# Supplementary material for: A Comprehensive and Integrative Approach to MeCP2 Disease Transcriptomics
Source: Int J Mol Sci. 2023 Mar 7;24(6):5122. doi: 10.3390/ijms24065122 (PMC10049497; doi:10.3390/ijms24065122)
Supplement: Supplementary file 1 [file ijms-24-05122-s001.zip]

Archive with 8 entries (7 files):
- ijms-2192040-supplementary/
- ijms-2192040-supplementary/Supplementary Figures.pdf
- ijms-2192040-supplementary/TableS1_MeCP2_mouse_metadata.xlsx
- ijms-2192040-supplementary/TableS2_MeCP2_mouse_cores.xlsx
- ijms-2192040-supplementary/TableS3_ASD_metadata.xlsx
- ijms-2192040-supplementary/TableS4_ASD_foldchange.csv
- ijms-2192040-supplementary/TableS5_MeCP2_other_metadata.xlsx
- ijms-2192040-supplementary/TableS6_GSEA_results.xlsx
