# Supplementary material for: A Comprehensive and Integrative Approach to MeCP2 Disease Transcriptomics
Source: Int J Mol Sci. 2023 Mar 7;24(6):5122. doi: 10.3390/ijms24065122 (PMC10049497; doi:10.3390/ijms24065122)
Supplement: Supplementary file 1 [file ijms-24-05122-s001.zip › ijms-2192040-supplementary/TableS1_MeCP2_mouse_metadata.xlsx]

## Sheet: Sheet1
Name	GEO #	Disease	Organism	Cont.ID	Model	Sex	Age	Tissue	Strain	Cell Fraction	Mutation	Cell Type	# samples
Counts_107004_1	GSE107004	Rett	Mus musculus	1	KO	M	36w	Dorsal-Hippocampus	C57BL-6J	Whole-Cell	MeCP2-specificshRNA		16
Counts_107357_1	GSE107357	Rett	Mus musculus	1	KO	M	8w	Dentate-Gyrus	FVB	Whole-Cell	MeCP2-KO		6
Counts_112663_1	GSE112663	Rett	Mus musculus	1	KO	M	22w	Cerebral-Cortex	BirdJackson	Whole-Cell	MECP2conditionalKO		8
Counts_112663_2	GSE112663	Rett	Mus musculus	2	KO	M	22w	Cerebellum	BirdJackson	Whole-Cell	MECP2conditionalKO		8
Counts_113477_1	GSE113477	Rett	Mus musculus	1	KO	M	7w	Hippocampus	C57BL-6J	Whole-Cell	MeCP2-KO		18
Counts_113477_2	GSE113477	Rett	Mus musculus	2	KO	M	7w	Cortex	C57BL-6J	Whole-Cell	MeCP2-KO		12
Counts_123372_1	GSE123372	Rett	Mus musculus	1	KO	M	7w	Cortex	C57BL-6J	Nucleus	MeCP2-KO		24
Counts_123372_2	GSE123372	Rett	Mus musculus	2	KO	M	7w	Cortex	C57BL-6J	Whole-Cell	MeCP2-KO		12
Counts_123372_3	GSE123372	MDS	Mus musculus	3	TG	M	7w	Cortex	FVB	Whole-Cell	MeCP2-TG		10
Counts_123941_1	GSE123941	Rett	Mus musculus	1	KO	M	6w	Striatum	C57BL-6J	Nucleus	MeCP2-KO	Inhibitory-Neurons	8
Counts_128178_1	GSE128178	Rett	Mus musculus	1	KO	M	8w	Forebrain	C57BL-6J	Whole-Cell	MeCP2-KO		30
Counts_128178_2	GSE128178	Rett	Mus musculus	2	KO	M	8w	Forebrain	C57BL-6J	Nucleus	MeCP2-KO		30
Counts_128178_3	GSE128178	Rett	Mus musculus	3	KO	M	8w	Forebrain	C57BL-6J	Chromatin	MeCP2-KO		30
Counts_128178_4	GSE128178	Rett	Mus musculus	4	KO	M	8w	Forebrain	C57BL-6J	Whole-Cell	MeCP2R306C		30
Counts_128178_5	GSE128178	Rett	Mus musculus	5	KO	M	8w	Forebrain	C57BL-6J	Nucleus	MeCP2R306C		30
Counts_128178_6	GSE128178	Rett	Mus musculus	6	KO	M	8w	Forebrain	C57BL-6J	Chromatin	MeCP2R306C		30
Counts_129387_1	GSE129387	Rett	Mus musculus	1	KO	M	7w	Cerebellum	C57BL-6J	Whole-Cell	MeCP2-KO		6
Counts_129387_2	GSE129387	Rett	Mus musculus	2	KO	M	7w	Blood	C57BL-6J	Whole-Cell	MeCP2-KO		6
Counts_42880_1	GSE42880	Rett	Mus musculus	1	KO	M	7w	Cerebellum	C57BL-6J	Whole-Cell	MeCP2-KO		6
Counts_60219_1	GSE60219	Rett	Mus musculus	1	KO	M		Hippocampus		Whole-Cell	MeCP2-KO		4
Counts_60219_2	GSE60219	Rett	Mus musculus	2	KO	M		Frontal-Cortex		Whole-Cell	MeCP2-KO		4
Counts_66211_1	GSE66211	Rett	Mus musculus	1	KO	M	10w	Whole-Brain		Whole-Cell	MeCP2-KO	Microglia	9
Counts_66870_1	GSE66870	Rett	Mus musculus	1	KO	M	7w	Hypothalamus		Whole-Cell	MeCP2-KO		6
Counts_66870_2	GSE66870	MDS	Mus musculus	2	TG	M	7w	Hypothalamus		Whole-Cell	MeCP2-TG		6
Counts_67294_1	GSE67294	Rett	Mus musculus	1	KO	M	9w	Visual-Cortex		Whole-Cell	MeCP2-KO		6
Counts_71126_1	GSE71126	Rett	Mus musculus	1	KO	M	8w	Olfactory-Epithelium	129BirdC57	Whole-Cell	MeCP2-KO		6
Counts_71235_1	GSE71235	MDS	Mus musculus	1	TG	M	4w	Hippocampus	F1hybridFVB-129S6SvEv	Whole-Cell	MeCP2-TG		6
Counts_71235_2	GSE71235	MDS	Mus musculus	2	TG	M	8w	Hippocampus	F1hybridFVB-129S6SvEv	Whole-Cell	MeCP2-TG		6
Counts_79993_1	GSE79993	Rett	Mus musculus	1	KO		E14.5	Cortex		Whole-Cell	shMeCP2	Neurons	6
Counts_83474_10	GSE83474	Rett	Mus musculus	10	KO	F	18w	Cortex	C57BL-6J	Nucleus	Mecp2-tavi-T158M-(T158M)	Excititory-Neurons	4
Counts_83474_1	GSE83474	Rett	Mus musculus	1	KO	M	6w	Cortex	C57BL-6J	Nucleus	R106W	Excititory-Neurons	8
Counts_83474_2	GSE83474	Rett	Mus musculus	2	KO	M	6w	Cortex	C57BL-6J	Nucleus	T158M	Inhibitory-Neurons	8
Counts_83474_3	GSE83474	Rett	Mus musculus	3	KO	M	6w	Cortex	C57BL-6J	Nucleus	R106W	Cortical-Cells	4
Counts_83474_4	GSE83474	Rett	Mus musculus	4	KO	M	6w	Cortex	C57BL-6J	Whole-Cell	R106W	Cortical-Cells	4
Counts_83474_5	GSE83474	Rett	Mus musculus	5	KO	M	6w	Cortex	C57BL-6J	Nucleus	T158M	Excititory-Neurons	8
Counts_83474_6	GSE83474	Rett	Mus musculus	6	KO	M	6w	Cortex	C57BL-6J	Nucleus	R106W	Inhibitory-Neurons	8
Counts_83474_7	GSE83474	Rett	Mus musculus	7	KO	F	18w	Cortex	C57BL-6J	Nucleus	Mecp2-tavi-R106W-(TAVI)	Excititory-Neurons	4
Counts_83474_8	GSE83474	Rett	Mus musculus	8	KO	F	18w	Cortex	C57BL-6J	Nucleus	Mecp2-tavi-R106W-(R106W)	Excititory-Neurons	4
Counts_83474_9	GSE83474	Rett	Mus musculus	9	KO	F	18w	Cortex	C57BL-6J	Nucleus	Mecp2-tavi-T158M-(TAVI)	Excititory-Neurons	4
Counts_90736_1	GSE90736	Rett	Mus musculus	1	KO	F	5w	Whole-Brain	C57BL-6J	Whole-Cell	MeCP2-KO	Microglia	6
Counts_90736_2	GSE90736	Rett	Mus musculus	2	KO	F	24w	Whole-Brain	C57BL-6J	Whole-Cell	MeCP2-KO	Microglia	6
Counts_95859_1	GSE95859	Rett	Mus musculus	1	KO	M		Brown-Adipose	CX3CR1-cre	Whole-Cell	MeCP2-KO	Macrophage	8
Counts_96684_1	GSE96684	Rett	Mus musculus	1	KO	M	9w	Cortex	C57BL-6J	Whole-Cell	MeCP2-KO		8
SRP228823_1		Rett	Mus musculus	1	KO	M	6w	Cortex	B6.129P2(C)- Mecp2tm1.1Bird/J	Whole-Cell	MeCP2-KO		10
SRP228823_2		Rett	Mus musculus	2	KO	M	6w	Dorsal-Striatum	B6.129P2(C)- Mecp2tm1.1Bird/J	Whole-Cell	MeCP2-KO		10
SRP228823_3		Rett	Mus musculus	3	KO	M	6w	Hippocampus	B6.129P2(C)- Mecp2tm1.1Bird/J	Whole-Cell	MeCP2-KO		10
SRP228823_4		Rett	Mus musculus	4	KO	M	6w	Kidney	B6.129P2(C)- Mecp2tm1.1Bird/J	Whole-Cell	MeCP2-KO		10
SRP228823_5		Rett	Mus musculus	5	KO	M	6w	Liver	B6.129P2(C)- Mecp2tm1.1Bird/J	Whole-Cell	MeCP2-KO		10
SRP228823_6		Rett	Mus musculus	6	KO	M	6w	Muscle	B6.129P2(C)- Mecp2tm1.1Bird/J	Whole-Cell	MeCP2-KO		10
SRP326377_1		Rett	Mus musculus	1	KO	M	8w	Prefrontal-Cortex	129SvEvTac	Whole-Cell	MeCP2-KO		10
SRP329445_1		Rett	Mus musculus	1	KO	F	28w	Frontal-Cortex	B6.129P2(C)- Mecp2tm1.1Bird/J	Whole-Cell	MeCP2-KO		6
SRP227260_1		Rett	Mus musculus	1	KO	M	1w	Forebrain	C57BL-6J	Whole-Cell	R306C		20
SRP179721_1		Rett	Mus musculus	1	KO	M	E17.5	Cortex	C57BL-6J	Whole-Cell	MeCP2-KO		6
SRP120041_1		Rett	Mus musculus	1	KO	M	8.5w	Cerebellum	FVB.129 F1-hybrid	Whole-Cell	MeCP2-KO		6
