# Supplementary material for: A Comprehensive and Integrative Approach to MeCP2 Disease Transcriptomics
Source: Int J Mol Sci. 2023 Mar 7;24(6):5122. doi: 10.3390/ijms24065122 (PMC10049497; doi:10.3390/ijms24065122)
Supplement: Supplementary file 1 [file ijms-24-05122-s001.zip › ijms-2192040-supplementary/TableS2_MeCP2_mouse_cores.xlsx]

## Sheet: Sheet1
	commoncore	commoncoreup	commoncoredown	chromatincore	nucleuscore	forebraincortexcore	wholecellcore
Scml2	Yes		Yes		Yes	Yes
Cox5a	Yes		Yes			Yes	Yes
Gna12	Yes	Yes					Yes
Ccnd2	Yes		Yes	Yes	Yes	Yes	Yes
Btbd17	Yes		Yes			Yes	Yes
Scpep1	Yes	Yes			Yes	Yes
Tpd52l1	Yes		Yes			Yes	Yes
Cdh4	Yes	Yes		Yes	Yes	Yes	Yes
Ckmt1	Yes		Yes			Yes	Yes
Pdgfb	Yes		Yes			Yes	Yes
Itga5	Yes	Yes					Yes
Sox9	Yes	Yes				Yes	Yes
Sez6	Yes		Yes			Yes	Yes
Kat2b	Yes	Yes				Yes	Yes
Serpinf1	Yes	Yes				Yes	Yes
Oprm1	Yes		Yes		Yes	Yes	Yes
Tcf7	Yes	Yes					Yes
Slc5a5	Yes		Yes				Yes
Kcnn3	Yes		Yes			Yes
Car4	Yes		Yes			Yes	Yes
Bcl11a	Yes	Yes			Yes	Yes	Yes
Dlg3	Yes		Yes			Yes	Yes
Mmp11	Yes		Yes				Yes
Hip1r	Yes	Yes		Yes	Yes	Yes	Yes
Mmp14	Yes	Yes				Yes	Yes
S100a6	Yes	Yes				Yes	Yes
B9d1	Yes		Yes			Yes
Luzp1	Yes	Yes				Yes	Yes
Col6a1	Yes	Yes			Yes	Yes	Yes
Pcbp3	Yes	Yes				Yes	Yes
Araf	Yes		Yes			Yes	Yes
Pcnt	Yes	Yes				Yes	Yes
Dpp9	Yes		Yes			Yes	Yes
Ramp2	Yes	Yes				Yes	Yes
Ckb	Yes	Yes					Yes
Efnb2	Yes	Yes		Yes	Yes	Yes	Yes
Rnd2	Yes		Yes			Yes	Yes
Glmp	Yes	Yes				Yes	Yes
Col18a1	Yes	Yes				Yes	Yes
Tubb5	Yes		Yes				Yes
Ell2	Yes		Yes				Yes
Jup	Yes	Yes					Yes
Stk38l	Yes	Yes					Yes
Gstt1	Yes		Yes			Yes	Yes
Ubl3	Yes	Yes				Yes	Yes
Tcirg1	Yes	Yes			Yes	Yes	Yes
Folh1	Yes	Yes				Yes	Yes
Folr1	Yes		Yes		Yes	Yes	Yes
Ugp2	Yes		Yes			Yes	Yes
Nfix	Yes	Yes				Yes	Yes
Vwf	Yes	Yes					Yes
Grik3	Yes	Yes				Yes	Yes
Gria3	Yes	Yes				Yes	Yes
Npas1	Yes		Yes	Yes	Yes	Yes	Yes
Sipa1l2	Yes	Yes			Yes	Yes	Yes
Supt6	Yes	Yes				Yes	Yes
Unc119	Yes		Yes			Yes	Yes
Ccne1	Yes		Yes			Yes	Yes
Bbc3	Yes		Yes			Yes	Yes
Rmnd5a	Yes	Yes				Yes	Yes
Mov10	Yes	Yes					Yes
Peg3	Yes	Yes		Yes	Yes	Yes	Yes
Metrn	Yes		Yes			Yes	Yes
Angptl4	Yes	Yes				Yes	Yes
Ncan	Yes		Yes			Yes	Yes
Braf	Yes	Yes				Yes	Yes
Rgs19	Yes		Yes	Yes	Yes	Yes	Yes
Rgs20	Yes		Yes			Yes	Yes
Tiam1	Yes	Yes			Yes	Yes	Yes
Ikzf4	Yes		Yes		Yes	Yes	Yes
Zfp40	Yes		Yes			Yes	Yes
Prkd1	Yes	Yes			Yes	Yes
Lcp2	Yes	Yes					Yes
Pex6	Yes		Yes			Yes	Yes
Grin2d	Yes		Yes	Yes	Yes	Yes	Yes
Epdr1	Yes		Yes				Yes
Plin4	Yes	Yes				Yes	Yes
Nab1	Yes	Yes		Yes	Yes	Yes	Yes
Lamb1	Yes		Yes			Yes	Yes
Cd36	Yes		Yes			Yes	Yes
Bcam	Yes	Yes				Yes	Yes
Cdkn1b	Yes	Yes				Yes	Yes
Slc2a3	Yes	Yes					Yes
Mpnd	Yes		Yes			Yes	Yes
Grk5	Yes		Yes	Yes	Yes	Yes	Yes
Car11	Yes		Yes			Yes	Yes
Cacnb3	Yes		Yes		Yes	Yes	Yes
Grik5	Yes		Yes		Yes	Yes	Yes
Rab3b	Yes		Yes			Yes	Yes
Ddr1	Yes	Yes				Yes	Yes
Ier3	Yes	Yes					Yes
Fosb	Yes	Yes			Yes	Yes
Homer3	Yes		Yes			Yes	Yes
Calb2	Yes		Yes			Yes	Yes
Coq8b	Yes		Yes			Yes
Mast2	Yes		Yes				Yes
Calr	Yes		Yes			Yes	Yes
Ppfia3	Yes	Yes				Yes	Yes
Zfp81	Yes		Yes			Yes	Yes
Efnb3	Yes		Yes	Yes	Yes	Yes	Yes
Hlf	Yes	Yes		Yes	Yes	Yes	Yes
Rpl8	Yes		Yes			Yes	Yes
Grm3	Yes		Yes			Yes	Yes
Ssbp2	Yes	Yes				Yes	Yes
Gstm5	Yes		Yes			Yes	Yes
Stat3	Yes	Yes			Yes	Yes	Yes
Akt2	Yes		Yes		Yes	Yes	Yes
Map3k20	Yes	Yes		Yes	Yes	Yes	Yes
Cacna1e	Yes	Yes				Yes	Yes
Cacna1b	Yes		Yes			Yes	Yes
Etv1	Yes	Yes				Yes
Kifc2	Yes		Yes			Yes	Yes
Psap	Yes	Yes			Yes	Yes	Yes
Eno2	Yes	Yes				Yes	Yes
Hif3a	Yes	Yes				Yes	Yes
Pde1c	Yes	Yes				Yes
Sst	Yes		Yes			Yes	Yes
Large1	Yes		Yes			Yes	Yes
Ralb	Yes	Yes					Yes
Dnajb11	Yes		Yes			Yes	Yes
Gab2	Yes		Yes			Yes	Yes
Coro1c	Yes	Yes				Yes	Yes
Ndrg2	Yes		Yes				Yes
Cd33	Yes		Yes			Yes	Yes
Chn2	Yes	Yes		Yes	Yes	Yes	Yes
Wwox	Yes	Yes			Yes	Yes
Aqp1	Yes		Yes	Yes	Yes	Yes	Yes
Hdac9	Yes		Yes			Yes	Yes
Adgre1	Yes		Yes			Yes	Yes
Ap1s1	Yes		Yes			Yes	Yes
Bcan	Yes		Yes			Yes	Yes
Hapln2	Yes	Yes			Yes	Yes	Yes
Slc25a18	Yes	Yes				Yes	Yes
Rasa4	Yes	Yes				Yes	Yes
Prkacb	Yes	Yes				Yes	Yes
Chd5	Yes		Yes			Yes	Yes
Wdr1	Yes	Yes				Yes	Yes
Ndrg1	Yes	Yes					Yes
Man2b1	Yes	Yes				Yes	Yes
Klf5	Yes	Yes		Yes	Yes	Yes	Yes
Prlr	Yes		Yes				Yes
Slc1a3	Yes		Yes			Yes	Yes
Nid1	Yes		Yes			Yes
Mcm5	Yes	Yes				Yes	Yes
Hmox1	Yes	Yes				Yes	Yes
Mprip	Yes	Yes				Yes	Yes
Cic	Yes		Yes			Yes	Yes
Pafah1b3	Yes		Yes			Yes	Yes
Prkaca	Yes		Yes				Yes
Igf1r	Yes	Yes				Yes	Yes
Adcy9	Yes	Yes			Yes	Yes	Yes
Mef2c	Yes		Yes				Yes
Mrvi1	Yes		Yes				Yes
Kit	Yes	Yes		Yes		Yes	Yes
Tomm40l	Yes		Yes			Yes	Yes
Pvalb	Yes	Yes		Yes	Yes	Yes	Yes
Uqcc1	Yes		Yes			Yes	Yes
Ncoa2	Yes	Yes				Yes	Yes
Rcn1	Yes		Yes			Yes	Yes
Ankrd13d	Yes		Yes			Yes	Yes
Inpp5k	Yes		Yes				Yes
Eps8l1	Yes		Yes		Yes	Yes	Yes
Fblim1	Yes	Yes					Yes
Ccdc159	Yes		Yes				Yes
Tep1	Yes	Yes				Yes	Yes
Arpc2	Yes		Yes			Yes	Yes
Crip2	Yes		Yes			Yes	Yes
Cbfa2t3	Yes	Yes				Yes	Yes
Fbln1	Yes		Yes			Yes	Yes
Adamts4	Yes		Yes			Yes
Pdk1	Yes	Yes				Yes
Sfmbt1	Yes	Yes				Yes	Yes
Runx1t1	Yes	Yes				Yes	Yes
Gtf2h1	Yes	Yes				Yes	Yes
Acot13	Yes		Yes			Yes	Yes
Kif5b	Yes	Yes				Yes	Yes
Sulf2	Yes	Yes				Yes	Yes
Hap1	Yes		Yes				Yes
Chrd	Yes		Yes			Yes	Yes
Syngr3	Yes		Yes			Yes	Yes
Stx1a	Yes		Yes				Yes
Dio2	Yes		Yes			Yes	Yes
Zmiz1	Yes	Yes					Yes
Hnrnph1	Yes	Yes				Yes	Yes
Id3	Yes	Yes				Yes	Yes
Crlf1	Yes		Yes			Yes	Yes
Ctsd	Yes		Yes				Yes
Abhd8	Yes		Yes			Yes	Yes
Fgfrl1	Yes		Yes			Yes	Yes
Cers4	Yes	Yes				Yes	Yes
Tle1	Yes		Yes		Yes	Yes	Yes
Relt	Yes	Yes			Yes	Yes	Yes
Sertad1	Yes	Yes				Yes	Yes
Rdh13	Yes	Yes					Yes
Elavl2	Yes	Yes			Yes	Yes
Pou2f2	Yes		Yes		Yes	Yes
Nfib	Yes	Yes		Yes		Yes	Yes
Rbfox1	Yes	Yes				Yes	Yes
Gprc5b	Yes	Yes				Yes	Yes
Bmp7	Yes	Yes				Yes	Yes
Dynll1	Yes		Yes				Yes
Cabp7	Yes	Yes			Yes	Yes	Yes
Zmat5	Yes	Yes				Yes	Yes
Fam163b	Yes	Yes					Yes
Met	Yes		Yes			Yes	Yes
Syn2	Yes		Yes			Yes	Yes
Elk1	Yes		Yes		Yes	Yes	Yes
Nav1	Yes		Yes		Yes	Yes	Yes
Mrtfb	Yes	Yes					Yes
Cbx5	Yes		Yes				Yes
Sardh	Yes	Yes				Yes	Yes
Mcu	Yes	Yes				Yes	Yes
Fxyd5	Yes		Yes		Yes	Yes
Kcnd1	Yes		Yes		Yes	Yes	Yes
Sdhb	Yes		Yes				Yes
Tusc2	Yes		Yes			Yes	Yes
Slc38a3	Yes	Yes					Yes
Cacna2d2	Yes		Yes			Yes	Yes
Epn3	Yes		Yes				Yes
Rnf112	Yes		Yes		Yes	Yes	Yes
Prox1	Yes	Yes				Yes	Yes
Eya4	Yes	Yes		Yes		Yes	Yes
Myt1	Yes		Yes		Yes	Yes	Yes
Fads1	Yes		Yes			Yes	Yes
Wnt2	Yes		Yes			Yes	Yes
Gabra1	Yes	Yes				Yes	Yes
Adssl1	Yes		Yes			Yes	Yes
Adam19	Yes		Yes		Yes	Yes	Yes
Sptbn4	Yes	Yes				Yes	Yes
Dhdds	Yes	Yes				Yes	Yes
Ubxn11	Yes		Yes			Yes	Yes
Tjap1	Yes		Yes		Yes	Yes
Etv5	Yes	Yes			Yes	Yes	Yes
Ptprs	Yes		Yes			Yes	Yes
Iglon5	Yes		Yes			Yes
St3gal1	Yes		Yes			Yes	Yes
Prdm15	Yes		Yes			Yes
Piezo1	Yes	Yes				Yes	Yes
Camta1	Yes	Yes		Yes	Yes	Yes	Yes
Dll1	Yes		Yes		Yes	Yes	Yes
Plekhg4	Yes		Yes		Yes	Yes
Slc9a5	Yes		Yes	Yes		Yes	Yes
Stc1	Yes	Yes		Yes	Yes	Yes	Yes
Tppp3	Yes	Yes				Yes	Yes
Efr3a	Yes	Yes		Yes		Yes	Yes
Slc25a13	Yes	Yes				Yes	Yes
Aldh1a3	Yes		Yes			Yes	Yes
Hmgb3	Yes	Yes				Yes	Yes
Abca1	Yes	Yes			Yes	Yes	Yes
Pcolce2	Yes	Yes				Yes	Yes
Cd83	Yes	Yes			Yes	Yes	Yes
Fam163a	Yes		Yes			Yes	Yes
Mocs2	Yes	Yes				Yes	Yes
Lpl	Yes		Yes	Yes	Yes	Yes	Yes
Steap2	Yes		Yes		Yes	Yes	Yes
Eps8	Yes	Yes					Yes
Qdpr	Yes		Yes			Yes	Yes
Tnr	Yes	Yes				Yes	Yes
Sqstm1	Yes	Yes				Yes	Yes
Rxra	Yes	Yes				Yes	Yes
Adamtsl4	Yes	Yes			Yes	Yes	Yes
Fcrls	Yes		Yes	Yes	Yes	Yes	Yes
Dstn	Yes		Yes				Yes
Castor2	Yes		Yes				Yes
Actr8	Yes	Yes				Yes	Yes
Lrrc27	Yes	Yes				Yes	Yes
Lbp	Yes	Yes					Yes
Celsr1	Yes	Yes				Yes	Yes
Fli1	Yes	Yes				Yes	Yes
H2-M3	Yes	Yes					Yes
Kcnq2	Yes		Yes			Yes	Yes
Eef1a2	Yes	Yes				Yes	Yes
Pls3	Yes		Yes			Yes	Yes
Mpped2	Yes		Yes			Yes	Yes
Cd34	Yes	Yes				Yes	Yes
Lnx2	Yes	Yes				Yes	Yes
H3f3b	Yes	Yes			Yes	Yes	Yes
Pacsin2	Yes	Yes		Yes	Yes	Yes	Yes
Sulf1	Yes		Yes			Yes	Yes
Matn4	Yes		Yes	Yes	Yes	Yes	Yes
Rnd3	Yes	Yes			Yes	Yes	Yes
Brca1	Yes	Yes				Yes	Yes
Cntnap1	Yes		Yes			Yes	Yes
Mpp2	Yes		Yes				Yes
Vtn	Yes		Yes			Yes	Yes
Traf4	Yes		Yes			Yes	Yes
Aldoc	Yes	Yes				Yes	Yes
Cacnb4	Yes	Yes				Yes	Yes
Plxdc1	Yes	Yes		Yes	Yes	Yes	Yes
C1qtnf1	Yes		Yes		Yes	Yes	Yes
Timp2	Yes	Yes				Yes	Yes
Igfbp4	Yes	Yes				Yes	Yes
Rab11fip4	Yes	Yes					Yes
Cd40	Yes	Yes					Yes
Rhbdl3	Yes		Yes	Yes	Yes	Yes	Yes
Wfdc2	Yes		Yes			Yes	Yes
Myo1c	Yes	Yes				Yes	Yes
Cadps2	Yes	Yes				Yes	Yes
Cyth4	Yes		Yes			Yes	Yes
Rac3	Yes		Yes			Yes	Yes
Cyb5r3	Yes	Yes				Yes	Yes
H2bc4	Yes
Erbb3	Yes		Yes		Yes	Yes	Yes
Pmp22	Yes	Yes				Yes	Yes
Pfn1	Yes		Yes				Yes
Ksr1	Yes	Yes			Yes	Yes	Yes
Anxa6	Yes		Yes			Yes	Yes
Abi3	Yes		Yes			Yes	Yes
Myo1b	Yes	Yes		Yes	Yes	Yes	Yes
Kcnab3	Yes	Yes			Yes	Yes	Yes
Chd3	Yes		Yes		Yes	Yes	Yes
Kdm6b	Yes		Yes			Yes	Yes
Ybx2	Yes		Yes			Yes	Yes
Slc2a4	Yes	Yes				Yes	Yes
Glra2	Yes		Yes				Yes
Sparc	Yes	Yes				Yes	Yes
Pnpo	Yes		Yes			Yes	Yes
Zbtb4	Yes	Yes			Yes	Yes	Yes
Acsl1	Yes	Yes			Yes	Yes	Yes
Abca5	Yes	Yes		Yes	Yes	Yes	Yes
Wwc1	Yes		Yes		Yes	Yes	Yes
Sult4a1	Yes	Yes					Yes
Irf1	Yes	Yes				Yes	Yes
Ywhah	Yes		Yes				Yes
Slc35b4	Yes	Yes			Yes	Yes	Yes
Dalrd3	Yes		Yes			Yes	Yes
Plod1	Yes	Yes				Yes	Yes
Rab3d	Yes		Yes			Yes	Yes
Slc25a22	Yes	Yes				Yes	Yes
Isyna1	Yes	Yes				Yes	Yes
Scn1b	Yes	Yes			Yes	Yes	Yes
Etnppl	Yes	Yes			Yes	Yes	Yes
Gdpd2	Yes		Yes		Yes	Yes	Yes
Arhgef25	Yes		Yes		Yes	Yes	Yes
Slc6a8	Yes	Yes				Yes	Yes
Cyb561	Yes		Yes			Yes	Yes
Lyst	Yes	Yes				Yes	Yes
Tmc4	Yes		Yes			Yes	Yes
Esr1	Yes		Yes			Yes	Yes
Vip	Yes		Yes			Yes	Yes
Rgs17	Yes		Yes			Yes	Yes
Lrp11	Yes		Yes				Yes
Plagl1	Yes	Yes		Yes	Yes	Yes	Yes
Utrn	Yes	Yes			Yes	Yes	Yes
Mical1	Yes	Yes				Yes	Yes
Grm1	Yes	Yes				Yes	Yes
Slc16a10	Yes	Yes		Yes	Yes	Yes	Yes
Perp	Yes	Yes					Yes
Reps1	Yes	Yes			Yes	Yes
Gopc	Yes	Yes					Yes
Crybg1	Yes	Yes					Yes
Smpdl3a	Yes		Yes				Yes
Fabp7	Yes		Yes			Yes	Yes
Pkib	Yes		Yes		Yes	Yes	Yes
Rspo3	Yes		Yes			Yes	Yes
Ptprk	Yes	Yes				Yes	Yes
Dcn	Yes	Yes				Yes	Yes
Atp2b1	Yes	Yes			Yes	Yes	Yes
Dusp6	Yes	Yes			Yes	Yes	Yes
Kitl	Yes	Yes				Yes	Yes
Sgk1	Yes	Yes				Yes	Yes
Epb41l2	Yes	Yes				Yes	Yes
Ahi1	Yes	Yes				Yes	Yes
Pde7b	Yes	Yes			Yes	Yes	Yes
Map7	Yes	Yes				Yes	Yes
Ccn2	Yes	Yes				Yes	Yes
Ntn4	Yes		Yes			Yes	Yes
Tmcc3	Yes	Yes				Yes	Yes
Socs2	Yes		Yes	Yes	Yes	Yes
Nudt4	Yes	Yes					Yes
Cry1	Yes	Yes		Yes	Yes	Yes	Yes
Hsp90b1	Yes		Yes			Yes	Yes
Igf1	Yes	Yes				Yes	Yes
Mybpc1	Yes	Yes		Yes		Yes	Yes
Hkdc1	Yes		Yes	Yes	Yes	Yes	Yes
Tbata	Yes		Yes			Yes	Yes
Sgpl1	Yes	Yes				Yes	Yes
Micu1	Yes	Yes			Yes	Yes	Yes
Slc1a4	Yes		Yes				Yes
Dock2	Yes		Yes			Yes
Gamt	Yes		Yes			Yes	Yes
Frs2	Yes	Yes				Yes	Yes
Cobl	Yes	Yes			Yes	Yes	Yes
Rab36	Yes		Yes			Yes	Yes
Grb10	Yes	Yes				Yes	Yes
Cpm	Yes	Yes				Yes	Yes
Jsrp1	Yes		Yes			Yes	Yes
Helb	Yes	Yes					Yes
Prmt2	Yes		Yes			Yes	Yes
Dip2a	Yes	Yes				Yes	Yes
Col6a2	Yes	Yes		Yes	Yes	Yes	Yes
Txnrd1	Yes	Yes				Yes	Yes
D10Wsu102e	Yes		Yes		Yes	Yes
Aldh1l2	Yes		Yes		Yes	Yes	Yes
Slc36a1	Yes	Yes				Yes	Yes
Adarb1	Yes		Yes				Yes
Appl2	Yes	Yes		Yes		Yes	Yes
Hint1	Yes		Yes			Yes	Yes
Pfkl	Yes	Yes				Yes	Yes
Rhbdf1	Yes		Yes			Yes	Yes
Nsg2	Yes		Yes				Yes
Stc2	Yes		Yes			Yes	Yes
Mdh1	Yes		Yes				Yes
Ccng1	Yes	Yes				Yes	Yes
Acsl6	Yes	Yes				Yes	Yes
Cyfip2	Yes	Yes					Yes
Rack1	Yes		Yes			Yes	Yes
Kremen1	Yes	Yes				Yes	Yes
Btg2	Yes	Yes			Yes	Yes	Yes
Igfbp3	Yes	Yes				Yes	Yes
Adcy1	Yes	Yes				Yes	Yes
Tcn2	Yes	Yes				Yes	Yes
Limk2	Yes		Yes		Yes	Yes
Efemp1	Yes		Yes		Yes	Yes	Yes
Dynll2	Yes		Yes				Yes
Ska2	Yes		Yes			Yes	Yes
Gria1	Yes		Yes			Yes	Yes
Myo19	Yes		Yes		Yes	Yes
Srebf1	Yes	Yes			Yes	Yes	Yes
Pik3cg	Yes		Yes			Yes
Tspan13	Yes		Yes				Yes
Rock2	Yes	Yes				Yes	Yes
Ntsr2	Yes	Yes		Yes		Yes
Rgs9	Yes	Yes				Yes	Yes
Arsg	Yes		Yes			Yes	Yes
Fam20a	Yes		Yes	Yes		Yes
Trappc12	Yes	Yes				Yes	Yes
Id2	Yes	Yes				Yes	Yes
Slc26a4	Yes		Yes		Yes	Yes	Yes
Adcy3	Yes	Yes				Yes	Yes
Dnajc27	Yes		Yes			Yes	Yes
Efr3b	Yes	Yes				Yes	Yes
Dnmt3a	Yes	Yes			Yes	Yes
Pxdn	Yes		Yes		Yes	Yes	Yes
Ace	Yes		Yes		Yes	Yes	Yes
Rasl10b	Yes		Yes			Yes	Yes
Itgb3	Yes		Yes				Yes
Tmem132e	Yes	Yes				Yes	Yes
Asic2	Yes	Yes			Yes	Yes	Yes
Ddx5	Yes	Yes				Yes	Yes
Cacng4	Yes		Yes			Yes	Yes
Slc9a3r1	Yes		Yes			Yes	Yes
Jpt1	Yes		Yes			Yes	Yes
Cluh	Yes	Yes				Yes	Yes
Unk	Yes	Yes				Yes	Yes
Aspa	Yes	Yes					Yes
Camkk1	Yes	Yes				Yes	Yes
Slc13a5	Yes		Yes				Yes
4933427D14Rik	Yes		Yes		Yes	Yes
Sec14l1	Yes	Yes				Yes	Yes
Pld2	Yes	Yes				Yes	Yes
Dhrs13	Yes		Yes			Yes	Yes
Coro6	Yes	Yes					Yes
Nxn	Yes	Yes				Yes	Yes
Rflnb	Yes		Yes			Yes	Yes
Doc2b	Yes		Yes			Yes	Yes
Ywhae	Yes		Yes				Yes
Prpf8	Yes	Yes				Yes	Yes
Cacna1g	Yes		Yes	Yes	Yes	Yes	Yes
Cacnb1	Yes		Yes	Yes		Yes	Yes
Dlg4	Yes		Yes			Yes	Yes
Ctc1	Yes	Yes				Yes	Yes
Ntn1	Yes	Yes				Yes	Yes
Usp43	Yes		Yes			Yes	Yes
Acly	Yes	Yes				Yes	Yes
Gfap	Yes	Yes				Yes	Yes
Plcd3	Yes	Yes			Yes	Yes	Yes
Ston2	Yes	Yes				Yes	Yes
Ngb	Yes		Yes		Yes	Yes	Yes
Nova1	Yes	Yes			Yes	Yes	Yes
Akap5	Yes		Yes				Yes
Sptb	Yes	Yes			Yes	Yes	Yes
Rtn1	Yes		Yes			Yes	Yes
Serpina3n	Yes	Yes				Yes	Yes
Clmn	Yes	Yes				Yes	Yes
Prkch	Yes	Yes		Yes	Yes	Yes	Yes
Papola	Yes		Yes			Yes	Yes
Rdh12	Yes		Yes	Yes	Yes	Yes	Yes
Vti1b	Yes		Yes				Yes
Galnt16	Yes	Yes				Yes	Yes
Susd6	Yes	Yes				Yes	Yes
Srsf5	Yes	Yes				Yes	Yes
Smoc1	Yes	Yes			Yes	Yes	Yes
Pacs2	Yes		Yes			Yes	Yes
Psmc1	Yes		Yes			Yes	Yes
Rps6ka5	Yes	Yes		Yes	Yes	Yes	Yes
Pfkp	Yes		Yes			Yes	Yes
Net1	Yes	Yes				Yes	Yes
Tshz3	Yes	Yes		Yes		Yes	Yes
Rgs6	Yes	Yes				Yes	Yes
Papln	Yes	Yes		Yes	Yes	Yes	Yes
Aldh6a1	Yes	Yes				Yes	Yes
Fos	Yes	Yes					Yes
Tgfb3	Yes	Yes				Yes	Yes
Esrrb	Yes	Yes				Yes	Yes
Hhipl1	Yes		Yes			Yes	Yes
Meg3	Yes	Yes				Yes	Yes
Tecpr2	Yes		Yes			Yes	Yes
Traf3	Yes	Yes				Yes	Yes
Eif5	Yes	Yes				Yes	Yes
Ryr2	Yes	Yes					Yes
Zkscan3	Yes		Yes			Yes	Yes
Elovl2	Yes		Yes			Yes
Hivep1	Yes	Yes				Yes	Yes
Mcur1	Yes		Yes			Yes	Yes
Cap2	Yes	Yes		Yes	Yes	Yes	Yes
Tpmt	Yes	Yes				Yes	Yes
Dek	Yes	Yes				Yes	Yes
Id4	Yes	Yes				Yes	Yes
Ogn	Yes	Yes				Yes	Yes
Fars2	Yes		Yes			Yes	Yes
Shc3	Yes		Yes			Yes	Yes
Aopep	Yes	Yes				Yes	Yes
Auh	Yes	Yes				Yes	Yes
Ptch1	Yes	Yes				Yes	Yes
Ercc6l2	Yes	Yes				Yes	Yes
Drd1	Yes	Yes				Yes	Yes
1700001L19Rik	Yes		Yes		Yes	Yes	Yes
Trpc7	Yes		Yes			Yes	Yes
Dapk1	Yes	Yes			Yes	Yes	Yes
Pcsk1	Yes		Yes				Yes
Hapln1	Yes		Yes			Yes	Yes
Vcan	Yes		Yes	Yes	Yes	Yes	Yes
Cd180	Yes	Yes				Yes	Yes
Serf1	Yes		Yes			Yes	Yes
Arhgef28	Yes	Yes				Yes	Yes
Hexb	Yes		Yes				Yes
Cert1	Yes						Yes
Iqgap2	Yes	Yes				Yes	Yes
Crhbp	Yes	Yes		Yes		Yes	Yes
Pde8b	Yes	Yes					Yes
Ap3b1	Yes	Yes				Yes	Yes
Pde4d	Yes	Yes				Yes	Yes
Rab3c	Yes		Yes				Yes
Plk2	Yes	Yes				Yes	Yes
Thbs4	Yes		Yes		Yes	Yes
Rgs7bp	Yes	Yes				Yes	Yes
Htr1a	Yes		Yes	Yes	Yes	Yes	Yes
Hcn1	Yes	Yes		Yes		Yes	Yes
Fgf10	Yes		Yes	Yes	Yes	Yes	Yes
Slc4a7	Yes	Yes				Yes	Yes
Ptprg	Yes	Yes		Yes	Yes	Yes	Yes
Fam107a	Yes	Yes			Yes	Yes	Yes
Il6st	Yes	Yes					Yes
Plpp1	Yes	Yes			Yes	Yes	Yes
Kat6b	Yes	Yes				Yes	Yes
Nr1d2	Yes		Yes				Yes
Prxl2a	Yes	Yes			Yes	Yes
Bmpr1a	Yes	Yes				Yes	Yes
Ldb3	Yes		Yes	Yes		Yes	Yes
Cdhr1	Yes		Yes				Yes
Peli2	Yes	Yes		Yes	Yes	Yes	Yes
Otx2	Yes		Yes				Yes
Anxa11	Yes	Yes			Yes	Yes	Yes
Arhgef3	Yes	Yes		Yes	Yes	Yes	Yes
Galnt15	Yes	Yes					Yes
Ogdhl	Yes		Yes			Yes	Yes
Ctsb	Yes	Yes					Yes
Gdf10	Yes	Yes				Yes	Yes
Prkcd	Yes	Yes					Yes
Extl3	Yes	Yes			Yes	Yes	Yes
Atp8a2	Yes		Yes				Yes
Amer2	Yes		Yes			Yes	Yes
Spata13	Yes	Yes			Yes	Yes	Yes
Cacna2d3	Yes	Yes			Yes	Yes	Yes
Dnajc15	Yes		Yes			Yes	Yes
Scara5	Yes	Yes				Yes	Yes
Ephx2	Yes		Yes			Yes	Yes
Dpysl2	Yes		Yes			Yes	Yes
Klhl1	Yes		Yes			Yes	Yes
Pdlim2	Yes	Yes				Yes	Yes
Sorbs3	Yes	Yes				Yes	Yes
Gfra2	Yes	Yes				Yes	Yes
Itm2b	Yes	Yes			Yes	Yes	Yes
Spry2	Yes	Yes				Yes	Yes
Ednrb	Yes	Yes					Yes
Mbnl2	Yes	Yes		Yes		Yes	Yes
Lrp10	Yes		Yes			Yes	Yes
Oxct1	Yes		Yes				Yes
Pdzd2	Yes	Yes			Yes	Yes	Yes
Slc22a17	Yes		Yes			Yes	Yes
Npr3	Yes		Yes				Yes
Jph4	Yes		Yes			Yes	Yes
Carmil3	Yes		Yes			Yes	Yes
Cpne6	Yes	Yes		Yes	Yes	Yes	Yes
Sema5a	Yes	Yes		Yes	Yes	Yes	Yes
Ankrd33b	Yes	Yes		Yes	Yes	Yes	Yes
Nadk2	Yes	Yes				Yes	Yes
Laptm4b	Yes		Yes			Yes	Yes
Sdc2	Yes	Yes					Yes
Dnah5	Yes	Yes				Yes	Yes
Ank	Yes	Yes				Yes	Yes
Retreg1	Yes	Yes		Yes	Yes	Yes	Yes
Myo10	Yes	Yes					Yes
Lrp12	Yes	Yes		Yes	Yes	Yes	Yes
Zfpm2	Yes	Yes		Yes		Yes	Yes
Oxr1	Yes	Yes		Yes		Yes	Yes
Rad21	Yes	Yes				Yes	Yes
Rida	Yes		Yes				Yes
Matn2	Yes		Yes				Yes
Kcnv1	Yes		Yes				Yes
Myc	Yes	Yes				Yes	Yes
Fbxo32	Yes	Yes				Yes	Yes
Atad2	Yes		Yes		Yes	Yes	Yes
Derl1	Yes		Yes			Yes	Yes
Col14a1	Yes		Yes			Yes	Yes
Sla	Yes		Yes		Yes	Yes	Yes
Adcy8	Yes		Yes			Yes	Yes
Wnt7b	Yes		Yes			Yes	Yes
Tef	Yes	Yes				Yes	Yes
Deptor	Yes	Yes		Yes	Yes	Yes	Yes
Nptxr	Yes		Yes			Yes	Yes
Enpp2	Yes		Yes			Yes	Yes
Tomm22	Yes		Yes				Yes
Parvg	Yes	Yes				Yes	Yes
Adamts20	Yes	Yes				Yes	Yes
Nell2	Yes	Yes			Yes	Yes	Yes
Septin3	Yes						Yes
Slc38a2	Yes	Yes				Yes	Yes
Srebf2	Yes	Yes				Yes	Yes
Endou	Yes		Yes			Yes	Yes
Col2a1	Yes		Yes			Yes	Yes
Nckap1l	Yes		Yes			Yes	Yes
Pde1b	Yes	Yes					Yes
Ppp1r1a	Yes		Yes	Yes	Yes	Yes	Yes
Ciita	Yes		Yes			Yes	Yes
Emp2	Yes		Yes			Yes	Yes
Bcl6	Yes	Yes		Yes	Yes	Yes	Yes
Fgf12	Yes	Yes				Yes	Yes
Tmem44	Yes	Yes				Yes	Yes
Apod	Yes	Yes				Yes	Yes
Mroh1	Yes	Yes				Yes	Yes
Plec	Yes	Yes					Yes
Ly6h	Yes		Yes		Yes	Yes	Yes
Rhpn1	Yes		Yes		Yes	Yes
Lynx1	Yes	Yes				Yes	Yes
Arc	Yes	Yes			Yes	Yes	Yes
Shank3	Yes		Yes			Yes	Yes
Kif21a	Yes	Yes			Yes	Yes	Yes
Alcam	Yes	Yes				Yes
Bbx	Yes	Yes				Yes	Yes
Nectin3	Yes		Yes		Yes	Yes
Cd200	Yes		Yes			Yes	Yes
Sidt1	Yes		Yes			Yes	Yes
Gbe1	Yes	Yes				Yes	Yes
Zbtb20	Yes	Yes					Yes
Crybg3	Yes	Yes		Yes		Yes	Yes
St3gal6	Yes		Yes				Yes
Aifm3	Yes	Yes				Yes	Yes
Ccdc116	Yes		Yes			Yes	Yes
Dlg1	Yes	Yes				Yes	Yes
Ypel1	Yes		Yes	Yes	Yes	Yes	Yes
Spag6l	Yes		Yes	Yes	Yes	Yes	Yes
Igsf11	Yes	Yes				Yes	Yes
Tfrc	Yes	Yes				Yes	Yes
Itgb5	Yes		Yes				Yes
Abcc5	Yes	Yes				Yes	Yes
Adcy5	Yes		Yes			Yes	Yes
Clcn2	Yes	Yes				Yes	Yes
Dgkg	Yes	Yes		Yes	Yes	Yes	Yes
Cxadr	Yes		Yes			Yes
Usp25	Yes	Yes				Yes	Yes
Robo1	Yes	Yes			Yes	Yes	Yes
Masp1	Yes		Yes			Yes	Yes
App	Yes	Yes				Yes	Yes
Adamts1	Yes		Yes		Yes	Yes	Yes
Ets2	Yes	Yes		Yes	Yes	Yes	Yes
Clic6	Yes		Yes				Yes
Rcan1	Yes	Yes				Yes	Yes
Synj1	Yes	Yes			Yes	Yes	Yes
Faim2	Yes	Yes				Yes	Yes
Racgap1	Yes	Yes				Yes	Yes
Asic1	Yes		Yes			Yes	Yes
Gpd1	Yes	Yes		Yes		Yes	Yes
Slc11a2	Yes	Yes				Yes	Yes
Scn8a	Yes	Yes					Yes
Nr4a1	Yes	Yes					Yes
Pcdhgc4	Yes		Yes			Yes	Yes
Krt18	Yes		Yes				Yes
Igfbp6	Yes	Yes				Yes	Yes
Cdkn1a	Yes	Yes					Yes
Ivns1abp	Yes	Yes				Yes	Yes
Slc38a1	Yes	Yes			Yes	Yes
Bsg	Yes		Yes				Yes
Vwa5a	Yes	Yes				Yes	Yes
Grm2	Yes		Yes			Yes	Yes
Scg5	Yes	Yes			Yes	Yes	Yes
Parp3	Yes	Yes				Yes	Yes
Gabrr2	Yes	Yes				Yes	Yes
Ache	Yes		Yes		Yes	Yes	Yes
Tmem176a	Yes	Yes				Yes	Yes
Tpi1	Yes		Yes			Yes	Yes
Prph	Yes		Yes			Yes	Yes
C1qtnf12	Yes		Yes			Yes	Yes
Tiam2	Yes		Yes			Yes	Yes
Synj2	Yes	Yes				Yes	Yes
Rps6ka2	Yes	Yes			Yes	Yes	Yes
Pde10a	Yes	Yes				Yes	Yes
Smoc2	Yes	Yes				Yes	Yes
Tnfrsf12a	Yes		Yes			Yes	Yes
Pla2g7	Yes		Yes			Yes	Yes
Tnfrsf21	Yes	Yes			Yes	Yes	Yes
Satb1	Yes	Yes				Yes	Yes
Slc29a1	Yes		Yes	Yes	Yes	Yes	Yes
Enpp5	Yes	Yes				Yes
Fbxl17	Yes	Yes				Yes	Yes
Crip3	Yes		Yes		Yes	Yes
Trem2	Yes		Yes			Yes	Yes
Fgd2	Yes	Yes				Yes	Yes
Abcg1	Yes	Yes				Yes	Yes
Slc37a1	Yes	Yes					Yes
Sik1	Yes	Yes				Yes	Yes
Epb41l3	Yes	Yes		Yes	Yes	Yes	Yes
Xdh	Yes	Yes				Yes	Yes
Crim1	Yes	Yes				Yes	Yes
Pja2	Yes	Yes				Yes	Yes
Man2a1	Yes	Yes			Yes	Yes	Yes
Ralbp1	Yes	Yes				Yes	Yes
Cacna1h	Yes		Yes		Yes	Yes	Yes
Prepl	Yes	Yes			Yes	Yes	Yes
Slc3a1	Yes	Yes		Yes		Yes	Yes
Dnase1l2	Yes		Yes		Yes	Yes
Rhoq	Yes	Yes				Yes	Yes
Telo2	Yes		Yes		Yes	Yes
St6gal2	Yes		Yes			Yes	Yes
Rgs11	Yes		Yes	Yes	Yes	Yes	Yes
Dusp1	Yes		Yes		Yes	Yes	Yes
Plin3	Yes	Yes				Yes	Yes
Anks1	Yes	Yes				Yes	Yes
Fkbp5	Yes	Yes			Yes	Yes	Yes
Pdzph1	Yes		Yes			Yes	Yes
Map4k3	Yes	Yes				Yes	Yes
Tmem178	Yes	Yes			Yes	Yes	Yes
Cox7a2l	Yes		Yes				Yes
Adcyap1	Yes		Yes		Yes	Yes	Yes
Slc39a6	Yes		Yes			Yes	Yes
Adamts10	Yes		Yes		Yes	Yes	Yes
Myo1f	Yes		Yes			Yes	Yes
Dtna	Yes	Yes				Yes	Yes
Tapbp	Yes	Yes					Yes
Col11a2	Yes		Yes		Yes	Yes	Yes
Psd2	Yes	Yes				Yes	Yes
Lims2	Yes	Yes					Yes
Aqp4	Yes		Yes			Yes	Yes
Zfp521	Yes	Yes					Yes
Impact	Yes	Yes			Yes	Yes	Yes
Ttc39c	Yes	Yes				Yes	Yes
Ndfip1	Yes	Yes			Yes	Yes
Pcdh12	Yes		Yes			Yes
Gabbr1	Yes		Yes			Yes	Yes
Mal2	Yes		Yes				Yes
Dpysl3	Yes		Yes		Yes	Yes	Yes
Jakmip2	Yes		Yes			Yes	Yes
Rab27b	Yes		Yes			Yes	Yes
Mbd2	Yes	Yes				Yes	Yes
Grp	Yes		Yes	Yes	Yes	Yes	Yes
Gnal	Yes		Yes				Yes
Prelid3a	Yes	Yes				Yes	Yes
Spire1	Yes	Yes			Yes	Yes	Yes
Snx24	Yes	Yes				Yes	Yes
Mapk4	Yes	Yes			Yes	Yes	Yes
Txnl4a	Yes						Yes
Nars	Yes	Yes			Yes	Yes	Yes
Fech	Yes	Yes			Yes	Yes	Yes
Nedd4l	Yes		Yes				Yes
Megf10	Yes	Yes			Yes	Yes	Yes
Fbn2	Yes	Yes					Yes
Isoc1	Yes	Yes				Yes	Yes
Cd74	Yes	Yes				Yes	Yes
Csf1r	Yes		Yes			Yes	Yes
Tle4	Yes	Yes				Yes	Yes
Cbln2	Yes	Yes		Yes	Yes	Yes	Yes
Asrgl1	Yes		Yes			Yes	Yes
Fth1	Yes	Yes				Yes	Yes
Fads2	Yes		Yes			Yes	Yes
Pcsk5	Yes		Yes			Yes	Yes
Ostf1	Yes	Yes					Yes
Syt7	Yes		Yes		Yes	Yes	Yes
Cemip2	Yes	Yes				Yes	Yes
Atg2a	Yes		Yes			Yes	Yes
Lipa	Yes		Yes			Yes	Yes
Tnfrsf25	Yes	Yes				Yes	Yes
Tm7sf2	Yes		Yes			Yes	Yes
Pcgf5	Yes	Yes		Yes		Yes	Yes
Il33	Yes		Yes				Yes
Tjp2	Yes	Yes				Yes	Yes
Cnih2	Yes		Yes			Yes	Yes
Rin1	Yes		Yes			Yes	Yes
Asah2	Yes	Yes			Yes	Yes	Yes
Pcx	Yes	Yes				Yes	Yes
Apba1	Yes	Yes					Yes
Cpt1a	Yes	Yes				Yes	Yes
Ehbp1l1	Yes		Yes		Yes	Yes	Yes
Kcnk4	Yes		Yes		Yes	Yes	Yes
Rcor2	Yes		Yes	Yes	Yes	Yes	Yes
Pdcd4	Yes	Yes				Yes	Yes
Rbp4	Yes	Yes				Yes	Yes
Slit1	Yes	Yes		Yes	Yes	Yes	Yes
Mxi1	Yes	Yes		Yes	Yes	Yes	Yes
Add3	Yes	Yes				Yes	Yes
Trim8	Yes		Yes			Yes	Yes
Nt5c2	Yes	Yes			Yes	Yes	Yes
Slk	Yes	Yes				Yes	Yes
Col17a1	Yes		Yes			Yes	Yes
Gsto1	Yes	Yes				Yes	Yes
Ablim1	Yes	Yes					Yes
Gfra1	Yes	Yes		Yes	Yes	Yes	Yes
Hspa12a	Yes		Yes			Yes	Yes
Slc16a3	Yes	Yes				Yes	Yes
Rab40b	Yes		Yes				Yes
Got1	Yes	Yes				Yes	Yes
Scd2	Yes	Yes				Yes	Yes
Sema4g	Yes		Yes		Yes	Yes	Yes
Sfxn3	Yes		Yes		Yes	Yes
Kazald1	Yes	Yes				Yes	Yes
Kcnip2	Yes		Yes	Yes	Yes	Yes	Yes
Parp6	Yes		Yes		Yes	Yes	Yes
Maged2	Yes		Yes			Yes	Yes
Abhd6	Yes		Yes			Yes	Yes
Flnb	Yes	Yes				Yes	Yes
Jph3	Yes		Yes				Yes
Itgb8	Yes		Yes				Yes
Atp10a	Yes	Yes				Yes	Yes
Rdh5	Yes	Yes				Yes	Yes
Gdf11	Yes		Yes		Yes	Yes	Yes
Dgka	Yes		Yes		Yes	Yes	Yes
Cdh9	Yes		Yes			Yes	Yes
Faap100	Yes		Yes			Yes	Yes
Atp5b	Yes	Yes				Yes	Yes
Tac2	Yes		Yes			Yes	Yes
Gli1	Yes	Yes		Yes		Yes
Rnf165	Yes		Yes				Yes
Atp5a1	Yes	Yes				Yes	Yes
Adam8	Yes		Yes			Yes	Yes
Adgra1	Yes	Yes				Yes	Yes
Inpp5a	Yes	Yes				Yes	Yes
Dpysl4	Yes	Yes				Yes	Yes
Ifitm3	Yes	Yes				Yes	Yes
Tspan4	Yes	Yes				Yes	Yes
Chid1	Yes		Yes			Yes	Yes
Clybl	Yes		Yes			Yes	Yes
Mkln1	Yes	Yes					Yes
Bach1	Yes	Yes				Yes	Yes
Sdc3	Yes		Yes				Yes
Hspa4l	Yes		Yes			Yes	Yes
Plk4	Yes		Yes	Yes	Yes	Yes	Yes
Jade1	Yes		Yes			Yes	Yes
Rassf3	Yes	Yes				Yes	Yes
Nrp1	Yes	Yes				Yes	Yes
Pard3	Yes	Yes					Yes
Homer2	Yes	Yes				Yes	Yes
Pdia4	Yes		Yes			Yes	Yes
Fam20c	Yes		Yes			Yes	Yes
Pdgfa	Yes		Yes		Yes	Yes	Yes
Cplx2	Yes	Yes					Yes
Tspan17	Yes		Yes			Yes	Yes
Unc5a	Yes	Yes				Yes	Yes
Smad7	Yes	Yes		Yes		Yes
Myo5b	Yes		Yes		Yes	Yes	Yes
Snca	Yes		Yes			Yes	Yes
Gria4	Yes		Yes			Yes	Yes
Oprk1	Yes		Yes	Yes	Yes	Yes	Yes
Mybl1	Yes	Yes				Yes	Yes
Msc	Yes		Yes			Yes
Pth2r	Yes		Yes			Yes	Yes
Adam23	Yes	Yes				Yes	Yes
Nrp2	Yes	Yes		Yes	Yes	Yes	Yes
Lancl1	Yes		Yes			Yes	Yes
Col5a2	Yes		Yes		Yes	Yes	Yes
Ecrg4	Yes		Yes		Yes	Yes	Yes
Slc9a2	Yes	Yes				Yes	Yes
Npas2	Yes	Yes				Yes	Yes
Cracdl	Yes						Yes
Gls	Yes	Yes				Yes	Yes
Stat1	Yes	Yes					Yes
Mgat4a	Yes	Yes			Yes	Yes	Yes
Plekhb2	Yes	Yes				Yes	Yes
Dst	Yes		Yes			Yes	Yes
Col19a1	Yes		Yes			Yes	Yes
Cyp27a1	Yes		Yes			Yes
Pnkd	Yes	Yes					Yes
Igfbp5	Yes	Yes				Yes	Yes
Fn1	Yes	Yes				Yes	Yes
Tuba4a	Yes	Yes				Yes	Yes
Ptprn	Yes		Yes			Yes	Yes
Speg	Yes		Yes			Yes
Des	Yes	Yes				Yes
Obsl1	Yes		Yes		Yes	Yes
Slc16a14	Yes		Yes	Yes	Yes	Yes	Yes
Itm2c	Yes		Yes			Yes	Yes
Nppc	Yes		Yes		Yes	Yes
Ecel1	Yes		Yes			Yes	Yes
Pask	Yes		Yes		Yes	Yes	Yes
Bok	Yes		Yes				Yes
Inpp5d	Yes		Yes			Yes	Yes
Cdh7	Yes	Yes				Yes	Yes
Gpr39	Yes		Yes				Yes
Lypd1	Yes		Yes				Yes
Cfh	Yes	Yes					Yes
Tfcp2l1	Yes	Yes		Yes	Yes	Yes	Yes
Ptpn4	Yes		Yes			Yes	Yes
Steap3	Yes		Yes			Yes	Yes
Nek7	Yes	Yes				Yes
Ptprc	Yes		Yes			Yes
Cd55	Yes	Yes				Yes	Yes
Csrp1	Yes	Yes				Yes	Yes
Gpr37l1	Yes	Yes				Yes	Yes
Srgap2	Yes		Yes			Yes	Yes
Rassf5	Yes	Yes				Yes	Yes
Cdk18	Yes		Yes	Yes	Yes	Yes	Yes
Nfasc	Yes	Yes				Yes	Yes
Syt2	Yes	Yes		Yes	Yes	Yes	Yes
Ppfia4	Yes		Yes		Yes	Yes	Yes
Atp2b4	Yes		Yes			Yes	Yes
Xpr1	Yes	Yes			Yes	Yes
Glul	Yes	Yes				Yes	Yes
Lamc2	Yes	Yes		Yes	Yes	Yes	Yes
Coq8a	Yes	Yes				Yes	Yes
Cdc42bpa	Yes	Yes				Yes	Yes
Capn2	Yes	Yes				Yes	Yes
Trp53bp2	Yes	Yes			Yes	Yes	Yes
Tmem63a	Yes	Yes				Yes	Yes
Tagln2	Yes	Yes					Yes
Mpc2	Yes		Yes				Yes
Nme7	Yes	Yes				Yes	Yes
Atp1b1	Yes	Yes				Yes	Yes
F5	Yes		Yes	Yes	Yes	Yes	Yes
Ptpn14	Yes	Yes				Yes	Yes
Kctd3	Yes	Yes					Yes
Esrrg	Yes	Yes		Yes	Yes	Yes	Yes
Slc30a10	Yes	Yes				Yes	Yes
Lpgat1	Yes		Yes				Yes
Ppp2r5a	Yes	Yes				Yes	Yes
Plxna2	Yes		Yes			Yes	Yes
Fcgr2b	Yes	Yes				Yes	Yes
Phyh	Yes	Yes					Yes
Uhmk1	Yes		Yes				Yes
Ccdc3	Yes	Yes				Yes	Yes
Prdx6	Yes	Yes				Yes	Yes
Pter	Yes		Yes			Yes	Yes
Pip4k2a	Yes	Yes			Yes	Yes	Yes
Plxdc2	Yes	Yes				Yes	Yes
Lypd6b	Yes	Yes				Yes	Yes
Pfkfb3	Yes	Yes				Yes	Yes
Yme1l1	Yes		Yes				Yes
Gad2	Yes		Yes				Yes
Ermn	Yes	Yes					Yes
Olfm1	Yes	Yes			Yes	Yes	Yes
Acvr1c	Yes	Yes		Yes		Yes	Yes
Col5a1	Yes	Yes			Yes	Yes	Yes
Upp2	Yes	Yes				Yes	Yes
Crat	Yes		Yes			Yes	Yes
Hspa5	Yes		Yes			Yes	Yes
Stom	Yes	Yes					Yes
Dab2ip	Yes	Yes				Yes	Yes
Gca	Yes	Yes				Yes	Yes
Slc4a10	Yes	Yes				Yes	Yes
Strbp	Yes	Yes				Yes	Yes
Nacc2	Yes	Yes					Yes
Sapcd2	Yes		Yes	Yes		Yes
Dpp7	Yes	Yes				Yes	Yes
Grin1	Yes	Yes				Yes
Lrrc26	Yes	Yes					Yes
Tmem210	Yes	Yes				Yes	Yes
Rbms1	Yes	Yes				Yes	Yes
March7	Yes	Yes				Yes
Psd4	Yes		Yes			Yes	Yes
Hnmt	Yes		Yes				Yes
Baz2b	Yes	Yes			Yes	Yes	Yes
Pkp4	Yes	Yes					Yes
Frzb	Yes		Yes			Yes	Yes
Slc25a12	Yes	Yes			Yes	Yes	Yes
Ube2e3	Yes		Yes			Yes	Yes
Cybrd1	Yes	Yes					Yes
Zfp385b	Yes	Yes			Yes	Yes	Yes
Stk39	Yes	Yes				Yes	Yes
Cers6	Yes	Yes					Yes
Itgav	Yes	Yes			Yes	Yes	Yes
Itga6	Yes	Yes			Yes	Yes	Yes
Fbn1	Yes	Yes				Yes	Yes
Meis2	Yes	Yes				Yes	Yes
Cd82	Yes	Yes				Yes	Yes
Tspan18	Yes		Yes			Yes	Yes
Syt13	Yes		Yes		Yes	Yes	Yes
Chst1	Yes	Yes					Yes
Sord	Yes		Yes				Yes
Frmd5	Yes	Yes			Yes	Yes	Yes
Atg13	Yes	Yes				Yes	Yes
Lrp4	Yes		Yes		Yes	Yes	Yes
Map1a	Yes	Yes				Yes	Yes
Snap25	Yes		Yes			Yes	Yes
Tyro3	Yes		Yes			Yes	Yes
Spint1	Yes	Yes					Yes
Adra1d	Yes	Yes				Yes
Slc23a2	Yes	Yes			Yes	Yes
Rasgrp1	Yes		Yes				Yes
Chgb	Yes	Yes			Yes	Yes	Yes
Bmp2	Yes	Yes				Yes	Yes
Mal	Yes	Yes				Yes	Yes
Bcl2l11	Yes	Yes		Yes	Yes	Yes	Yes
Slc20a1	Yes		Yes			Yes	Yes
Pdyn	Yes		Yes			Yes	Yes
Pcsk2	Yes		Yes			Yes	Yes
Rrbp1	Yes	Yes				Yes	Yes
Kat14	Yes	Yes				Yes	Yes
Acss1	Yes		Yes			Yes	Yes
Snph	Yes		Yes			Yes	Yes
Necab3	Yes		Yes	Yes	Yes	Yes	Yes
E2f1	Yes		Yes			Yes	Yes
Fam210b	Yes		Yes			Yes	Yes
Stmn2	Yes		Yes			Yes	Yes
Tpd52	Yes	Yes			Yes	Yes	Yes
Pag1	Yes	Yes		Yes	Yes	Yes	Yes
Zdbf2	Yes	Yes				Yes	Yes
Stx16	Yes	Yes				Yes	Yes
Nfatc2	Yes	Yes				Yes	Yes
Car2	Yes		Yes			Yes	Yes
Ntsr1	Yes		Yes			Yes	Yes
Col9a3	Yes		Yes		Yes	Yes	Yes
Chrna4	Yes	Yes				Yes
Zbtb46	Yes		Yes			Yes
Epb41l1	Yes	Yes				Yes	Yes
Gnb4	Yes		Yes			Yes	Yes
Ndufb5	Yes		Yes				Yes
Pex5l	Yes	Yes					Yes
Nceh1	Yes	Yes					Yes
Anxa5	Yes	Yes				Yes	Yes
Trpc3	Yes		Yes			Yes
Postn	Yes		Yes		Yes	Yes	Yes
Mbnl1	Yes	Yes			Yes	Yes	Yes
P2ry1	Yes		Yes			Yes	Yes
Ppm1l	Yes	Yes		Yes	Yes	Yes	Yes
Smad9	Yes	Yes		Yes	Yes	Yes	Yes
Dclk1	Yes		Yes			Yes	Yes
Mme	Yes		Yes			Yes	Yes
Kcnab1	Yes		Yes				Yes
Olfml3	Yes		Yes			Yes	Yes
Syt6	Yes		Yes				Yes
Ptgfrn	Yes	Yes		Yes	Yes	Yes	Yes
Notch2	Yes	Yes				Yes	Yes
Sypl2	Yes		Yes			Yes	Yes
Ampd2	Yes		Yes		Yes	Yes
Ahcyl1	Yes	Yes					Yes
Kcnc4	Yes		Yes			Yes	Yes
Npr1	Yes	Yes					Yes
Slc27a3	Yes		Yes	Yes	Yes	Yes	Yes
Ints3	Yes		Yes			Yes	Yes
Vcam1	Yes	Yes				Yes	Yes
Extl2	Yes	Yes			Yes	Yes
Olfm3	Yes	Yes			Yes	Yes	Yes
Prss12	Yes		Yes			Yes	Yes
Trim2	Yes	Yes					Yes
Ppa2	Yes	Yes				Yes	Yes
Alpk1	Yes	Yes					Yes
Tbck	Yes	Yes				Yes	Yes
Papss1	Yes	Yes				Yes	Yes
Kcnq5	Yes	Yes			Yes	Yes	Yes
Fubp1	Yes		Yes				Yes
Dnajb4	Yes	Yes				Yes	Yes
Cks1b	Yes	Yes					Yes
Thbs3	Yes		Yes	Yes	Yes	Yes	Yes
Hcn3	Yes		Yes	Yes	Yes	Yes	Yes
Sema4a	Yes	Yes				Yes	Yes
Dclk2	Yes	Yes				Yes	Yes
Fbxw7	Yes	Yes			Yes	Yes	Yes
Abca4	Yes	Yes					Yes
Abcd3	Yes	Yes					Yes
Tlcd4	Yes				Yes		Yes
Celf3	Yes		Yes		Yes	Yes	Yes
Tspan5	Yes	Yes		Yes	Yes	Yes	Yes
Mttp	Yes	Yes					Yes
Ppp3ca	Yes	Yes				Yes	Yes
Tacr3	Yes		Yes			Yes	Yes
Wls	Yes		Yes		Yes	Yes	Yes
Rpe65	Yes		Yes		Yes	Yes
Adgrl2	Yes	Yes		Yes	Yes	Yes	Yes
Ddah1	Yes	Yes				Yes	Yes
Ccn1	Yes	Yes			Yes	Yes	Yes
Asph	Yes	Yes		Yes	Yes	Yes	Yes
Trp53inp1	Yes	Yes				Yes	Yes
Gem	Yes	Yes					Yes
Calb1	Yes		Yes			Yes	Yes
Tmem68	Yes		Yes				Yes
Lmo4	Yes	Yes				Yes	Yes
Gbp2	Yes	Yes				Yes	Yes
Pdlim5	Yes	Yes				Yes	Yes
Rragd	Yes		Yes			Yes	Yes
Epha7	Yes	Yes		Yes		Yes	Yes
Akirin2	Yes		Yes			Yes	Yes
Rnf20	Yes		Yes			Yes	Yes
Smc2	Yes		Yes			Yes	Yes
Tmod1	Yes	Yes				Yes	Yes
Coro2a	Yes	Yes				Yes	Yes
Col15a1	Yes		Yes			Yes	Yes
Nr4a3	Yes		Yes				Yes
Slc44a5	Yes	Yes					Yes
Tnc	Yes		Yes			Yes	Yes
Astn2	Yes	Yes			Yes	Yes	Yes
Ptbp3	Yes	Yes		Yes	Yes	Yes	Yes
Snx30	Yes		Yes			Yes	Yes
Mpdz	Yes	Yes					Yes
Zdhhc21	Yes	Yes				Yes	Yes
Epb41l4b	Yes	Yes		Yes	Yes	Yes	Yes
Unc13b	Yes		Yes		Yes	Yes	Yes
Ccdc107	Yes		Yes		Yes	Yes
Tpm2	Yes	Yes				Yes	Yes
Reck	Yes	Yes					Yes
Gne	Yes	Yes			Yes	Yes	Yes
Mllt3	Yes		Yes			Yes	Yes
Hacd4	Yes	Yes					Yes
Prkaa2	Yes	Yes				Yes	Yes
Dab1	Yes	Yes			Yes	Yes	Yes
Pde4b	Yes	Yes				Yes	Yes
Jak1	Yes	Yes		Yes	Yes	Yes	Yes
B4galt2	Yes		Yes			Yes	Yes
Bend5	Yes	Yes			Yes	Yes
Elavl4	Yes	Yes			Yes	Yes	Yes
Nfia	Yes	Yes				Yes	Yes
Pdpn	Yes	Yes					Yes
Podn	Yes		Yes		Yes	Yes	Yes
Echdc2	Yes		Yes		Yes	Yes	Yes
Tnfrsf8	Yes		Yes			Yes	Yes
Hivep3	Yes	Yes				Yes	Yes
Ccdc30	Yes		Yes	Yes	Yes	Yes	Yes
Slc2a1	Yes	Yes				Yes	Yes
Macf1	Yes		Yes		Yes	Yes	Yes
Mycl	Yes		Yes	Yes	Yes	Yes	Yes
Mfsd2a	Yes		Yes			Yes	Yes
Rnf220	Yes	Yes					Yes
Plk3	Yes		Yes			Yes	Yes
Nasp	Yes		Yes			Yes	Yes
Lurap1	Yes	Yes				Yes	Yes
Aldh4a1	Yes	Yes				Yes	Yes
Vwa5b1	Yes		Yes			Yes	Yes
Pink1	Yes	Yes				Yes	Yes
Hcrtr1	Yes		Yes		Yes	Yes	Yes
Csf3r	Yes		Yes			Yes
Map3k6	Yes	Yes				Yes	Yes
Epb41	Yes	Yes		Yes	Yes	Yes	Yes
Ptpru	Yes	Yes			Yes	Yes	Yes
Cdk14	Yes	Yes			Yes	Yes	Yes
Padi2	Yes	Yes					Yes
Kcnab2	Yes	Yes			Yes	Yes	Yes
Espn	Yes		Yes			Yes	Yes
Slc4a2	Yes		Yes			Yes	Yes
Errfi1	Yes	Yes				Yes	Yes
Dffa	Yes		Yes			Yes	Yes
Casz1	Yes	Yes					Yes
H6pd	Yes	Yes				Yes	Yes
Ctnnbip1	Yes	Yes				Yes	Yes
Kmt2e	Yes	Yes				Yes	Yes
Agtrap	Yes	Yes				Yes	Yes
Clcn6	Yes	Yes		Yes		Yes
Tprgl	Yes	Yes				Yes	Yes
Acap3	Yes	Yes				Yes	Yes
Plch2	Yes	Yes				Yes	Yes
Sdf4	Yes	Yes			Yes	Yes	Yes
Kcnip4	Yes	Yes				Yes	Yes
Sorcs2	Yes	Yes			Yes	Yes	Yes
Pcdh7	Yes	Yes		Yes	Yes	Yes	Yes
Man2b2	Yes	Yes				Yes	Yes
Ppp2r2c	Yes	Yes				Yes	Yes
Crmp1	Yes		Yes	Yes	Yes	Yes	Yes
Fosl2	Yes	Yes				Yes	Yes
Slc30a3	Yes		Yes			Yes	Yes
Ociad1	Yes	Yes			Yes	Yes	Yes
Ociad2	Yes	Yes			Yes	Yes	Yes
Cgref1	Yes		Yes		Yes	Yes	Yes
Ppargc1a	Yes	Yes			Yes	Yes	Yes
Dpysl5	Yes		Yes	Yes		Yes	Yes
Tbc1d1	Yes	Yes		Yes	Yes	Yes	Yes
Fam114a1	Yes		Yes				Yes
Sel1l3	Yes	Yes			Yes	Yes	Yes
Apbb2	Yes	Yes		Yes	Yes	Yes	Yes
Pdgfra	Yes		Yes		Yes	Yes	Yes
Tgfbr3	Yes	Yes			Yes	Yes	Yes
Spp1	Yes		Yes				Yes
Sparcl1	Yes	Yes				Yes	Yes
Klhl8	Yes	Yes			Yes	Yes	Yes
Aff1	Yes	Yes			Yes	Yes	Yes
Cds1	Yes	Yes		Yes	Yes	Yes	Yes
Bmp3	Yes	Yes		Yes		Yes	Yes
Fgf5	Yes	Yes				Yes	Yes
Nos1	Yes		Yes			Yes	Yes
Shroom3	Yes	Yes			Yes	Yes	Yes
Cdk2ap1	Yes		Yes			Yes	Yes
Naaa	Yes	Yes		Yes	Yes	Yes	Yes
Rimbp2	Yes		Yes		Yes	Yes	Yes
Nipsnap2	Yes		Yes			Yes	Yes
Mmp17	Yes		Yes			Yes	Yes
Bcl7a	Yes		Yes			Yes	Yes
Wdr66	Yes		Yes		Yes	Yes	Yes
Aldh2	Yes	Yes				Yes	Yes
Camkk2	Yes		Yes		Yes	Yes	Yes
Cabp1	Yes	Yes				Yes	Yes
Mad1l1	Yes	Yes			Yes	Yes
Oasl2	Yes	Yes					Yes
Lfng	Yes	Yes				Yes	Yes
Rasal1	Yes		Yes	Yes	Yes	Yes	Yes
Rph3a	Yes		Yes			Yes	Yes
Fam3c	Yes		Yes			Yes
Auts2	Yes	Yes		Yes	Yes	Yes	Yes
Limk1	Yes		Yes			Yes	Yes
Eln	Yes		Yes			Yes	Yes
Pon3	Yes		Yes			Yes	Yes
Exoc4	Yes	Yes				Yes	Yes
Plxna4	Yes		Yes				Yes
Ccdc136	Yes		Yes			Yes
Ahcyl2	Yes		Yes				Yes
Adcyap1r1	Yes		Yes			Yes	Yes
Cep41	Yes		Yes				Yes
Sspo	Yes		Yes			Yes	Yes
Herc6	Yes	Yes				Yes	Yes
Tmem176b	Yes	Yes				Yes	Yes
Gpnmb	Yes		Yes			Yes	Yes
Npy	Yes		Yes			Yes	Yes
Osbpl3	Yes	Yes			Yes	Yes	Yes
Trim24	Yes		Yes	Yes	Yes	Yes	Yes
Ptn	Yes		Yes			Yes	Yes
Slc13a4	Yes		Yes				Yes
Tcaf2	Yes	Yes					Yes
Epha1	Yes		Yes			Yes	Yes
Zyx	Yes		Yes	Yes	Yes	Yes	Yes
Fam131b	Yes		Yes			Yes	Yes
Trpv6	Yes		Yes	Yes	Yes	Yes	Yes
Ephb6	Yes		Yes	Yes	Yes	Yes	Yes
Ccdc184	Yes	Yes				Yes	Yes
Dbpht2	Yes		Yes			Yes	Yes
Tbxas1	Yes		Yes			Yes
Gfpt1	Yes	Yes					Yes
Lrig1	Yes	Yes		Yes	Yes	Yes	Yes
Wbp1	Yes		Yes			Yes
Foxp1	Yes	Yes		Yes	Yes	Yes	Yes
Cntn3	Yes	Yes				Yes	Yes
Plxna1	Yes	Yes				Yes	Yes
Chchd6	Yes		Yes				Yes
Aldh1l1	Yes	Yes				Yes	Yes
Cntn6	Yes		Yes			Yes	Yes
Slc6a6	Yes	Yes				Yes	Yes
Itpr1	Yes	Yes			Yes	Yes	Yes
Bhlhe40	Yes	Yes			Yes	Yes	Yes
A2m	Yes	Yes				Yes	Yes
Plxnd1	Yes		Yes			Yes	Yes
Lag3	Yes	Yes				Yes	Yes
Rasgef1a	Yes		Yes				Yes
Adipor2	Yes	Yes			Yes	Yes	Yes
Etv6	Yes	Yes				Yes	Yes
Dusp16	Yes	Yes				Yes	Yes
Fam234b	Yes	Yes		Yes	Yes	Yes	Yes
Atf7ip	Yes	Yes			Yes	Yes
Rerg	Yes		Yes			Yes	Yes
Lmo3	Yes	Yes				Yes	Yes
Plekha5	Yes	Yes				Yes	Yes
Slco1c1	Yes		Yes			Yes	Yes
Ldhb	Yes		Yes			Yes	Yes
Bhlhe41	Yes	Yes			Yes	Yes	Yes
Rassf8	Yes	Yes			Yes	Yes	Yes
Bcat1	Yes	Yes		Yes	Yes	Yes	Yes
Cpne9	Yes		Yes	Yes	Yes	Yes	Yes
Camk1	Yes		Yes			Yes	Yes
Etnk1	Yes	Yes				Yes	Yes
Ttll3	Yes		Yes	Yes		Yes
St8sia1	Yes	Yes		Yes	Yes	Yes	Yes
Itpr2	Yes		Yes			Yes	Yes
Ccdc91	Yes	Yes					Yes
Atp2b2	Yes		Yes			Yes	Yes
Dennd5b	Yes		Yes				Yes
Cand2	Yes		Yes			Yes	Yes
Pianp	Yes		Yes				Yes
Vamp1	Yes	Yes		Yes	Yes	Yes	Yes
Cd9	Yes	Yes				Yes	Yes
Prmt8	Yes		Yes				Yes
Tspan9	Yes	Yes		Yes	Yes	Yes	Yes
Slc8a2	Yes		Yes			Yes	Yes
Gipr	Yes	Yes				Yes	Yes
Dmpk	Yes	Yes				Yes	Yes
Uri1	Yes	Yes				Yes	Yes
Ttyh1	Yes		Yes			Yes	Yes
Slc7a10	Yes		Yes			Yes	Yes
Gas2	Yes	Yes				Yes	Yes
Pcsk6	Yes	Yes				Yes	Yes
Fam189a1	Yes	Yes			Yes	Yes	Yes
Chrna7	Yes		Yes				Yes
Nr2f2	Yes	Yes				Yes
Synm	Yes	Yes				Yes	Yes
Mef2a	Yes	Yes			Yes	Yes	Yes
Ryr1	Yes		Yes		Yes	Yes	Yes
Mfge8	Yes		Yes			Yes	Yes
Me3	Yes	Yes				Yes	Yes
Prss23os	Yes	Yes			Yes	Yes	Yes
Sh3gl3	Yes	Yes				Yes	Yes
Rab30	Yes	Yes				Yes	Yes
Anapc15	Yes		Yes			Yes	Yes
Arl6ip1	Yes		Yes			Yes	Yes
Nucb2	Yes		Yes		Yes	Yes
Kif22	Yes		Yes	Yes	Yes	Yes
Stard10	Yes	Yes				Yes	Yes
Ino80e	Yes		Yes		Yes	Yes
Aldoa	Yes						Yes
Coro1a	Yes		Yes				Yes
Sult1a1	Yes	Yes				Yes	Yes
Nupr1	Yes	Yes					Yes
Pgm2l1	Yes		Yes				Yes
Slco2b1	Yes	Yes				Yes	Yes
Myh14	Yes	Yes				Yes	Yes
Disp1	Yes	Yes		Yes	Yes	Yes
Dkk3	Yes	Yes			Yes	Yes	Yes
Tgfb1i1	Yes		Yes			Yes	Yes
Adm	Yes	Yes					Yes
Fus	Yes		Yes			Yes	Yes
Bag3	Yes	Yes					Yes
Fgfr2	Yes	Yes					Yes
Cpxm2	Yes		Yes				Yes
Plk1	Yes	Yes					Yes
Cdr2	Yes		Yes			Yes	Yes
Vwa3a	Yes		Yes			Yes	Yes
Tpp1	Yes	Yes				Yes	Yes
Oat	Yes	Yes				Yes	Yes
Fam53b	Yes	Yes				Yes	Yes
Trim66	Yes	Yes				Yes	Yes
Eif3f	Yes	Yes				Yes	Yes
Ndufb11	Yes		Yes			Yes	Yes
Usp11	Yes		Yes			Yes	Yes
LTO1	Yes		Yes		Yes	Yes	Yes
Cttn	Yes		Yes		Yes	Yes	Yes
Igsf1	Yes	Yes					Yes
Gpc4	Yes	Yes			Yes	Yes	Yes
Fgf13	Yes		Yes				Yes
Mcf2	Yes		Yes			Yes	Yes
Pim2	Yes		Yes			Yes	Yes
Slc38a5	Yes		Yes			Yes	Yes
Aff2	Yes	Yes				Yes	Yes
Gpr165	Yes		Yes			Yes	Yes
Magee2	Yes		Yes			Yes	Yes
Cox7b	Yes		Yes			Yes	Yes
Itm2a	Yes	Yes				Yes	Yes
Col4a5	Yes	Yes				Yes	Yes
Chrdl1	Yes		Yes			Yes	Yes
Slc7a3	Yes		Yes				Yes
Zmym3	Yes		Yes			Yes	Yes
Chic1	Yes	Yes				Yes
Flna	Yes		Yes	Yes	Yes	Yes	Yes
Gpm6b	Yes		Yes				Yes
Gabra3	Yes		Yes			Yes	Yes
Nsdhl	Yes		Yes			Yes	Yes
Zfp92	Yes		Yes	Yes	Yes	Yes	Yes
Abcd1	Yes		Yes			Yes	Yes
Plxnb3	Yes		Yes		Yes	Yes
L1cam	Yes		Yes			Yes	Yes
Irak1	Yes	Yes			Yes	Yes	Yes
Mecp2	Yes		Yes		Yes	Yes	Yes
Plxna3	Yes		Yes	Yes	Yes	Yes	Yes
Plp1	Yes	Yes					Yes
Tsc22d3	Yes	Yes				Yes	Yes
Rnf128	Yes	Yes				Yes	Yes
Mcf2l	Yes	Yes				Yes	Yes
Lamp1	Yes	Yes					Yes
Gas6	Yes	Yes				Yes	Yes
Rasa3	Yes	Yes				Yes	Yes
Angpt2	Yes	Yes				Yes	Yes
Plpbp	Yes	Yes				Yes	Yes
Col4a1	Yes	Yes				Yes	Yes
Col4a2	Yes	Yes				Yes	Yes
Dlc1	Yes	Yes				Yes	Yes
Dusp4	Yes	Yes				Yes	Yes
Smim19	Yes	Yes				Yes
Plat	Yes	Yes					Yes
Ap3m2	Yes	Yes			Yes	Yes	Yes
Ank1	Yes	Yes			Yes	Yes	Yes
Sfrp1	Yes	Yes				Yes	Yes
Adam9	Yes	Yes			Yes	Yes	Yes
Plekha2	Yes	Yes				Yes	Yes
Tenm3	Yes	Yes		Yes	Yes	Yes	Yes
Wwc2	Yes	Yes			Yes	Yes	Yes
Fgfr1	Yes	Yes			Yes	Yes	Yes
Msmo1	Yes		Yes			Yes	Yes
Galnt7	Yes	Yes		Yes	Yes	Yes	Yes
Sin3b	Yes		Yes		Yes	Yes	Yes
Sorbs2	Yes	Yes					Yes
Pdlim3	Yes	Yes		Yes		Yes
Sh3rf1	Yes	Yes			Yes	Yes	Yes
Adcy7	Yes		Yes			Yes	Yes
Nkd1	Yes		Yes		Yes	Yes	Yes
Sall1	Yes	Yes				Yes	Yes
Eif2ak3	Yes	Yes				Yes	Yes
Smad1	Yes	Yes				Yes	Yes
Mt2	Yes		Yes				Yes
Mt1	Yes	Yes				Yes	Yes
Cntnap4	Yes		Yes		Yes	Yes	Yes
Cx3cl1	Yes	Yes					Yes
Ciapin1	Yes	Yes				Yes	Yes
Coq9	Yes		Yes			Yes	Yes
Adgrg1	Yes	Yes				Yes	Yes
Drc7	Yes		Yes			Yes	Yes
Kifc3	Yes	Yes					Yes
Mmp15	Yes		Yes	Yes		Yes	Yes
Jak3	Yes	Yes				Yes	Yes
Cox4i1	Yes		Yes			Yes	Yes
6430548M08Rik	Yes	Yes				Yes	Yes
Crispld2	Yes	Yes		Yes		Yes	Yes
Necab2	Yes		Yes				Yes
Cdh13	Yes	Yes			Yes	Yes	Yes
Ntpcr	Yes		Yes			Yes	Yes
Cbfb	Yes	Yes				Yes	Yes
Pla2g15	Yes		Yes				Yes
Smpd3	Yes		Yes			Yes	Yes
Gpr83	Yes		Yes			Yes	Yes
Panx1	Yes		Yes			Yes	Yes
Bmper	Yes	Yes		Yes	Yes	Yes	Yes
Snx19	Yes		Yes			Yes	Yes
Adamts8	Yes		Yes	Yes		Yes	Yes
Aplp2	Yes	Yes			Yes	Yes	Yes
Trpc6	Yes		Yes	Yes	Yes	Yes	Yes
Thy1	Yes		Yes				Yes
Grik4	Yes	Yes		Yes	Yes	Yes	Yes
Ubash3b	Yes	Yes			Yes	Yes
Kirrel3	Yes	Yes			Yes	Yes	Yes
Dixdc1	Yes	Yes				Yes	Yes
Hyou1	Yes	Yes				Yes	Yes
Robo3	Yes		Yes	Yes	Yes	Yes	Yes
Olfm2	Yes		Yes			Yes	Yes
Icam5	Yes	Yes				Yes	Yes
Scg3	Yes		Yes			Yes	Yes
Gnb5	Yes	Yes				Yes	Yes
Myo1e	Yes	Yes				Yes	Yes
Fam81a	Yes		Yes				Yes
Cgnl1	Yes	Yes				Yes	Yes
Rora	Yes	Yes		Yes	Yes	Yes	Yes
Itga11	Yes	Yes			Yes	Yes	Yes
Calml4	Yes	Yes					Yes
Glce	Yes	Yes				Yes
Ankk1	Yes		Yes	Yes		Yes
Sh3bgrl2	Yes	Yes		Yes	Yes	Yes	Yes
Tent5a	Yes	Yes				Yes	Yes
Tle3	Yes	Yes				Yes	Yes
Acsbg1	Yes	Yes				Yes	Yes
Thsd4	Yes	Yes		Yes	Yes	Yes	Yes
Ptpn9	Yes		Yes			Yes	Yes
Celf6	Yes		Yes			Yes	Yes
Mpi	Yes		Yes		Yes	Yes
Csk	Yes	Yes				Yes	Yes
Cyp11a1	Yes		Yes	Yes	Yes	Yes	Yes
Stra6	Yes	Yes				Yes	Yes
Cox7a2	Yes		Yes				Yes
Col12a1	Yes	Yes				Yes	Yes
Loxl1	Yes	Yes					Yes
Nptn	Yes	Yes				Yes	Yes
Lrrc1	Yes	Yes		Yes		Yes	Yes
Rasgrf1	Yes	Yes			Yes	Yes	Yes
Car12	Yes		Yes				Yes
Plod2	Yes	Yes		Yes	Yes	Yes	Yes
Usp3	Yes		Yes		Yes	Yes	Yes
Smad3	Yes	Yes		Yes	Yes	Yes	Yes
Cmtm6	Yes	Yes					Yes
Stt3b	Yes	Yes			Yes	Yes	Yes
Tgfbr2	Yes	Yes				Yes	Yes
Clstn2	Yes	Yes		Yes	Yes	Yes	Yes
Pik3cb	Yes	Yes			Yes	Yes	Yes
Cspg5	Yes		Yes			Yes	Yes
Ptgs2	Yes	Yes		Yes		Yes	Yes
Scn5a	Yes	Yes		Yes	Yes	Yes	Yes
Mobp	Yes	Yes				Yes	Yes
Amotl2	Yes	Yes				Yes	Yes
Cck	Yes		Yes				Yes
Trak1	Yes		Yes			Yes	Yes
Rab6b	Yes		Yes			Yes	Yes
Manf	Yes		Yes			Yes
Rbm5	Yes		Yes			Yes
Traip	Yes		Yes	Yes	Yes	Yes	Yes
Klhdc8b	Yes		Yes		Yes	Yes	Yes
Thsd7a	Yes		Yes			Yes	Yes
Pygm	Yes	Yes		Yes	Yes	Yes	Yes
Marchf3	Yes						Yes
1700025G04Rik	Yes		Yes				Yes
Pon2	Yes		Yes			Yes	Yes
Cd59a	Yes		Yes			Yes	Yes
Kank1	Yes	Yes					Yes
Exd2	Yes		Yes			Yes	Yes
Syde1	Yes	Yes				Yes	Yes
Mansc1	Yes	Yes				Yes	Yes
Tpcn1	Yes	Yes				Yes	Yes
Slc8b1	Yes	Yes			Yes	Yes	Yes
Chrm1	Yes	Yes					Yes
Mctp2	Yes	Yes			Yes	Yes	Yes
Alox12b	Yes		Yes				Yes
Igdcc4	Yes		Yes			Yes	Yes
Ppp1r9a	Yes	Yes			Yes	Yes	Yes
Zswim6	Yes	Yes				Yes	Yes
Abcc4	Yes	Yes				Yes	Yes
Pkd1	Yes	Yes				Yes	Yes
Arhgef17	Yes	Yes				Yes	Yes
Ccdc85a	Yes	Yes				Yes	Yes
Acsl3	Yes	Yes			Yes	Yes	Yes
Rims3	Yes	Yes		Yes	Yes	Yes	Yes
Sgpp2	Yes	Yes		Yes	Yes	Yes	Yes
Cspg4	Yes		Yes			Yes	Yes
Camkv	Yes		Yes		Yes	Yes	Yes
Rasgrp2	Yes	Yes				Yes	Yes
Fkbp1a	Yes		Yes			Yes	Yes
Asic4	Yes		Yes	Yes	Yes	Yes	Yes
Afap1l1	Yes	Yes			Yes	Yes	Yes
Lmo7	Yes	Yes			Yes	Yes	Yes
Cntnap3	Yes		Yes			Yes	Yes
Pfkm	Yes		Yes			Yes	Yes
Gas7	Yes		Yes			Yes	Yes
Tbc1d4	Yes	Yes				Yes	Yes
Cdc14b	Yes	Yes		Yes	Yes	Yes	Yes
Podxl2	Yes		Yes			Yes	Yes
Atp1a1	Yes	Yes		Yes		Yes	Yes
Mgll	Yes		Yes			Yes	Yes
S100b	Yes		Yes			Yes	Yes
Ttc28	Yes	Yes			Yes	Yes	Yes
Scaf11	Yes	Yes				Yes	Yes
Ptprm	Yes	Yes		Yes	Yes	Yes	Yes
Ptprf	Yes		Yes			Yes	Yes
Dpyd	Yes	Yes				Yes	Yes
Gstt2	Yes	Yes					Yes
Chst2	Yes	Yes				Yes	Yes
Palmd	Yes		Yes		Yes	Yes	Yes
Frrs1	Yes	Yes				Yes
Arhgap44	Yes	Yes				Yes	Yes
Antxr1	Yes	Yes				Yes	Yes
Ttc7b	Yes		Yes			Yes	Yes
Igf2bp2	Yes	Yes				Yes	Yes
Caskin1	Yes		Yes			Yes
Cplx1	Yes	Yes				Yes	Yes
Map3k13	Yes	Yes			Yes	Yes	Yes
Clec18a	Yes		Yes	Yes	Yes	Yes	Yes
Ucp2	Yes		Yes			Yes	Yes
Foxn3	Yes	Yes				Yes	Yes
Adra2a	Yes		Yes	Yes	Yes	Yes	Yes
Egr3	Yes	Yes					Yes
Nrxn2	Yes		Yes		Yes	Yes	Yes
Npbwr1	Yes		Yes		Yes	Yes	Yes
Asb13	Yes	Yes				Yes	Yes
Dysf	Yes		Yes		Yes	Yes	Yes
B3galt2	Yes		Yes			Yes	Yes
Kcnk10	Yes		Yes			Yes	Yes
Klf9	Yes	Yes				Yes	Yes
Lgals3bp	Yes	Yes					Yes
Gucy1a1	Yes		Yes				Yes
Slc16a2	Yes		Yes			Yes	Yes
Neu4	Yes		Yes	Yes	Yes	Yes	Yes
Fancd2	Yes		Yes		Yes	Yes
Galnt17	Yes	Yes				Yes	Yes
Zdhhc5	Yes	Yes				Yes	Yes
Golim4	Yes	Yes				Yes	Yes
Sik3	Yes	Yes			Yes	Yes	Yes
Tspoap1	Yes		Yes		Yes	Yes
Lrrc58	Yes	Yes				Yes	Yes
Irf2bpl	Yes		Yes			Yes	Yes
Faah	Yes		Yes	Yes		Yes
Gas2l1	Yes		Yes			Yes	Yes
Rasl10a	Yes		Yes			Yes	Yes
Hdac11	Yes		Yes			Yes	Yes
Tmem132d	Yes	Yes			Yes	Yes	Yes
Trim59	Yes		Yes			Yes	Yes
Tmem132c	Yes	Yes			Yes	Yes	Yes
Ina	Yes		Yes			Yes	Yes
Wbp2	Yes	Yes				Yes	Yes
Cpne2	Yes		Yes				Yes
Spata6	Yes	Yes					Yes
Kcnh5	Yes	Yes			Yes	Yes
Caskin2	Yes		Yes			Yes	Yes
Rasd2	Yes	Yes					Yes
Diaph2	Yes		Yes				Yes
Uaca	Yes	Yes					Yes
Edil3	Yes		Yes				Yes
Zfp395	Yes	Yes			Yes	Yes	Yes
Ptpn13	Yes	Yes					Yes
Daam1	Yes		Yes			Yes	Yes
Ppp1r18	Yes	Yes				Yes	Yes
Chst11	Yes	Yes		Yes	Yes	Yes	Yes
Ppm1h	Yes		Yes			Yes	Yes
Ssh3	Yes		Yes		Yes	Yes	Yes
Tiparp	Yes	Yes			Yes	Yes	Yes
Cd300a	Yes		Yes				Yes
Bmp2k	Yes	Yes					Yes
Itga2b	Yes		Yes				Yes
Sema3f	Yes		Yes	Yes	Yes	Yes	Yes
Fam171a2	Yes		Yes			Yes	Yes
Gns	Yes	Yes				Yes	Yes
Tmx4	Yes		Yes		Yes	Yes
Dgkh	Yes	Yes				Yes	Yes
Mfrp	Yes		Yes		Yes	Yes	Yes
Mast4	Yes	Yes		Yes	Yes	Yes	Yes
Tle6	Yes		Yes				Yes
Dusp5	Yes	Yes				Yes	Yes
Tle2	Yes		Yes		Yes	Yes	Yes
B3galt1	Yes	Yes		Yes	Yes	Yes	Yes
Unc13a	Yes		Yes		Yes	Yes	Yes
Scn7a	Yes		Yes	Yes	Yes	Yes	Yes
Grip1	Yes		Yes			Yes	Yes
Celf5	Yes		Yes			Yes	Yes
Ankrd27	Yes		Yes		Yes	Yes
Sncb	Yes	Yes				Yes	Yes
Filip1	Yes	Yes				Yes	Yes
Pygo1	Yes		Yes			Yes	Yes
Atcay	Yes		Yes			Yes	Yes
Vat1	Yes		Yes			Yes	Yes
Eef2	Yes	Yes				Yes	Yes
Htr2a	Yes	Yes					Yes
Tbr1	Yes	Yes		Yes	Yes	Yes	Yes
Secisbp2l	Yes	Yes				Yes	Yes
Egln3	Yes	Yes				Yes	Yes
Dcbld2	Yes	Yes			Yes	Yes	Yes
Wnk4	Yes		Yes	Yes	Yes	Yes	Yes
Wdr78	Yes		Yes		Yes	Yes	Yes
Tanc1	Yes	Yes		Yes	Yes	Yes	Yes
Ccdc186	Yes	Yes			Yes	Yes	Yes
Fam124a	Yes		Yes		Yes	Yes	Yes
Lcat	Yes		Yes			Yes	Yes
Abi3bp	Yes		Yes		Yes	Yes
Hpse	Yes	Yes				Yes	Yes
Tpbg	Yes	Yes				Yes	Yes
Raver2	Yes	Yes				Yes	Yes
Ssc5d	Yes	Yes				Yes	Yes
Adrb1	Yes	Yes				Yes	Yes
Mid1	Yes	Yes			Yes	Yes	Yes
Gdpd5	Yes		Yes				Yes
Nfkbiz	Yes	Yes				Yes	Yes
Brsk1	Yes	Yes					Yes
Kank4	Yes	Yes				Yes	Yes
Tmem98	Yes		Yes			Yes	Yes
Sstr1	Yes		Yes		Yes	Yes	Yes
Abca17	Yes	Yes				Yes	Yes
Rcbtb1	Yes		Yes			Yes	Yes
Plk5	Yes		Yes		Yes	Yes	Yes
Pcdh17	Yes	Yes		Yes	Yes	Yes	Yes
L3mbtl1	Yes		Yes	Yes	Yes	Yes	Yes
Mboat7	Yes		Yes			Yes	Yes
Ky	Yes	Yes				Yes	Yes
Grhpr	Yes	Yes			Yes	Yes	Yes
Zswim4	Yes	Yes				Yes	Yes
Thrsp	Yes		Yes			Yes	Yes
Arhgap45	Yes		Yes			Yes
Kiss1r	Yes		Yes				Yes
Cd99l2	Yes	Yes				Yes	Yes
Ggta1	Yes		Yes				Yes
Zdhhc17	Yes	Yes			Yes	Yes	Yes
Ids	Yes		Yes				Yes
Krt222	Yes	Yes				Yes
Palm	Yes	Yes				Yes	Yes
Syt1	Yes	Yes				Yes
Cox8a	Yes		Yes				Yes
Cerk	Yes	Yes				Yes	Yes
Bbs9	Yes	Yes				Yes	Yes
Dock4	Yes	Yes				Yes	Yes
Fam214b	Yes		Yes			Yes	Yes
Tmtc2	Yes	Yes				Yes	Yes
Prtg	Yes	Yes				Yes	Yes
Zfp57	Yes		Yes		Yes	Yes	Yes
Adamtsl2	Yes		Yes		Yes	Yes	Yes
5031439G07Rik	Yes	Yes				Yes	Yes
Dnajb5	Yes		Yes			Yes
Fmnl2	Yes	Yes				Yes
Phf24	Yes	Yes				Yes	Yes
Prickle1	Yes	Yes		Yes	Yes	Yes	Yes
Gatad2a	Yes	Yes					Yes
H1f2	Yes				Yes		Yes
Kctd1	Yes	Yes			Yes	Yes	Yes
Gmip	Yes		Yes			Yes	Yes
Rbm43	Yes	Yes				Yes	Yes
Igfbp7	Yes	Yes				Yes	Yes
Fstl4	Yes	Yes		Yes	Yes	Yes	Yes
Lrrk2	Yes	Yes				Yes	Yes
Macrod1	Yes		Yes			Yes	Yes
Lrrn3	Yes	Yes			Yes	Yes	Yes
Slc2a13	Yes	Yes		Yes	Yes	Yes	Yes
Zdhhc23	Yes		Yes		Yes	Yes	Yes
Csgalnact1	Yes		Yes				Yes
Ppp1r11	Yes		Yes			Yes	Yes
Pcdh8	Yes		Yes			Yes	Yes
Arhgap26	Yes	Yes		Yes	Yes	Yes	Yes
Marchf1	Yes						Yes
Fam13b	Yes	Yes				Yes	Yes
Greb1	Yes	Yes					Yes
Adamts2	Yes	Yes				Yes	Yes
Lgi4	Yes	Yes			Yes	Yes	Yes
Ndrg4	Yes	Yes				Yes	Yes
Fxyd1	Yes		Yes			Yes	Yes
Fxyd7	Yes		Yes		Yes	Yes	Yes
H2-Aa	Yes	Yes					Yes
Plxnb2	Yes	Yes					Yes
Eepd1	Yes	Yes				Yes	Yes
Mgat4b	Yes	Yes				Yes	Yes
Tbc1d9b	Yes	Yes				Yes	Yes
Ago2	Yes	Yes				Yes	Yes
Zcchc12	Yes		Yes				Yes
Ttll7	Yes	Yes				Yes	Yes
Kcnk9	Yes	Yes					Yes
Dner	Yes		Yes			Yes	Yes
Anln	Yes		Yes			Yes	Yes
Slitrk2	Yes		Yes			Yes	Yes
Ssx2ip	Yes	Yes					Yes
Dchs1	Yes		Yes			Yes	Yes
Arhgap33	Yes		Yes		Yes	Yes	Yes
C1qa	Yes		Yes			Yes	Yes
Gtdc1	Yes	Yes				Yes	Yes
Rap2b	Yes		Yes			Yes	Yes
Fzd8	Yes		Yes		Yes	Yes	Yes
C1qb	Yes		Yes			Yes	Yes
Unc93b1	Yes		Yes			Yes
Trim67	Yes		Yes			Yes	Yes
Kirrel2	Yes		Yes			Yes	Yes
Kdm1a	Yes		Yes			Yes	Yes
Elac1	Yes	Yes			Yes	Yes	Yes
Slc39a12	Yes		Yes			Yes	Yes
Bcorl1	Yes		Yes		Yes	Yes	Yes
Apln	Yes		Yes			Yes	Yes
Hk1	Yes	Yes					Yes
Sstr4	Yes		Yes		Yes	Yes
Setd7	Yes	Yes					Yes
Psd	Yes		Yes			Yes	Yes
Aff3	Yes	Yes			Yes	Yes	Yes
Arhgap10	Yes	Yes		Yes	Yes	Yes	Yes
Lrrc20	Yes	Yes			Yes	Yes	Yes
Pacrg	Yes	Yes				Yes	Yes
Islr	Yes	Yes				Yes	Yes
Spry1	Yes	Yes					Yes
Mxd4	Yes		Yes			Yes	Yes
Clic4	Yes	Yes				Yes	Yes
Aagab	Yes	Yes				Yes	Yes
Hgsnat	Yes	Yes			Yes	Yes	Yes
Galnt6	Yes	Yes					Yes
Man1c1	Yes	Yes		Yes	Yes	Yes	Yes
Tap1	Yes	Yes				Yes	Yes
Slc12a9	Yes	Yes					Yes
Ccn3	Yes		Yes			Yes	Yes
Htra4	Yes	Yes				Yes	Yes
Serpine1	Yes	Yes					Yes
Vgf	Yes		Yes			Yes	Yes
Fer1l5	Yes		Yes			Yes	Yes
Arid5a	Yes		Yes			Yes
Klf10	Yes	Yes					Yes
Dtl	Yes	Yes				Yes	Yes
Zmat4	Yes	Yes		Yes	Yes	Yes	Yes
Shank2	Yes		Yes			Yes	Yes
Pkd2l1	Yes	Yes				Yes	Yes
Kcnh3	Yes	Yes				Yes	Yes
Rskr	Yes	Yes			Yes	Yes
Tnfrsf23	Yes	Yes				Yes
Kcnk2	Yes	Yes		Yes	Yes	Yes	Yes
Zbtb42	Yes	Yes					Yes
Slc20a2	Yes	Yes			Yes	Yes	Yes
Inf2	Yes	Yes					Yes
Ahdc1	Yes		Yes			Yes	Yes
Tmem33	Yes		Yes				Yes
Limch1	Yes	Yes				Yes	Yes
Ppp1r16b	Yes		Yes			Yes	Yes
Slc32a1	Yes	Yes			Yes	Yes
Vopp1	Yes		Yes			Yes	Yes
Ctnna1	Yes	Yes					Yes
Smim14	Yes	Yes			Yes	Yes	Yes
Ppm1k	Yes	Yes			Yes	Yes	Yes
Vstm2l	Yes		Yes			Yes	Yes
Cpe	Yes		Yes				Yes
Zfp365	Yes	Yes					Yes
Egr2	Yes	Yes				Yes	Yes
Stk35	Yes		Yes		Yes	Yes
Ankrd13b	Yes		Yes		Yes	Yes	Yes
Inpp4b	Yes		Yes				Yes
Ninj1	Yes	Yes				Yes	Yes
Rara	Yes		Yes			Yes	Yes
Igsf9	Yes		Yes			Yes	Yes
Slc24a2	Yes	Yes		Yes	Yes	Yes	Yes
Arap2	Yes	Yes				Yes	Yes
Rapgefl1	Yes		Yes	Yes	Yes	Yes	Yes
Kcnj9	Yes		Yes				Yes
Socs1	Yes	Yes				Yes	Yes
Ptpdc1	Yes	Yes				Yes	Yes
Cntnap5c	Yes		Yes	Yes	Yes	Yes	Yes
Mturn	Yes	Yes			Yes	Yes	Yes
Fkbp14	Yes	Yes				Yes	Yes
Kcna6	Yes	Yes				Yes	Yes
AW551984	Yes		Yes	Yes	Yes	Yes	Yes
Camk4	Yes	Yes				Yes	Yes
Spon1	Yes	Yes				Yes	Yes
Pde4dip	Yes		Yes			Yes	Yes
Ttc39b	Yes	Yes		Yes	Yes	Yes	Yes
Mical2	Yes	Yes				Yes	Yes
Neurod2	Yes		Yes			Yes	Yes
Glra3	Yes		Yes	Yes	Yes	Yes	Yes
Ovca2	Yes	Yes			Yes	Yes
Ostm1	Yes	Yes				Yes	Yes
Atg9b	Yes	Yes				Yes	Yes
Sesn1	Yes	Yes			Yes	Yes	Yes
Plcl1	Yes	Yes			Yes	Yes	Yes
Lasp1	Yes		Yes			Yes	Yes
Focad	Yes	Yes				Yes	Yes
Pcp4l1	Yes		Yes				Yes
Trp53inp2	Yes	Yes				Yes	Yes
Txnip	Yes	Yes			Yes	Yes
Pmepa1	Yes	Yes					Yes
Hjv	Yes		Yes			Yes	Yes
Egr1	Yes	Yes					Yes
Spsb2	Yes	Yes					Yes
Srcin1	Yes		Yes				Yes
Nos1ap	Yes	Yes			Yes	Yes	Yes
Cdk19	Yes	Yes			Yes	Yes	Yes
Sv2a	Yes	Yes				Yes
Jarid2	Yes	Yes		Yes	Yes	Yes	Yes
1700003F12Rik	Yes		Yes		Yes	Yes	Yes
Fchsd1	Yes	Yes				Yes	Yes
Rgs4	Yes		Yes			Yes	Yes
Ciart	Yes	Yes					Yes
Susd4	Yes	Yes				Yes	Yes
Susd1	Yes		Yes		Yes	Yes	Yes
Akap12	Yes	Yes			Yes	Yes	Yes
Slc35f1	Yes		Yes				Yes
Samd10	Yes		Yes			Yes	Yes
Zkscan16	Yes	Yes			Yes	Yes	Yes
Ctss	Yes		Yes			Yes	Yes
Scube3	Yes	Yes				Yes	Yes
Trps1	Yes	Yes		Yes	Yes	Yes	Yes
Dsel	Yes		Yes		Yes	Yes	Yes
Pbx3	Yes	Yes				Yes	Yes
Shank1	Yes		Yes		Yes	Yes	Yes
Ptpn3	Yes	Yes		Yes	Yes	Yes	Yes
Sema6c	Yes		Yes		Yes	Yes	Yes
Six3	Yes	Yes				Yes	Yes
Tmem214	Yes		Yes			Yes
Garnl3	Yes		Yes		Yes	Yes
Man2a2	Yes	Yes				Yes
Irs2	Yes	Yes				Yes	Yes
Soga3	Yes		Yes	Yes		Yes
Cnst	Yes	Yes					Yes
Lmtk2	Yes	Yes			Yes	Yes
Cpq	Yes		Yes			Yes	Yes
St6galnac5	Yes	Yes			Yes	Yes	Yes
Usp6nl	Yes	Yes				Yes	Yes
Pigk	Yes		Yes		Yes	Yes	Yes
Ak5	Yes	Yes			Yes	Yes	Yes
Hrh3	Yes		Yes	Yes	Yes	Yes	Yes
Rreb1	Yes	Yes					Yes
L3mbtl3	Yes	Yes				Yes	Yes
Nexn	Yes	Yes				Yes	Yes
Mycbpap	Yes		Yes				Yes
Nrn1	Yes	Yes			Yes	Yes	Yes
Itga9	Yes	Yes			Yes	Yes	Yes
Adgrg6	Yes	Yes					Yes
Camk1d	Yes	Yes		Yes	Yes	Yes	Yes
Runx2	Yes	Yes		Yes	Yes	Yes	Yes
Shd	Yes		Yes			Yes	Yes
Stim2	Yes	Yes				Yes	Yes
Akap7	Yes	Yes				Yes	Yes
1110008P14Rik	Yes		Yes		Yes	Yes	Yes
Adk	Yes	Yes					Yes
Tgfb2	Yes	Yes				Yes	Yes
Lgi2	Yes	Yes				Yes	Yes
Vstm2b	Yes	Yes				Yes	Yes
Prrc2b	Yes	Yes				Yes	Yes
Megf9	Yes		Yes				Yes
Pcsk1n	Yes	Yes			Yes	Yes	Yes
Azi2	Yes	Yes					Yes
Fndc3b	Yes	Yes			Yes	Yes	Yes
Rftn1	Yes	Yes				Yes	Yes
Igfbp2	Yes		Yes	Yes	Yes	Yes	Yes
C130074G19Rik	Yes	Yes				Yes	Yes
Marchf4	Yes				Yes		Yes
Wdr17	Yes		Yes	Yes	Yes	Yes	Yes
Cdh6	Yes	Yes		Yes	Yes	Yes	Yes
Mreg	Yes	Yes					Yes
Prss23	Yes	Yes		Yes	Yes	Yes	Yes
Cntnap2	Yes	Yes			Yes	Yes	Yes
Mtmr7	Yes	Yes					Yes
Mtmr12	Yes		Yes				Yes
Wfs1	Yes		Yes			Yes	Yes
Tnrc18	Yes	Yes				Yes	Yes
Nrtn	Yes	Yes				Yes	Yes
Tspyl4	Yes	Yes			Yes	Yes	Yes
Cntn5	Yes	Yes				Yes	Yes
Dse	Yes		Yes		Yes	Yes
Ajap1	Yes		Yes			Yes	Yes
Rsph4a	Yes		Yes			Yes	Yes
Ccser1	Yes	Yes				Yes	Yes
Grin3a	Yes		Yes	Yes	Yes	Yes	Yes
Rcan2	Yes	Yes		Yes	Yes	Yes	Yes
Rbms3	Yes	Yes		Yes	Yes	Yes	Yes
Trmt9b	Yes	Yes		Yes	Yes	Yes	Yes
Strip2	Yes		Yes			Yes	Yes
Ccdc151	Yes		Yes			Yes	Yes
Lonrf1	Yes	Yes				Yes	Yes
Vasn	Yes		Yes		Yes	Yes	Yes
Cpeb3	Yes	Yes				Yes
Sdk1	Yes	Yes		Yes	Yes	Yes	Yes
Usp53	Yes	Yes				Yes	Yes
Cplx3	Yes		Yes	Yes	Yes	Yes	Yes
Alg2	Yes		Yes		Yes	Yes	Yes
Bahcc1	Yes		Yes			Yes	Yes
Orai2	Yes		Yes			Yes	Yes
Cpeb2	Yes	Yes				Yes	Yes
Cercam	Yes	Yes					Yes
Gabbr2	Yes		Yes				Yes
Nhsl1	Yes		Yes			Yes	Yes
Rapgef1	Yes		Yes			Yes	Yes
Pcif1	Yes	Yes			Yes	Yes	Yes
Fgl2	Yes	Yes				Yes	Yes
Cited2	Yes		Yes			Yes	Yes
Spsb1	Yes	Yes				Yes	Yes
Pak7	Yes		Yes			Yes	Yes
Plcb4	Yes	Yes		Yes	Yes	Yes	Yes
Dag1	Yes	Yes				Yes	Yes
Clstn1	Yes	Yes				Yes
Rhou	Yes	Yes					Yes
Rsbn1l	Yes	Yes				Yes	Yes
Dtx4	Yes		Yes		Yes	Yes	Yes
Ifi203	Yes		Yes		Yes	Yes	Yes
Magi2	Yes	Yes					Yes
Negr1	Yes	Yes			Yes	Yes	Yes
Plcb2	Yes		Yes		Yes	Yes
Flywch1	Yes	Yes		Yes	Yes	Yes	Yes
Cacna2d1	Yes	Yes				Yes	Yes
Gpr26	Yes		Yes			Yes	Yes
Hs2st1	Yes	Yes				Yes	Yes
Kcns1	Yes	Yes		Yes	Yes	Yes	Yes
Fmo1	Yes		Yes			Yes	Yes
Zfp704	Yes	Yes				Yes	Yes
Nxph4	Yes		Yes			Yes	Yes
Daam2	Yes		Yes			Yes	Yes
Dnm3	Yes	Yes			Yes	Yes	Yes
Plekha1	Yes	Yes				Yes	Yes
Bach2	Yes	Yes			Yes	Yes	Yes
Cdk6	Yes	Yes				Yes	Yes
Bcor	Yes	Yes				Yes	Yes
Sec1	Yes	Yes				Yes	Yes
Elapor1	Yes						Yes
Cdh18	Yes	Yes			Yes	Yes	Yes
Plekha4	Yes	Yes					Yes
Pitpnc1	Yes	Yes				Yes	Yes
Zbtb38	Yes	Yes				Yes	Yes
Sgms1	Yes	Yes					Yes
Cdh12	Yes	Yes		Yes	Yes	Yes	Yes
Chrm4	Yes		Yes			Yes	Yes
Necab1	Yes		Yes			Yes	Yes
Tex2	Yes		Yes			Yes	Yes
Mettl27	Yes		Yes		Yes	Yes	Yes
Bace2	Yes	Yes					Yes
Kazn	Yes	Yes			Yes	Yes	Yes
Dhx33	Yes		Yes			Yes
Plekhg1	Yes	Yes					Yes
Rimklb	Yes		Yes			Yes	Yes
Efhd2	Yes	Yes			Yes	Yes	Yes
Clcf1	Yes	Yes				Yes	Yes
Mthfd1l	Yes	Yes				Yes	Yes
Col16a1	Yes	Yes				Yes	Yes
Dnajc16	Yes	Yes				Yes	Yes
Limd2	Yes		Yes			Yes	Yes
Cyp2s1	Yes		Yes		Yes	Yes	Yes
St8sia4	Yes		Yes			Yes	Yes
Sh3pxd2b	Yes	Yes				Yes	Yes
Zfhx2	Yes	Yes				Yes	Yes
Kcna2	Yes	Yes		Yes		Yes	Yes
Ttc3	Yes	Yes				Yes
Iqcc	Yes		Yes				Yes
Iqsec3	Yes	Yes				Yes	Yes
Gpr161	Yes		Yes				Yes
Gm11639	Yes		Yes	Yes	Yes	Yes
Sft2d2	Yes	Yes				Yes	Yes
Dlk1	Yes	Yes			Yes	Yes	Yes
Erf	Yes		Yes			Yes
Crocc	Yes	Yes				Yes	Yes
Slc16a11	Yes		Yes		Yes	Yes
Cables1	Yes	Yes				Yes	Yes
Sh3kbp1	Yes	Yes				Yes
Npnt	Yes	Yes				Yes	Yes
Trim62	Yes		Yes			Yes	Yes
Map7d2	Yes	Yes				Yes	Yes
Ghitm	Yes	Yes					Yes
Ramp3	Yes		Yes			Yes	Yes
Elmo1	Yes	Yes		Yes	Yes	Yes	Yes
Smc1a	Yes	Yes				Yes
Dnah7b	Yes		Yes	Yes	Yes	Yes	Yes
Map6d1	Yes		Yes	Yes	Yes	Yes	Yes
Chd7	Yes	Yes				Yes	Yes
Vps41	Yes	Yes				Yes	Yes
Car8	Yes	Yes					Yes
Tox	Yes	Yes		Yes	Yes	Yes	Yes
Katnal1	Yes	Yes				Yes	Yes
Cftr	Yes		Yes	Yes		Yes
Sntb2	Yes	Yes			Yes	Yes	Yes
Nkx6-2	Yes	Yes				Yes	Yes
Slc7a1	Yes	Yes				Yes	Yes
Atp1b2	Yes	Yes				Yes	Yes
Rap1gap	Yes	Yes				Yes	Yes
Tmem29	Yes		Yes				Yes
Ccdc9	Yes	Yes				Yes	Yes
Htr2c	Yes		Yes			Yes	Yes
Pik3r1	Yes	Yes			Yes	Yes	Yes
Meis3	Yes		Yes				Yes
Mfsd6	Yes	Yes		Yes		Yes	Yes
Rpl21	Yes		Yes			Yes	Yes
Stx3	Yes		Yes				Yes
Sox5	Yes	Yes		Yes	Yes	Yes	Yes
Hspb8	Yes		Yes			Yes	Yes
Fmod	Yes	Yes				Yes
Nop53	Yes	Yes				Yes	Yes
Tmtc4	Yes		Yes			Yes	Yes
Mbp	Yes	Yes				Yes	Yes
[truncated: 3,436 more rows]
