# Supplementary material for: A Comprehensive and Integrative Approach to MeCP2 Disease Transcriptomics
Source: Int J Mol Sci. 2023 Mar 7;24(6):5122. doi: 10.3390/ijms24065122 (PMC10049497; doi:10.3390/ijms24065122)
Supplement: Supplementary file 1 [file ijms-24-05122-s001.zip › ijms-2192040-supplementary/TableS3_ASD_metadata.xlsx]

## Sheet: TableS3_ASD_metadata
Name	GEO #	Tissue	1st author	Gene	Genotype	Strain	Sex	Age (Weeks)	# samples	FDR<0.01
GSE107919	GSE107919	whole brain	Chuntao Zhao	CHD8	KO	mixed			4	7859
GSE109328-1	GSE109328	prefrontal cortex	Luye Qin	SHANK3	Shank3+/ΔC (no treatment)		M	5	6	33
GSE109328-2	GSE109328	prefrontal cortex	Luye Qin	SHANK3	Shank3+/ΔC (romidepsin treated)		M	5	5	21
GSE113368	GSE113368	prefrontal cortex	Kihoon Han	SHANK3	TG	C57BL/6J		10	6	1
GSE113754	GSE113754	prefrontal cortex	Ashley Ingiosi	SHANK3	TG	C57BL/6J	M	8	20	16
GSE124946-1	GSE124946	striatum	Yeunkum Lee	SHANK3	KO	C57BL/6J	M	10	6	4
GSE124946-2	GSE124946	striatum	Yeunkum Lee	SHANK3	KO	C57BL/6J	M	10	6	1
GSE126559-1	GSE126559	cerebellum	Michael Talkowski	16P11.2	KO	C57BL/6N:129Sv	M		8	20
GSE126559-2	GSE126559	cerebellum	Michael Talkowski	16P11.2	KO	C57BL/6N:129Sv	F		8	24
GSE126559-3	GSE126559	cortex	Michael Talkowski	16P11.2	KO	C57BL/6N:129Sv	M		8	23
GSE126559-4	GSE126559	cortex	Michael Talkowski	16P11.2	KO	C57BL/6N:129Sv	F		8	26
GSE126559-5	GSE126559	striatum	Michael Talkowski	16P11.2	KO	C57BL/6N:129Sv	M		8	24
GSE126559-6	GSE126559	striatum	Michael Talkowski	16P11.2	KO	C57BL/6N:129Sv	F		8	37
GSE128838Xx-xXGSE128841	GSE128838Xx-xXGSE128841	cortex	Boaz Barak	GTF2I	heterozygote mutation	C57BL/6J			6	15
GSE133160	GSE133160		Viraj Sanghvi	CUL3	mutant				5	588
GSE138539	GSE138539	striatum	Oded Oron	SHANK3	KO	C57BL/6J		8	12	154
GSE67052	GSE67052	bone marrow	John Crispino	DYRK1A	cKO	C57BL/6J		4	10	6
GSE72442	GSE72442	cortex	Omer Durak	CHD8	KO			embryonic	10	1520
GSE72664-1	GSE72664	hippocampus	Noy Amram	ADNP	heterozygote mutation	mixed C57BL and 129/SvJ background	F	4	5	1277
GSE72664-2	GSE72664	hippocampus	Noy Amram	ADNP	heterozygote mutation	mixed C57BL and 129/SvJ background	M	4	7	309
GSE72664-3	GSE72664	hippocampus	Noy Amram	ADNP	heterozygote mutation	mixed C57BL and 129/SvJ background	F	20	6	9262
GSE72664-4	GSE72664	hippocampus	Noy Amram	ADNP	heterozygote mutation	mixed C57BL and 129/SvJ background	M	20	5	39
GSE80803Xx-xXGSE87370	GSE80803Xx-xXGSE87370	whole brain	Hwajin Jung	CHD8	heterozygote mutation	C57BL/6J		0	12	1
GSE81082	GSE81082	lip	Susan Corley	GTF2I	KO	C57BL/6J			6	2281
GSE81103-1	GSE81103	cortex	Philipp Suetterlin	CHD8	heterozygote mutation	C57BL/6J		embryonic	6	12
GSE81103-2	GSE81103	cortex	Philipp Suetterlin	CHD8	heterozygote mutation	C57BL/6J		1	6	649
GSE87370Xx-xXGSE103377	GSE87370Xx-xXGSE103377	hippocampus	Hwajin Jung	CHD8	heterozygote mutation	C57BL/6J		4	12	45
GSE92238	GSE92238	hippocampus	Cemre Celen	ARID1B	heterozygote mutation	C57/B6	M	11	8	60
GSE97471	GSE97471	lip	Susan Corley	GTF2I	Gtf2ird1tm1Hrd				6	2319
