# Supplementary material for: A Comprehensive and Integrative Approach to MeCP2 Disease Transcriptomics
Source: Int J Mol Sci. 2023 Mar 7;24(6):5122. doi: 10.3390/ijms24065122 (PMC10049497; doi:10.3390/ijms24065122)
Supplement: Supplementary file 1 [file ijms-24-05122-s001.zip › ijms-2192040-supplementary/TableS4_ASD_foldchange.csv]

Unnamed: 0	GSE107919	GSE109328-1	GSE109328-2	GSE113368	GSE113754	GSE124946-1	GSE124946-2	GSE126559-1	GSE126559-2	GSE126559-3	GSE126559-4	GSE126559-5	GSE126559-6	GSE128838Xx-xXGSE128841	GSE133160	GSE138539	GSE67052	GSE72442	GSE72664-1	GSE72664-2	GSE72664-3	GSE72664-4	GSE80803Xx-xXGSE87370	GSE81082	GSE81103-1	GSE81103-2	GSE87370Xx-xXGSE103377	GSE92238	GSE97471
0610007P14Rik	-0.572108945255282	0.0	0.0	-0.0	0.0	-0.0	-0.0	-0.0	-0.0	0.0	0.0	0.0	0.0	0.0	0.0	0.0	0.0	0.0	0.0	-0.0	0.319170750472685	-0.0	0.0	-0.0	0.0	-0.0	0.0	0.0	-0.0
0610009L18Rik	0.0	-0.0	-0.0	-0.0	-0.0	-0.0	-0.0	0.0	0.0	0.0	-0.0	-0.0	0.0	0.0	-0.0	0.0	0.0	-0.0	-0.0	-0.0	1.26662607106734	0.0	0.0	-0.0	-0.0	-0.0	-0.0	0.0	-0.0
0610010F05Rik	-0.0	0.0	-0.0	-0.0	-0.0	-0.0	-0.0	0.0	0.0	0.0	0.0	0.0	0.0	0.0	-0.0	0.0	-0.0	0.0	-0.0	-0.0	-0.37386174689955803	-0.0	-0.0	0.0	-0.0	-0.0	0.0	0.0	0.0
0610010K14Rik	0.0	-0.0	0.0	0.0	0.0	0.0	0.0	0.0	-0.0	-0.0	-0.0	-0.0	0.0	0.0	0.0	-0.0	0.0	-0.0	0.0	-0.0	0.8591192847051591	-0.0	0.0	-0.0	-0.0	-0.0	0.0	-0.0	-0.0
0610011F06Rik	-0.0	-0.0	-0.0	-0.0	0.0	0.0	0.0	0.0	-0.0	0.0	-0.0	0.0	0.0	0.0	0.0	0.0	-0.0	-0.0	0.0	-0.0	0.7894223885464059	0.0	0.0	-0.0	0.0	-0.0	-0.0	0.0	-0.0
0610012G03Rik	-0.0	0.0	0.0	0.0	0.0	0.0	0.0	0.0	-0.0	0.0	-0.0	0.0	0.0	0.0	-0.0	-0.0	0.0	0.0	-0.0	0.0	1.124682333708	0.0	0.0	-0.0	0.0	-0.0	0.0	0.0	-0.0
0610030E20Rik	0.696551534973701	-0.0	-0.0	-0.0	-0.0	-0.0	-0.0	-0.0	-0.0	0.0	0.0	-0.0	-0.0	0.0	-0.0	-0.0	0.0	-0.0	0.0	-0.0	-0.799206241549003	-0.0	-0.0	-0.0	-0.0	0.0	-0.0	-0.0	-0.0
0610037L13Rik	-0.0	-0.0	-0.0	-0.0	-0.0	0.0	0.0	0.0	-0.0	0.0	-0.0	-0.0	-0.0	0.0	0.0	0.0	0.0	-0.0	0.0	0.0	0.768852388147739	0.0	0.0	0.0	-0.0	-0.206135954453513	0.0	-0.0	0.0
0610040J01Rik	-1.3269306787403798	0.0	0.0	0.0	-0.0	0.0	0.0	0.0	-0.0	-0.0	-0.0	0.0	-0.0	0.0	0.0	0.0	0.0	0.0	-0.0	0.0	-0.0	-0.0	0.0	4.28553751119717	0.0	-0.0	-0.0	0.0	4.2962845837467
1110001J03Rik	-0.0	0.0	-0.0	-0.0	0.0	-0.0	0.0	0.0	0.0	0.0	-0.0	-0.0	0.0	0.0	0.0	-0.0	0.0	0.0	0.0	-0.0	1.12538933838355	-0.0	0.0	-0.805153121463562	0.0	-0.0	-0.0	-0.0	-0.7941575417750071
1110002E22Rik	4.91126256523087	0.0	0.0	0.0	0.0	0.0	-0.0	0.0	0.0	-0.0	0.0	-0.0	-0.0	-0.0	0.0	0.0	-0.0	0.0	-0.0	0.0	-0.0	0.0	-0.0	-0.0	-0.0	-0.0	0.0	0.0	-0.0
1110004E09Rik	-0.453388590852834	0.0	0.0	0.0	0.0	-0.0	-0.0	0.0	-0.0	-0.0	-0.0	-0.0	-0.0	-0.0	0.0	0.0	0.0	0.0	-0.0	0.0	0.38237700449953704	0.0	0.0	0.0	-0.0	-0.0	-0.0	-0.0	0.0
1110004F10Rik	-0.0	0.0	0.0	-0.0	-0.0	0.0	0.0	-0.0	-0.0	-0.0	-0.0	-0.0	0.0	-0.0	0.0	0.0	0.0	-0.0	0.0	0.0	0.42834471488813197	0.0	0.0	0.0	-0.0	-0.0	0.0	0.0	0.0
1110008F13Rik	0.0	0.0	0.0	-0.0	0.0	0.0	0.0	0.0	-0.0	0.0	-0.0	0.0	0.0	-0.0	-0.0	0.0	-0.0	0.0	0.0	0.0	-0.28523646671475	-0.0	0.0	0.0	-0.0	-0.0	-0.0	-0.0	0.0
1110008P14Rik	0.7303464713806391	-0.0	-0.0	-0.0	0.0	0.0	0.0	0.0	0.0	-0.0	-0.0	0.0	-0.0	0.0	0.0	-0.0	-0.0	0.0	-0.8543610966516549	0.0	0.470749839807247	0.0	0.0	-0.0	0.0	-0.295795688016305	0.0	-0.0	-0.0
1110017D15Rik	1.6134685966273898	-0.0	-0.0	0.0	0.0	0.0	0.0	0.0	0.0	0.0	-0.0	-0.0	0.0	0.0	-0.0	0.0	-0.0	0.0	0.0	0.0	1.24232944610243	0.0	0.0	-0.0	0.0	-0.0	-0.0	0.0	-0.0
1110025L11Rik	0.0	0.0	0.0	0.0	0.0	0.0	0.0	0.0	0.0	0.0	0.0	-0.0	0.0	0.0	0.0	0.0	0.0	0.0	0.0	0.0	0.0	0.0	0.0	-1.36873708470355	0.0	0.0	0.0	0.0	-1.3865994745338601
1110032A03Rik	0.450902084933391	0.0	0.0	-0.0	-0.0	0.0	0.0	-0.0	0.0	-0.0	-0.0	-0.0	0.0	0.0	-0.0	0.0	0.0	0.0	0.0	-0.0	1.1574087420935701	0.0	0.0	0.0	-0.0	-0.0	-0.0	-0.0	0.0
1110032F04Rik	0.0	0.0	0.0	0.0	-0.0	0.0	0.0	0.0	0.0	-0.0	-0.0	-0.0	-0.0	0.0	-0.0	-0.0	0.0	-0.0	-0.850378643724135	0.0	-0.0	0.0	0.0	0.0	-0.0	-0.0	0.0	0.0	0.0
1110034G24Rik	0.0	0.0	-0.0	0.0	-0.0	0.0	0.0	0.0	0.0	0.0	-0.0	0.0	0.0	0.0	0.0	-0.0	0.0	0.0	0.0	-0.0	0.5756665177087691	-0.0	0.0	-0.0	-0.0	-0.0	0.0	0.0	-0.0
1110037F02Rik	0.0	-0.0	-0.0	0.0	-0.0	-0.0	-0.0	-0.0	-0.0	0.0	0.0	0.0	-0.0	-0.0	0.0	-0.0	-0.0	0.0	-0.0	0.0	-0.5888009834348349	-0.0	-0.0	0.54346584793383	-0.0	0.0	-0.0	0.0	0.556474324672423
1110038F14Rik	-0.0	0.0	0.0	-0.0	-0.0	-0.0	-0.0	-0.0	-0.0	-0.0	-0.0	-0.0	-0.0	-0.0	0.0	0.0	0.0	-0.0	-0.0	-0.0	1.07501835023233	-0.0	0.0	-0.0	0.0	-0.0	-0.0	0.0	-0.0
1110051M20Rik	-0.36654595565666104	0.0	0.0	0.0	-0.0	-0.0	-0.0	0.0	0.0	-0.0	-0.0	-0.0	0.0	-0.0	0.0	-0.0	-0.0	-0.0	0.0	-0.0	0.957288346721948	0.0	0.0	-0.0	-0.0	-0.0	-0.0	0.0	-0.0
1110057P08Rik	0.0	0.0	0.0	0.0	0.0	0.0	0.0	0.0	0.0	0.0	0.0	0.0	0.0	0.0	0.0	0.0	0.0	0.0	0.0	0.0	0.0	0.0	0.0	-1.2950468075176	0.0	0.0	0.0	0.0	-1.3481752878446298
1110065P20Rik	-0.0	0.0	0.0	0.0	0.0	-0.0	-0.0	0.0	-0.0	-0.0	-0.0	0.0	-0.0	0.0	0.0	-0.0	0.0	0.0	0.0	0.0	0.8398983717433859	0.0	0.0	-0.0	-0.0	-0.2646990049752	-0.0	0.0	-0.0
1190002N15Rik	1.11139865678068	0.0	0.0	-0.0	0.0	-0.0	-0.0	0.0	-0.0	-0.0	0.0	0.0	0.0	0.0	0.0	0.0	-0.0	-0.0	-0.0	-0.0	-0.6887605162264121	-0.0	0.0	-0.0	-0.0	0.0	-0.0	0.0	-0.0
1190005I06Rik	-0.0	0.0	-0.0	-0.0	-0.0	0.0	0.0	0.0	-0.0	-0.0	-0.0	-0.0	0.0	-0.0	1.74716328021269	-0.0	-0.0	0.0	-0.0	-0.0	1.43399236086337	0.0	0.0	0.0	-0.0	-0.0	-0.0	0.0	0.0
1500009C09Rik	-1.71192866536109	0.0	0.0	0.0	-0.0	0.0	0.0	0.0	-0.0	0.0	-0.0	0.0	0.0	0.0	0.0	0.0	-0.0	0.8660996580728879	0.0	-0.0	0.0	-0.0	0.0	-0.0	0.0	-0.0	-0.0	0.0	-0.0
1500009L16Rik	0.66074416082246	-0.0	-0.0	0.0	0.0	-0.0	0.0	0.0	0.0	0.0	0.0	0.0	0.0	-0.0	0.0	0.0	0.0	0.0	0.0	-0.0	0.39270157065922	0.0	0.0	1.41225767563123	0.0	-0.0	0.0	-0.0	1.01794828064673
1500011B03Rik	-0.5496249702158479	0.0	-0.0	-0.0	-0.0	0.0	0.0	-0.0	-0.0	-0.0	-0.0	-0.0	0.0	0.0	-0.0	-0.0	0.0	0.0	0.0	-0.0	0.519245898144127	0.0	0.0	0.0	0.0	0.0	-0.0	0.0	0.0
1500011K16Rik	-0.6847967765573559	-0.0	0.0	-0.0	-0.0	0.0	0.0	0.0	-0.0	-0.0	-0.0	-0.0	0.0	-0.0	0.0	-0.0	0.0	0.0	-0.0	0.0	1.27951731490567	0.0	0.0	-0.0	-0.0	-0.0	-0.0	-0.0	-0.0
1500015O10Rik	5.46746711555579	0.0	-0.0	0.0	0.0	0.0	-0.0	-0.0	-0.0	0.0	-0.0	-0.0	-0.0	0.0	0.0	0.0	-0.0	0.0	0.0	0.0	-2.38923118190341	0.0	0.0	0.0	-0.0	0.0	-0.0	-0.0	0.0
1600002H07Rik	-0.0	-0.0	-0.0	-0.0	-0.0	-0.0	0.0	-0.0	-0.0	-0.0	-0.0	-0.0	-0.0	0.0	-0.0	0.0	-0.0	-0.0	-0.0	-0.0	0.7583615669868159	-0.0	0.0	-0.0	0.0	-0.0	-0.0	0.0	-0.0
1600002K03Rik	-1.33036536104672	-0.0	0.0	0.0	-0.0	-0.0	0.0	0.0	-0.0	0.0	-0.0	-0.0	-0.0	-0.0	0.0	0.0	0.0	0.0	0.0	-0.0	1.95131318624021	-0.0	0.0	-0.0	0.0	-0.0	-0.0	0.0	-0.0
1700001C02Rik	0.0	0.0	0.0	-0.0	-0.0	0.0	0.0	0.0	0.0	0.0	-0.0	-0.0	-0.0	-0.0	0.0	0.0	0.0	0.0	0.0	-0.0	1.54887684592643	0.0	0.0	0.0	-0.0	-0.0	-0.0	-0.0	0.0
1700001J03Rik	0.0	-0.0	-0.0	0.0	-0.0	0.0	0.0	-0.0	0.0	-0.0	-0.0	-0.0	0.0	-0.0	-0.0	0.0	-0.0	0.0	0.0	-0.0	1.892837842333	-0.0	0.0	0.0	0.0	0.0	-0.0	-0.0	-0.0
1700001J11Rik	-1.10350582957188	-0.0	0.0	0.0	0.0	0.0	0.0	0.0	0.0	0.0	0.0	0.0	-0.0	-0.0	0.0	-0.0	-0.0	0.0	0.0	0.0	-0.0	-0.0	-0.0	0.0	0.0	-0.0	-0.0	0.0	0.0
1700001L19Rik	-0.0	0.0	0.0	0.0	-0.0	0.0	-0.0	0.0	0.0	-0.0	-0.0	-0.0	0.0	0.0	0.0	-0.0	0.0	0.0	-0.0	-0.0	0.470763616157924	0.0	0.0	-0.0	-0.0	-0.0	-0.0	0.0	-0.0
1700003E16Rik	0.0	0.0	0.0	-0.0	-0.0	-0.0	-0.0	0.0	0.0	-0.0	-0.0	-0.0	-0.0	-0.0	0.0	-0.0	0.0	0.0	-0.0	0.0	0.400680452167504	0.0	0.0	0.0	0.0	-0.0	-0.0	-0.0	0.0
1700007E05Rik	-0.0	0.0	0.0	-0.0	-0.0	0.0	-0.0	-0.0	0.0	-0.0	-0.0	0.0	-0.0	-0.0	-0.0	0.0	-0.0	3.89138166815622	-0.0	-0.0	1.8341494246453403	0.0	0.0	0.0	-0.0	-0.0	0.0	-0.0	0.0
1700007K09Rik	0.0	-0.0	-0.0	-0.0	0.0	-0.0	0.0	-0.0	-0.0	-0.0	-0.0	-0.0	-0.0	-0.0	-0.0	0.0	-0.0	-0.0	0.0	-0.0	2.9647697236822403	-0.0	0.0	-0.0	-0.0	-0.0	0.0	0.0	-0.0
1700007K13Rik	-0.0	-0.0	-0.0	0.0	0.0	0.0	-0.0	0.0	0.0	0.0	-0.0	-0.0	0.0	-0.0	0.0	0.0	-0.0	0.0	0.0	0.0	1.0014977579957098	0.0	0.0	-0.0	0.0	0.0	-0.0	0.0	-0.0
1700010I14Rik	-1.39813411035557	-0.0	0.0	0.0	-0.0	0.0	0.0	0.0	-0.0	0.0	0.0	-0.0	0.0	-0.0	-0.0	0.0	0.0	0.0	0.0	0.0	0.0	0.0	0.0	0.0	0.0	0.0	-0.0	-0.0	0.0
1700012B09Rik	0.0	0.0	-0.0	-0.0	-0.0	0.0	0.0	-0.0	0.0	0.0	-0.0	-0.0	0.0	0.0	0.0	0.0	0.0	0.0	0.0	-0.0	2.20939602910535	0.0	0.0	-0.0	-0.0	0.0	-0.0	-0.0	-0.0
1700012P22Rik	0.0	0.0	0.0	0.0	0.0	0.0	0.0	0.0	0.0	0.0	-0.0	-0.0	0.0	0.0	0.0	0.0	0.0	0.0	0.0	-0.0	2.44444484778036	0.0	0.0	0.0	0.0	0.0	-0.0	0.0	0.0
1700014D04Rik	3.81793687104121	-0.0	-0.0	0.0	0.0	0.0	0.0	0.0	0.0	-0.0	0.0	-0.0	0.0	0.0	-0.0	-0.0	-0.0	0.0	-0.0	-0.0	0.0	0.0	-0.0	-0.0	0.0	0.0	0.0	-0.0	-0.0
1700015E13Rik	-0.0	-0.0	0.0	0.0	0.0	0.0	-0.0	-0.0	-0.0	0.0	0.0	0.0	-0.0	-0.0	0.0	0.0	0.0	-0.0	0.0	0.0	-4.617860885728599	-0.0	-0.0	-0.0	0.0	-0.0	0.0	0.0	-0.0
1700016K19Rik	0.0	0.0	0.0	0.0	-0.0	-0.0	-0.0	0.0	-0.0	-0.0	-0.0	-0.0	0.0	0.0	0.0	0.0	0.0	0.0	0.0	0.0	1.03948045585791	0.0	0.0	-0.0	-0.0	-0.0	-0.0	-0.0	-0.0
1700017B05Rik	1.12620522304438	-0.0	-0.0	-0.0	-0.0	0.0	-0.0	-0.0	-0.0	0.0	-0.0	-0.0	-0.0	0.0	0.0	0.0	0.0	-0.0	0.0	0.0	0.485886056867893	0.0	-0.0	0.0	-0.0	-0.0	-0.0	-0.0	-0.0
1700019D03Rik	-1.6128142288892	0.0	0.0	-0.0	0.0	0.0	0.0	0.0	-0.0	-0.0	-0.0	-0.0	0.0	0.0	-0.0	0.0	0.0	4.533443458290731	0.0	-0.0	-0.448318308716029	-0.0	-0.0	-0.0	-0.0	0.0	-0.0	-0.0	-0.0
1700021F05Rik	-0.0	0.0	-0.0	0.0	-0.0	0.0	0.0	0.0	0.0	-0.0	-0.0	0.0	0.0	0.0	0.0	0.0	0.0	0.0	0.0	-0.0	1.18014514119933	0.0	0.0	0.0	-0.0	-0.0	0.0	0.0	0.0
1700023F06Rik	-0.0	-0.0	-0.0	0.0	-0.0	0.0	-0.0	0.0	-0.0	0.0	-0.0	-0.0	0.0	0.0	0.0	0.0	-0.0	0.0	0.0	-0.0	1.8180928589483	-0.0	0.0	-0.0	-0.0	-0.0	-0.0	-0.0	-0.0
1700024J04Rik	0.0	0.0	-0.0	-0.0	0.0	-0.0	-0.0	-0.0	-0.0	0.0	0.0	0.0	-0.0	0.0	-0.0	-0.0	-0.0	2.9698906506828795	-0.0	-0.0	-0.0	-0.0	-0.0	-0.0	-0.0	0.0	0.0	-0.0	-0.0
1700025G04Rik	-1.41168176664774	0.0	0.0	-0.0	0.0	0.0	-0.0	-0.0	-0.0	-0.0	0.0	-0.0	-0.0	0.0	-0.0	-0.0	-0.0	0.0	-0.0	0.0	-0.407129155468726	-0.0	-0.0	0.499508226530689	-0.0	0.0	-0.0	-0.0	0.501131907051378
1700028K03Rik	0.0	-0.0	-0.0	0.0	0.0	0.0	-0.0	-0.0	0.0	0.0	0.0	0.0	-0.0	-0.0	0.0	0.0	-0.0	4.68475814000793	-0.0	-0.0	-0.0	-0.0	0.0	0.0	0.0	0.0	-0.0	-0.0	0.0
1700028P14Rik	-0.0	-0.0	0.0	0.0	0.0	0.0	-0.0	0.0	0.0	-0.0	-0.0	-0.0	0.0	-0.0	0.0	1.5173309270579698	0.0	0.0	-0.0	-0.0	-0.0	-0.0	0.0	-0.0	-0.0	0.0	-0.0	0.0	-0.0
1700029F12Rik	0.0	0.0	0.0	-0.0	-0.0	0.0	-0.0	-0.0	-0.0	0.0	0.0	0.0	0.0	-0.0	-0.0	-0.0	-0.0	3.5014486746774103	0.0	0.0	-0.0	-0.0	-0.0	-0.0	0.0	0.0	-0.0	-0.0	-0.0
1700029I15Rik	-0.0	-0.0	-0.0	-0.0	-0.0	0.0	0.0	-0.0	-0.0	0.0	-0.0	-0.0	0.0	0.0	-0.0	-0.0	-0.0	0.0	0.0	-0.0	0.739734372889905	-0.0	0.0	-0.0	0.0	-0.0	-0.0	0.0	-0.0
1700029J07Rik	0.0	-0.0	-0.0	-0.0	-0.0	-0.0	-0.0	0.0	-0.0	0.0	-0.0	-0.0	0.0	-0.0	-0.0	0.0	0.0	0.0	0.0	0.0	1.3480678592995	0.0	0.0	-0.0	0.0	-0.0	-0.0	0.0	-0.0
1700030J22Rik	0.0	0.0	0.0	0.0	0.0	-0.0	0.0	0.0	0.0	0.0	0.0	0.0	-0.0	-0.0	0.0	-0.0	-0.0	0.0	-0.0	0.0	-0.5767232082719	0.0	0.0	-0.0	-0.0	-0.0	-0.0	-0.0	-0.0
1700030K09Rik	-0.0	-0.0	-0.0	-0.0	0.0	0.0	0.0	0.0	-0.0	0.0	-0.0	0.0	0.0	-0.0	0.0	0.0	-0.0	-0.0	0.0	-0.0	0.978086611243258	0.0	0.0	0.0	-0.0	-0.0	0.0	-0.0	0.0
1700034J05Rik	-0.584847884569719	-0.0	-0.0	-0.0	0.0	-0.0	0.0	-0.0	-0.0	0.0	0.0	0.0	-0.0	-0.0	0.0	0.0	-0.0	0.0	0.0	0.0	0.0	0.0	-0.0	-0.0	0.0	0.0	0.0	-0.0	-0.0
1700037C18Rik	0.0	-0.0	-0.0	-0.0	-0.0	0.0	0.0	0.0	0.0	-0.0	-0.0	-0.0	0.0	0.0	-0.0	-0.0	0.0	1.53591184352561	-0.0	-0.0	1.3992922524327702	0.0	0.0	-0.0	0.0	-0.0	-0.0	-0.0	-0.0
1700037H04Rik	0.0	0.0	0.0	0.0	0.0	0.0	0.0	0.0	0.0	0.0	-0.0	0.0	0.0	-0.0	0.0	-0.0	0.0	0.0	-0.0	-0.0	0.7500697698381958	0.0	0.0	-0.0	0.0	-0.0	-0.0	-0.0	0.0
1700040L02Rik	4.7453490224790595	-0.0	0.0	-0.0	-0.0	-0.0	-0.0	0.0	0.0	-0.0	-0.0	-0.0	-0.0	0.0	-0.0	0.0	0.0	0.0	0.0	0.0	0.0	0.0	0.0	-0.0	-0.0	0.0	-0.0	0.0	-0.0
1700047I17Rik2	0.0	0.0	0.0	-0.0	0.0	0.0	0.0	0.0	0.0	0.0	0.0	-0.0	0.0	-0.0	0.0	-0.0	-0.0	0.0	-0.0	-0.0	-2.98900150005087	-0.0	-0.0	-0.0	0.0	0.0	0.0	-0.0	-0.0
1700048O20Rik	-0.0	0.0	0.0	-0.0	-0.0	-0.0	-0.0	-0.0	0.0	-0.0	-0.0	-0.0	0.0	-0.0	-0.0	-0.0	-0.0	0.0	0.0	-0.0	1.4507168827655401	0.0	0.0	0.0	-0.0	-0.0	0.0	0.0	0.0
1700049G17Rik	-0.46545209885209704	0.0	-0.0	-0.0	-0.0	-0.0	-0.0	-0.0	0.0	0.0	0.0	0.0	0.0	0.0	-0.0	-0.0	0.0	0.0	0.0	0.0	-0.0	-0.0	-0.0	0.0	0.0	0.0	-0.0	0.0	0.0
1700057G04Rik	0.0	0.0	-0.0	-0.0	-0.0	-0.0	0.0	-0.0	-0.0	-0.0	0.0	0.0	0.0	-0.0	-0.0	0.0	-0.0	5.4199914405324	0.0	-0.0	-0.0	-0.0	-0.0	0.0	0.0	-0.0	-0.0	-0.0	0.0
1700066B19Rik	-0.0	-0.0	-0.0	-0.0	0.0	0.0	-0.0	0.0	0.0	0.0	-0.0	-0.0	-0.0	0.0	-0.0	0.0	-0.0	3.59394460246036	0.0	-0.0	0.0	-0.0	-0.0	0.0	0.0	0.0	-0.0	0.0	0.0
1700066M21Rik	-1.44222959989508	0.0	0.0	-0.0	-0.0	-0.0	-0.0	0.0	0.0	-0.0	0.0	0.0	0.0	0.0	0.0	0.0	0.0	0.0	-0.0	0.0	-0.6588936886213771	-0.0	0.0	0.0	-0.0	-0.0	0.0	0.0	0.0
1700073E17Rik	4.05608207828898	0.0	0.0	-0.0	-0.0	0.0	0.0	-0.0	0.0	0.0	0.0	-0.0	-0.0	-0.0	0.0	-0.0	-0.0	0.0	0.0	0.0	0.0	0.0	-0.0	0.0	0.0	0.0	0.0	-0.0	0.0
1700084J12Rik	0.0	-0.0	-0.0	-0.0	-0.0	0.0	-0.0	0.0	0.0	-0.0	-0.0	-0.0	-0.0	-0.0	0.0	0.0	0.0	4.80270755213476	-0.0	0.0	0.0	0.0	-0.0	-0.0	-0.0	-0.0	0.0	0.0	-0.0
1700086L19Rik	-1.59400037118444	0.0	0.0	-0.0	0.0	-0.0	-0.0	-0.0	0.0	0.0	0.0	0.0	-0.0	-0.0	0.0	-0.0	0.0	0.0	-0.0	0.0	-0.982128547524279	0.0	-0.0	0.0	0.0	0.0	0.0	0.0	0.0
1700088E04Rik	0.0	-0.0	0.0	-0.0	0.0	-0.0	-0.0	0.0	-0.0	-0.0	-0.0	-0.0	-0.0	0.0	-0.0	0.0	-0.0	0.0	0.0	-0.0	0.917156533366283	-0.0	0.0	0.0	-0.0	-0.0	-0.0	0.0	0.0
1700093K21Rik	-0.0	-0.0	0.0	-0.0	-0.0	0.0	0.0	-0.0	0.0	-0.0	0.0	-0.0	-0.0	-0.0	-0.0	-0.0	-0.0	0.0	-0.0	-0.0	0.0	0.0	-0.0	5.21668305761803	-0.0	-0.0	0.0	0.0	4.56658709196039
1700102P08Rik	-0.0	-0.0	-0.0	-0.0	-0.0	-0.0	-0.0	0.0	0.0	0.0	0.0	0.0	-0.0	-0.0	-0.0	-0.0	-0.0	-0.0	-0.0	0.0	1.47898086813767	-0.0	0.0	0.0	0.0	0.0	-0.0	0.0	0.0
1700109H08Rik	0.29622954321843503	-0.0	-0.0	0.0	-0.0	0.0	0.0	-0.0	-0.0	0.0	0.0	-0.0	-0.0	0.0	-0.0	-0.0	-0.0	0.0	-0.0	0.0	-1.4098457631841699	-0.0	-0.0	-0.0	0.0	0.0	-0.0	-0.0	-0.0
1700112E06Rik	0.0	0.0	0.0	0.0	-0.0	0.0	0.0	-0.0	0.0	0.0	-0.0	0.0	0.0	-0.0	-0.0	0.0	0.0	5.229264995695241	0.0	-0.0	0.0	0.0	0.0	-0.0	0.0	0.0	-0.0	0.0	-0.0
1700123K08Rik	-5.31894766177955	-0.0	-0.0	0.0	0.0	-0.0	-0.0	0.0	-0.0	-0.0	-0.0	0.0	-0.0	-0.0	0.0	-0.0	-0.0	0.0	-0.0	-0.0	0.0	-0.0	0.0	0.0	-0.0	0.0	0.0	0.0	0.0
1700123O20Rik	0.646007995260086	-0.0	-0.0	-0.0	0.0	0.0	0.0	0.0	-0.0	0.0	-0.0	0.0	0.0	0.0	-0.0	0.0	0.0	-0.0	-0.0	-0.0	0.327200409358212	-0.0	0.0	0.0	-0.0	-0.0	-0.0	0.0	0.0
1700125H20Rik	0.0	0.0	-0.0	-0.0	0.0	0.0	0.0	0.0	-0.0	-0.0	0.0	0.0	0.0	0.0	-0.0	-0.0	0.0	2.9105660260868	0.0	0.0	0.0	0.0	0.0	0.0	-0.0	-0.0	-0.0	-0.0	0.0
1700128F08Rik	0.0	-0.0	-0.0	-0.0	0.0	-0.0	-0.0	-0.0	0.0	0.0	0.0	0.0	-0.0	0.0	-0.0	-0.0	-0.0	4.09857138295887	-0.0	0.0	0.0	-0.0	-0.0	-0.0	-0.0	-0.0	-0.0	0.0	-0.0
1810009A15Rik	0.0	0.0	-0.0	-0.0	-0.0	-0.0	-0.0	0.0	-0.0	-0.0	-0.0	-0.0	0.0	0.0	0.0	0.0	0.0	-0.0	0.0	-0.0	1.04301167689257	0.0	0.0	0.0	-0.0	-0.0	0.0	-0.0	0.547260772011112
1810010H24Rik	-0.981539459113843	-0.0	0.0	0.0	0.0	-0.0	0.0	-0.0	-0.0	-0.0	-0.0	-0.0	0.0	-0.0	-0.0	0.0	-0.0	0.0	0.0	-0.0	0.8991746524513191	-0.0	0.0	-0.0	-0.0	-0.0	0.0	-0.0	-0.0
1810011H11Rik	1.85890406288643	0.0	-0.0	0.0	-0.0	0.0	0.0	0.0	0.0	-0.0	0.0	0.0	-0.0	-0.0	0.0	-0.0	0.0	0.0	0.0	0.0	0.0	0.0	0.0	0.0	0.0	0.0	-0.0	-0.0	0.0
1810011O10Rik	2.4163785488685803	0.0	0.0	0.0	0.0	0.0	0.0	0.0	0.0	0.0	0.0	0.0	0.0	0.0	-1.6826169753626201	0.0	-0.0	0.0	-0.0	0.0	0.0	0.0	-0.0	0.0	0.0	0.0	0.0	-0.0	0.0
1810013L24Rik	-0.250823458731488	0.0	0.0	0.0	-0.0	-0.0	-0.0	0.0	-0.0	0.0	0.0	0.0	0.0	-0.0	0.0	0.0	-0.0	-0.0	-0.0	0.0	-0.0	-0.0	-0.0	0.0	0.0	0.0	-0.0	-0.0	0.0
1810022K09Rik	0.0	0.0	-0.0	-0.0	0.0	-0.0	-0.0	0.0	-0.0	-0.0	-0.0	0.0	0.0	0.0	-0.0	0.0	0.0	-0.0	0.0	-0.0	0.7094064385896071	0.0	0.0	0.0	-0.0	-0.0	0.0	0.0	0.0
1810030O07Rik	0.0	-0.0	-0.0	0.0	-0.0	-0.0	-0.0	0.0	0.0	0.0	-0.0	0.0	0.0	0.0	0.0	-0.0	0.0	0.0	0.0	0.0	0.41492503563325894	0.0	0.0	0.0	0.0	-0.0	0.0	0.0	0.0
1810032O08Rik	-0.0	-0.0	-0.0	0.0	-0.0	-0.0	-0.0	-0.0	-0.0	0.0	-0.0	0.0	-0.0	0.0	0.0	0.0	-0.0	0.0	-0.0	0.0	0.927111945092437	0.0	0.0	0.0	0.0	-0.0	0.0	-0.0	0.0
1810037I17Rik	-0.45888420016123294	0.0	-0.0	-0.0	0.0	-0.0	-0.0	0.0	-0.0	0.0	-0.0	0.0	0.0	-0.0	0.0	0.0	0.0	-0.0	-0.0	-0.0	0.5873407736347089	0.0	0.0	-0.0	-0.0	-0.0	-0.0	-0.0	-0.0
1810041L15Rik	-2.14013302074206	-0.0	-0.0	0.0	0.0	0.0	0.0	0.0	0.0	0.0	0.0	-0.0	0.0	0.0	-0.0	0.0	-0.0	0.0	0.682329583903269	-0.0	-0.486486009630051	0.0	-0.0	-0.0	0.0	0.0	-0.0	0.0	-0.0
1810043G02Rik	0.0	0.0	-0.0	0.0	0.0	0.0	0.0	0.0	0.0	0.0	-0.0	-0.0	-0.0	-0.0	0.0	-0.0	-0.0	0.0	0.0	0.0	0.644947759130647	0.0	0.0	-0.0	-0.0	-0.0	0.0	-0.0	-0.0
1810043H04Rik	0.0	0.0	-0.0	-0.0	-0.0	0.0	0.0	0.0	-0.0	-0.0	-0.0	-0.0	-0.0	-0.0	0.0	-0.0	-0.0	0.0	0.0	-0.0	1.9188275724098602	0.0	0.0	-0.0	-0.0	-0.0	-0.0	0.0	-0.0
1810049J17Rik	0.0	-0.0	-0.0	0.0	0.0	0.0	-0.0	-0.0	0.0	-0.0	-0.0	-0.0	-0.0	0.0	0.0	-0.0	-0.0	0.0	-0.0	0.0	-4.7212633259249195	-0.0	-0.0	0.0	-0.0	0.0	0.0	-0.0	0.0
1810055G02Rik	0.0	-0.0	-0.0	0.0	0.0	0.0	0.0	-0.0	-0.0	-0.0	-0.0	0.0	-0.0	0.0	-0.0	-0.0	0.0	-0.0	-0.38554690418381105	0.0	-0.0	-0.0	-0.0	-0.0	-0.0	0.0	0.0	0.0	-0.0
1810062G17Rik	5.72209908654966	0.0	0.0	0.0	0.0	0.0	-0.0	-0.0	0.0	0.0	-0.0	-0.0	-0.0	-0.0	-0.0	0.0	0.0	0.0	0.0	-0.0	0.0	-0.0	0.0	-0.0	0.0	0.0	-0.0	-0.0	-0.0
2010107E04Rik	-0.0	0.0	0.0	-0.0	0.0	-0.0	0.0	0.0	0.0	-0.0	-0.0	0.0	0.0	0.0	-0.0	0.0	0.0	0.0	0.0	-0.0	1.29384144447694	0.0	0.0	-0.0	-0.0	-0.0	-0.0	0.0	-0.0
2010107G12Rik	0.0	0.0	0.0	0.0	-0.0	-0.0	-0.0	-0.0	0.0	-0.0	0.0	-0.0	-0.0	-0.0	0.0	-0.0	-0.0	0.0	0.0	0.0	1.32472910189233	0.0	-0.0	-0.0	0.0	-0.0	-0.0	0.0	-0.0
2010109I03Rik	-0.0	-0.0	0.0	-0.0	0.0	-0.0	0.0	0.0	0.0	-0.0	-0.0	0.0	0.0	0.0	-0.0	-0.0	-0.0	4.4824177321871606	-0.0	0.0	0.0	0.0	-0.0	0.7883881685782221	0.0	0.0	-0.0	-0.0	0.8203739292663421
2010111I01Rik	0.850841177009275	-0.0	-0.0	0.0	-0.0	-0.0	0.0	-0.0	-0.0	-0.0	-0.0	0.0	-0.0	-0.0	-0.0	0.0	0.0	0.0	-0.0	0.0	0.0	-0.0	-0.0	0.0	-0.0	-0.0	-0.0	-0.0	0.0
2010300C02Rik	-1.06853296861929	-0.0	-0.0	0.0	0.0	-0.0	-0.0	0.0	-0.0	0.0	0.0	0.0	-0.0	-0.0	-0.0	-0.0	-0.0	0.0	-0.0	0.0	0.0	0.0	-0.0	0.4708761522806071	-0.0	0.0	0.0	0.0	0.46006652324982705
2200002J24Rik	0.0	0.0	0.0	0.0	-0.0	0.0	0.0	0.0	-0.0	0.0	0.0	0.0	0.0	-0.0	-1.7274242531608301	-0.0	0.0	0.0	0.0	0.0	0.0	0.0	0.0	0.0	0.0	0.0	0.0	0.0	0.0
2210011C24Rik	-0.0	0.0	-0.0	-0.0	0.0	-0.0	0.0	0.0	0.0	0.0	-0.0	0.0	0.0	-0.0	-0.0	0.0	-0.0	0.0	0.0	-0.0	1.9788167652077902	0.0	0.0	-0.0	0.0	-0.0	-0.0	0.0	-0.0
2210013O21Rik	-0.413591358242942	0.0	0.0	0.0	-0.0	0.0	-0.0	0.0	0.0	0.0	-0.0	0.0	0.0	-0.0	-0.0	0.0	0.0	-0.0	0.0	-0.0	0.887952529973172	0.0	0.0	-0.0	0.0	0.0	-0.0	-0.0	-0.0
2210016F16Rik	0.5588508377919201	0.0	0.0	0.0	0.0	-0.0	0.0	0.0	0.0	-0.0	-0.0	-0.0	0.0	0.0	-0.0	-0.0	0.0	0.0	0.494731510008331	-0.0	0.580763629181481	0.0	0.0	0.0	0.0	0.0	-0.0	0.0	0.0
2210016L21Rik	-0.0	0.0	0.0	-0.0	-0.0	-0.0	-0.0	0.0	-0.0	-0.0	-0.0	0.0	0.0	0.0	0.0	-0.0	0.0	0.0	0.0	-0.0	1.06313922226172	0.0	0.0	-0.0	0.0	-0.0	-0.0	0.0	-0.0
2210017I01Rik	0.0	0.0	0.0	-0.0	0.0	-0.0	-0.0	0.0	-0.0	-0.0	0.0	0.0	-0.0	-0.0	0.0	0.0	-0.0	3.69861179913372	0.0	0.0	0.0	-0.0	0.0	0.931555847161912	0.0	-0.0	-0.0	0.0	0.939412639058162
2210404O09Rik	-0.0	-0.0	-0.0	-0.0	-0.0	-0.0	-0.0	0.0	0.0	0.0	0.0	0.0	0.0	0.0	-0.0	0.0	-0.0	0.0	-0.0	-0.0	-1.0648378924403101	-0.0	-0.0	0.0	-0.0	-0.0	0.0	-0.0	0.0
2210408I21Rik	-0.0	0.0	-0.0	0.0	-0.0	-0.0	-0.0	0.0	0.0	-0.0	0.0	-0.0	-0.0	-0.0	-0.0	0.0	-0.0	0.0	-0.0	0.0	-0.91034222348232	0.0	-0.0	0.0	-0.0	0.0	0.0	0.0	0.0
2210418O10Rik	0.0	-0.0	-0.0	-0.0	-0.0	0.0	0.0	0.0	0.0	-0.0	0.0	0.0	0.0	-0.0	-0.0	0.0	0.0	-0.0	0.0	0.0	0.538605240226577	0.0	-0.0	0.0	-0.0	-0.0	0.0	-0.0	0.0
2310002L09Rik	0.0	0.0	0.0	0.0	0.0	0.0	0.0	0.0	-0.0	-0.0	0.0	0.0	-0.0	-0.0	0.0	0.0	0.0	0.0	0.0	0.0	-0.0	0.0	-0.0	-0.698383159482553	0.0	0.0	0.0	0.0	-0.7179741642090771
2310007B03Rik	-0.0	-0.0	-0.0	0.0	0.0	0.0	0.0	-0.0	0.0	-0.0	-0.0	-0.0	-0.0	-0.0	-0.0	0.0	0.0	-0.0	0.0	0.0	0.0	0.0	-0.0	-0.45900680995878707	-0.0	-0.0	0.0	0.0	-0.463396694709021
2310009B15Rik	-0.0	0.0	0.0	-0.0	-0.0	-0.0	0.0	0.0	0.0	-0.0	-0.0	0.0	0.0	0.0	0.0	0.0	-0.0	0.0	0.0	-0.0	0.5040514535553831	0.0	0.0	-0.0	0.0	-0.0	0.0	0.0	-0.0
2310011J03Rik	0.0	0.0	0.0	0.0	0.0	0.0	0.0	-0.0	-0.0	-0.0	-0.0	0.0	-0.0	0.0	0.0	-0.0	0.0	0.0	-0.0	0.0	0.5511781743744979	0.0	0.0	-0.0	-0.0	-0.0	-0.0	-0.0	-0.0
2310022B05Rik	0.7308979409842908	0.0	0.0	0.0	0.0	0.0	0.0	0.0	0.0	0.0	-0.0	-0.0	0.0	0.0	0.0	0.0	-0.0	-0.0	0.0	-0.0	0.0	0.0	0.0	-0.0	-0.0	-0.0	0.0	-0.0	-0.0
2310033P09Rik	-0.0	0.0	0.0	-0.0	0.0	0.0	0.0	0.0	-0.0	0.0	-0.0	0.0	0.0	0.0	0.0	-0.0	0.0	0.0	0.0	-0.0	0.631766702057995	0.0	0.0	0.0	0.0	-0.0	0.0	-0.0	0.0
2310035C23Rik	0.0	-0.0	0.0	-0.0	-0.0	-0.0	-0.0	-0.0	-0.0	-0.0	0.0	-0.0	-0.0	-0.0	-0.0	0.0	0.0	0.0	0.0	0.0	-0.27251677451599804	-0.0	-0.0	0.0	0.0	0.0	-0.0	-0.0	0.0
2310036O22Rik	-0.0	-0.0	-0.0	0.0	0.0	-0.0	-0.0	0.0	-0.0	-0.0	-0.0	-0.0	-0.0	-0.0	0.0	-0.0	0.0	0.0	0.0	-0.0	1.04802960395229	-0.0	0.0	-0.0	-0.0	-0.0	0.0	-0.0	-0.0
2310039H08Rik	0.0	0.0	0.0	-0.0	0.0	0.0	0.0	0.0	-0.0	-0.0	0.0	-0.0	-0.0	0.0	-0.0	-0.0	0.0	0.0	0.0	0.0	1.1277228407922	0.0	0.0	-0.0	0.0	-0.0	-0.0	-0.0	-0.0
2310057M21Rik	0.0	0.0	0.0	-0.0	0.0	-0.0	-0.0	-0.0	0.0	-0.0	-0.0	-0.0	-0.0	0.0	0.0	0.0	-0.0	0.0	0.0	0.0	-0.28332568691137	0.0	-0.0	-0.0	0.0	0.0	-0.0	-0.0	-0.0
2310061I04Rik	-0.42623682117508704	-0.0	0.0	0.0	0.0	-0.0	-0.0	0.0	0.0	0.0	-0.0	0.0	0.0	-0.0	0.0	-0.0	0.0	0.0	0.0	-0.0	0.811687152439384	0.0	0.0	-0.5976155262728721	0.0	-0.188077576060952	0.0	0.0	-0.6064667434608171
2310061N02Rik	0.0	0.0	0.0	0.0	0.0	0.0	0.0	-0.0	0.0	0.0	0.0	0.0	0.0	-0.0	0.0	0.0	0.0	0.0	0.0	0.0	0.0	0.0	0.0	-0.86257449889775	0.0	0.0	0.0	0.0	-0.8589771186759649
2310079G19Rik	0.0	0.0	0.0	0.0	0.0	0.0	0.0	0.0	0.0	0.0	0.0	0.0	0.0	0.0	0.0	0.0	0.0	0.0	0.0	0.0	0.0	0.0	0.0	-1.2334399953417001	0.0	0.0	0.0	0.0	-1.2380536850792299
2410002F23Rik	0.0	0.0	-0.0	-0.0	0.0	-0.0	-0.0	-0.0	-0.0	0.0	-0.0	-0.0	0.0	0.0	-0.0	-0.0	0.0	-0.0	-0.0	-0.0	0.8689188753555591	0.0	-0.0	0.0	0.0	0.0	-0.0	-0.0	0.0
2410004B18Rik	-0.6803476029291321	0.0	0.0	-0.0	0.0	-0.0	-0.0	0.0	-0.0	-0.0	-0.0	0.0	0.0	-0.0	0.0	0.0	-0.0	0.0	0.0	-0.0	0.317395607571695	-0.0	0.0	-0.0	-0.0	-0.0	-0.0	0.0	-0.0
2410004P03Rik	-0.0	0.0	-0.0	0.0	0.0	0.0	-0.0	0.0	0.0	-0.0	-0.0	-0.0	-0.0	-0.0	-0.0	0.0	0.0	2.8818120602562898	0.652190956370281	0.0	0.8945032945840491	0.0	0.0	-0.0	0.0	0.0	-0.0	-0.0	-0.0
2410015M20Rik	0.0	0.0	0.0	0.0	-0.0	0.0	0.0	0.0	0.0	0.0	-0.0	0.0	0.0	0.0	-0.0	-0.0	0.0	0.0	0.0	-0.0	0.7325155185508391	0.0	0.0	-0.0	-0.0	-0.0	0.0	-0.0	-0.0
2410016O06Rik	0.0	-0.0	-0.0	0.0	0.0	0.0	-0.0	-0.0	-0.0	0.0	-0.0	0.0	-0.0	0.0	0.0	-0.0	0.0	-0.0	-0.0	0.0	0.38194988440075706	0.0	0.0	-0.0	-0.0	-0.0	0.0	-0.0	-0.0
2410089E03Rik	-0.0	-0.0	-0.0	-0.0	-0.0	-0.0	-0.0	-0.0	0.0	0.0	0.0	-0.0	-0.0	0.0	-0.0	-0.0	-0.0	-0.0	-0.0	-0.0	0.5045090978623	-0.0	-0.0	0.0	0.0	-0.0	-0.0	0.0	0.0
2410131K14Rik	-0.421687543529286	-0.0	-0.0	-0.0	-0.0	0.0	0.0	-0.0	0.0	0.0	-0.0	-0.0	-0.0	0.0	0.0	-0.0	-0.0	0.0	-0.0	-0.0	-0.634466118290874	-0.0	-0.0	-0.0	-0.0	0.0	-0.0	-0.0	-0.0
2410141K09Rik	0.0	0.0	0.0	0.0	-0.0	-0.0	-0.0	-0.0	0.0	-0.0	0.0	-0.0	-0.0	0.0	-0.0	-0.0	-0.0	4.86682887236951	-0.0	0.0	-2.21366048143804	0.0	-0.0	0.0	-0.0	0.0	-0.0	0.0	0.0
2510002D24Rik	-0.6146911650567329	0.0	0.0	-0.0	-0.0	0.0	0.0	-0.0	-0.0	-0.0	-0.0	-0.0	0.0	0.0	-0.0	-0.0	0.0	0.0	0.0	-0.0	0.0	-0.0	0.0	-0.0	-0.0	0.0	0.0	0.0	-0.0
2510009E07Rik	-0.6154991697065171	-0.0	-0.0	-0.0	0.0	-0.0	0.0	-0.0	-0.0	0.0	0.0	0.0	0.0	0.0	-0.0	-0.0	-0.0	-0.0	0.0	-0.0	-0.344754088353312	0.0	-0.0	-0.0	-0.0	0.0	-0.0	0.0	-0.0
2610001J05Rik	-0.393007739325503	0.0	0.0	0.0	0.0	0.0	0.0	-0.0	-0.0	-0.0	-0.0	-0.0	-0.0	0.0	0.0	0.0	0.0	-0.0	0.0	-0.0	0.475966188616004	0.0	0.0	-0.0	0.0	-0.0	0.0	0.0	-0.0
2610002M06Rik	-0.0	0.0	0.0	0.0	0.0	-0.0	-0.0	0.0	0.0	0.0	0.0	0.0	0.0	-0.0	0.0	0.0	0.0	0.0	0.0	-0.0	-0.47262417373287297	0.0	-0.0	0.0	-0.0	0.0	0.0	0.0	0.0
2610005L07Rik	0.33860642826722	-0.0	-0.0	-0.0	0.0	0.0	-0.0	-0.0	0.0	-0.0	0.0	-0.0	-0.0	0.0	-0.0	-0.0	-0.0	0.0	0.0	-0.0	-0.907989708678311	-0.0	-0.0	0.0	0.0	-0.0	0.0	-0.0	0.0
2610008E11Rik	-0.582390937081272	-0.0	-0.0	-0.0	-0.0	-0.0	-0.0	-0.0	-0.0	-0.0	-0.0	0.0	0.0	0.0	-0.0	0.0	0.0	-0.0	-0.0	0.0	0.40758892506036	-0.0	-0.0	0.0	-0.0	-0.0	-0.19355570618181198	0.0	0.0
2610020H08Rik	0.371364357093599	-0.0	-0.0	-0.0	-0.0	0.0	0.0	-0.0	-0.0	-0.0	0.0	-0.0	0.0	0.0	-0.0	-0.0	-0.0	0.0	-0.0	-0.0	0.0	-0.0	0.0	0.0	0.0	0.0	0.0	0.0	0.0
2610021A01Rik	-0.6003959995131372	0.0	0.0	-0.0	-0.0	-0.0	-0.0	0.0	0.0	0.0	0.0	-0.0	-0.0	0.0	-0.0	-0.0	0.0	-0.0	-0.0	0.0	-0.37746103726561203	-0.0	-0.0	0.0	-0.0	0.0	-0.0	0.0	0.0
2610042L04Rik	0.0	-0.0	0.0	0.0	0.0	0.0	0.0	0.0	0.0	0.0	0.0	0.0	0.0	-0.0	0.0	0.0	-0.0	0.0	0.0	-0.0	2.12347077129554	0.0	0.0	0.0	-0.0	-0.0	0.0	-0.0	0.0
2610301B20Rik	-0.0	0.0	0.0	0.0	-0.0	-0.0	0.0	0.0	0.0	0.0	0.0	-0.0	-0.0	-0.0	-0.0	0.0	-0.0	-0.0	0.0	0.0	0.33909270585468104	0.0	0.0	0.0	-0.0	0.0	-0.0	-0.0	0.0
2610305D13Rik	1.21710409204122	0.0	-0.0	-0.0	0.0	-0.0	0.0	0.0	-0.0	0.0	0.0	0.0	0.0	0.0	-0.0	0.0	0.0	2.3895735310004302	0.0	-0.0	-0.0	0.0	0.0	0.0	0.0	-0.0	0.0	-0.0	-0.0
2610318N02Rik	0.0	-0.0	-0.0	0.0	0.0	0.0	-0.0	0.0	0.0	0.0	-0.0	0.0	0.0	-0.0	-0.0	0.0	-0.0	-0.0	0.0	0.0	1.41083309170897	0.0	-0.0	-0.0	0.0	0.0	-0.0	-0.0	0.0
2610507B11Rik	-0.29462798652977695	-0.0	0.0	0.0	0.0	-0.0	-0.0	-0.0	0.0	0.0	0.0	0.0	-0.0	-0.0	-0.0	-0.0	0.0	-0.0	-0.0	0.0	-0.4741981036405	-0.0	-0.0	0.0	0.0	0.0	0.0	0.0	0.0
2610524H06Rik	-0.0	0.0	0.0	0.0	-0.0	-0.0	-0.0	0.0	-0.0	-0.0	-0.0	0.0	-0.0	0.0	-0.0	0.0	-0.0	0.0	0.0	-0.0	0.5143023688147721	0.0	0.0	-0.0	-0.0	-0.0	-0.0	-0.0	-0.0
2610528A11Rik	2.32399979542267	0.0	0.0	0.0	-0.0	-0.0	-0.0	-0.0	-0.0	0.0	0.0	-0.0	0.0	0.0	-0.0	-0.0	-0.0	5.63575721863183	0.0	-0.0	0.0	0.0	-0.0	1.29918642238532	-0.0	0.0	0.0	0.0	1.2973464577978202
2700029M09Rik	-0.360026094707125	-0.0	-0.0	-0.0	-0.0	-0.0	-0.0	0.0	0.0	-0.0	-0.0	0.0	0.0	-0.0	0.0	0.0	-0.0	0.0	0.0	-0.0	0.835874901035131	0.0	0.0	0.0	-0.0	-0.0	0.0	0.0	0.0
2700060E02Rik	0.0	0.0	0.0	-0.0	-0.0	0.0	0.0	0.0	0.0	0.0	-0.0	0.0	0.0	0.0	-0.0	0.0	0.0	0.0	0.0	-0.0	0.799146473381775	0.0	0.0	0.0	-0.0	-0.0	0.0	0.0	0.0
2700081O15Rik	0.37490139907952896	-0.0	-0.0	0.0	-0.0	0.0	0.0	-0.0	-0.0	-0.0	-0.0	-0.0	-0.0	0.0	-0.0	-0.0	0.0	-0.0	-0.0	0.0	0.0	0.0	-0.0	-0.0	0.0	-0.0	0.0	0.0	-0.0
2700094K13Rik	-0.0	0.0	0.0	0.0	0.0	0.0	0.0	0.0	-0.0	-0.0	-0.0	-0.0	0.0	0.0	0.0	0.0	-0.0	-0.0	0.0	-0.0	0.6134542402918921	-0.0	0.0	0.0	0.0	-0.0	-0.0	0.0	0.0
2700097O09Rik	0.0	-0.0	-0.0	-0.0	0.0	-0.0	-0.0	-0.0	-0.0	-0.0	-0.0	-0.0	-0.0	0.0	-0.0	-0.0	-0.0	0.0	0.0	-0.0	-0.509127007127835	-0.0	-0.0	0.0	0.0	0.0	-0.0	0.0	0.0
2700099C18Rik	0.0	0.0	-0.0	-0.0	-0.0	-0.0	-0.0	0.0	0.0	-0.0	0.0	0.0	0.0	-0.0	-0.0	-0.0	-0.0	-0.0	-0.0	0.0	-1.15877056623295	0.0	-0.0	0.0	0.0	-0.0	-0.0	0.0	0.0
2810004N23Rik	-0.0	0.0	0.0	-0.0	0.0	-0.0	-0.0	0.0	0.0	0.0	0.0	-0.0	-0.0	0.0	0.0	0.0	0.0	-0.0	0.0	0.0	-0.6600116480608039	0.0	-0.0	0.0	-0.0	-0.0	-0.0	-0.0	0.0
2810025M15Rik	-0.518321588764202	0.0	0.0	0.0	0.0	0.0	0.0	0.0	0.0	-0.0	-0.0	-0.0	-0.0	-0.0	-0.0	0.0	0.0	-0.0	0.0	-0.0	0.980221646921094	0.0	0.0	0.5224370634396039	0.0	-0.0	0.0	-0.0	0.557366377458437
2810039B14Rik	-0.0	0.0	0.0	-0.0	-0.0	0.0	0.0	-0.0	-0.0	0.0	0.0	-0.0	0.0	0.0	-0.0	-0.0	0.0	0.0	0.0	-0.0	0.39762922059477396	-0.0	0.0	0.0	0.0	0.0	-0.0	-0.0	0.0
2810047C21Rik1	6.68492564537446	-0.0	0.0	0.0	0.0	0.0	-0.0	0.0	0.0	-0.0	-0.0	0.0	0.0	-0.0	-0.0	-0.0	-0.0	-0.0	0.0	0.0	-0.0	-0.0	-0.0	0.0	0.0	0.0	0.0	0.0	0.0
2810403A07Rik	-0.0	-0.0	-0.0	-0.0	-0.0	-0.0	-0.0	-0.0	-0.0	0.0	0.0	0.0	0.0	-0.0	-0.0	-0.0	-0.0	-0.0	-0.0	0.0	-0.521638090405252	-0.0	-0.0	-0.0	0.0	0.0	0.0	0.0	-0.0
2810408A11Rik	1.01912418954296	0.0	-0.0	0.0	0.0	0.0	0.0	-0.0	0.0	0.0	-0.0	-0.0	0.0	0.0	-0.0	0.0	-0.0	0.0	0.0	-0.0	0.0	0.0	0.0	-0.0	0.0	-0.0	-0.0	-0.0	0.0
2810428I15Rik	-0.0	0.0	0.0	0.0	-0.0	0.0	0.0	0.0	-0.0	-0.0	-0.0	-0.0	-0.0	0.0	0.0	-0.0	0.0	0.0	0.0	-0.0	1.2898775681627799	0.0	0.0	-0.0	0.0	-0.0	0.0	-0.0	-0.0
2810459M11Rik	-1.64066758018391	0.0	0.0	0.0	0.0	-0.0	-0.0	0.0	0.0	0.0	-0.0	-0.0	-0.0	0.0	0.0	-0.0	0.0	-0.0	0.0	0.0	-0.0	0.0	0.0	-0.0	-0.0	-0.0	-0.0	-0.0	-0.0
2810474O19Rik	0.36097622522781103	-0.0	-0.0	-0.0	-0.0	-0.0	-0.0	-0.0	-0.0	0.0	0.0	-0.0	-0.0	0.0	-0.0	0.0	-0.0	-0.0	0.0	0.0	-0.0	-0.0	-0.0	0.0	0.0	0.0	-0.0	-0.0	0.0
2900011O08Rik	-1.7971533326911298	-0.0	0.0	0.0	0.0	0.0	0.0	0.0	0.0	0.0	-0.0	0.0	0.0	-0.0	0.0	-0.0	-0.0	0.0	-0.0	-0.0	0.194512745361755	0.0	0.0	0.0	-0.0	-0.0	0.0	-0.0	0.0
2900026A02Rik	2.80113368231505	-0.0	0.0	0.0	0.0	0.0	-0.0	0.0	0.0	0.0	0.0	-0.0	-0.0	0.0	-0.0	-0.0	-0.0	-0.0	-0.0	0.0	-0.587234812326192	0.0	-0.0	-0.0	-0.0	0.0	0.0	0.0	-0.0
2900055J20Rik	-1.88223557774725	0.0	0.0	-0.0	0.0	0.0	0.0	0.0	-0.0	0.0	0.0	0.0	-0.0	0.0	0.0	-0.0	0.0	0.0	-0.0	0.0	-0.0	0.0	-0.0	-0.0	-0.0	0.0	0.0	0.0	-0.0
3000002C10Rik	0.0	0.0	-0.0	0.0	-0.0	0.0	0.0	-0.0	-0.0	-0.0	0.0	-0.0	-0.0	-0.0	-0.0	-0.0	-0.0	0.0	0.0	0.0	0.6943765691932421	0.0	-0.0	0.0	0.0	0.0	-0.0	-0.0	0.0
3100002H09Rik	-0.0	0.0	0.0	0.0	-0.0	0.0	-0.0	0.0	-0.0	0.0	-0.0	-0.0	-0.0	-0.0	0.0	0.0	0.0	0.0	-0.0	-0.0	4.34476609829097	0.0	0.0	-0.0	0.0	0.0	0.0	-0.0	-0.0
3110002H16Rik	0.0	-0.0	-0.0	-0.0	0.0	0.0	0.0	-0.0	0.0	0.0	0.0	-0.0	-0.0	0.0	-0.0	0.0	0.0	-0.0	0.0	-0.0	-0.294508730036763	-0.0	-0.0	0.663766755873897	0.0	0.0	-0.0	0.0	0.672352660149297
3110009E18Rik	0.0	-0.0	0.0	-0.0	0.0	-0.0	0.0	0.0	-0.0	0.0	-0.0	-0.0	-0.0	-0.0	0.0	0.0	0.0	0.0	-0.0	-0.0	1.0626778257990201	-0.0	0.0	-0.0	0.0	-0.0	0.0	-0.0	-0.0
3110035E14Rik	-1.96331435155476	0.0	-0.0	-0.0	0.0	-0.0	-0.0	0.0	0.0	-0.0	-0.0	-0.0	-0.0	-0.0	-0.0	-0.0	0.0	0.0	-0.756121021828845	0.0	-0.0	0.0	0.0	0.0	0.0	-0.0	-0.0	0.0	0.0
3110040N11Rik	0.0	0.0	0.0	0.0	-0.0	0.0	0.0	0.0	0.0	-0.0	-0.0	0.0	-0.0	0.0	-0.0	-0.0	0.0	0.0	-0.0	-0.0	0.660974167331309	-0.0	0.0	0.0	-0.0	-0.0	0.0	-0.0	0.0
3110043O21Rik	-0.0	0.0	-0.0	-0.0	0.0	0.0	0.0	0.0	0.0	0.0	0.0	0.0	0.0	0.0	-0.0	0.0	0.0	-0.8974187835785429	-0.0	-0.0	-0.0	-0.0	-0.0	0.0	-0.0	0.0	0.0	-0.0	0.0
3110052M02Rik	-0.695792942185427	-0.0	-0.0	-0.0	-0.0	-0.0	0.0	0.0	-0.0	0.0	0.0	0.0	0.0	0.0	-0.0	0.0	0.0	-0.0	0.0	-0.0	-0.7069044233099391	-0.0	-0.0	0.0	-0.0	0.0	-0.0	-0.0	0.0
3110053B16Rik	-0.0	-0.0	0.0	0.0	-0.0	-0.0	-0.0	-0.0	0.0	0.0	0.0	-0.0	0.0	-0.0	-0.0	0.0	-0.0	0.0	-0.0	-0.0	-1.23484695888223	0.0	-0.0	0.0	-0.0	0.0	-0.0	0.0	0.0
3110062M04Rik	0.0	-0.0	-0.0	0.0	0.0	0.0	-0.0	0.0	0.0	-0.0	-0.0	0.0	-0.0	-0.0	-0.0	-0.0	0.0	0.0	-0.0	0.0	0.8454829789081179	-0.0	0.0	-0.0	-0.0	-0.0	-0.0	-0.0	-0.0
3110070M22Rik	-0.0	0.0	0.0	0.0	-0.0	-0.0	0.0	-0.0	0.0	-0.0	0.0	-0.0	0.0	0.0	-0.0	-0.0	-0.0	1.09538427916676	-0.0	-0.0	0.0	0.0	0.0	0.0	-0.0	0.0	0.0	0.0	0.0
3110082I17Rik	0.525390442060585	0.0	0.0	-0.0	-0.0	0.0	-0.0	0.0	-0.0	-0.0	-0.0	-0.0	-0.0	0.0	0.0	-0.0	0.0	0.0	-0.0	0.0	0.0	0.0	0.0	-0.0	0.0	-0.0	0.0	0.0	-0.0
3110082J24Rik	-0.0	0.0	-0.0	0.0	0.0	-0.0	-0.0	0.0	-0.0	0.0	-0.0	0.0	-0.0	0.0	0.0	0.0	0.0	-0.0	-0.0	0.0	1.38263700643644	-0.0	0.0	0.0	0.0	-0.0	0.0	-0.0	0.0
3425401B19Rik	0.0	-0.0	0.0	0.0	0.0	0.0	0.0	-0.0	0.0	-0.0	0.0	0.0	0.0	-0.0	0.0	0.0	0.0	0.0	0.0	-0.0	-0.0	-0.0	-0.0	-0.880894792622605	-0.0	0.0	0.0	-0.0	-0.879734745239473
3632451O06Rik	-1.6095653701394999	0.0	-0.0	-0.0	0.0	0.0	-0.0	0.0	0.0	0.0	0.0	0.0	0.0	-0.0	0.0	0.0	-0.0	0.0	0.47294748372035794	-0.0	-0.0	-0.0	0.0	-0.0	-0.0	0.0	0.0	-0.0	-0.0
3830406C13Rik	-0.0	0.0	-0.0	-0.0	-0.0	-0.0	-0.0	0.0	0.0	-0.0	0.0	0.0	0.0	0.0	-0.0	0.0	0.0	-0.0	0.0	-0.0	0.47024640089540004	0.0	0.0	0.0	-0.0	-0.0	0.0	0.0	0.0
4430402I18Rik	-1.54217696091973	-0.0	-0.0	0.0	0.0	0.0	-0.0	0.0	-0.0	0.0	0.0	0.0	-0.0	0.0	0.0	0.0	-0.0	0.0	0.0	-0.0	0.0	0.0	-0.0	0.0	0.0	-0.0	0.0	0.0	0.0
4833420G17Rik	0.0	0.0	0.0	-0.0	-0.0	-0.0	-0.0	-0.0	-0.0	-0.0	-0.0	-0.0	-0.0	-0.0	-0.0	-0.0	0.0	-0.0	-0.0	-0.0	0.639924258792066	-0.0	-0.0	0.0	-0.0	-0.0	-0.0	0.0	0.0
4833423E24Rik	0.0	0.0	0.0	0.0	-0.0	0.0	0.0	0.0	0.0	0.0	-0.0	-0.0	-0.0	-0.0	0.0	0.0	0.0	0.0	2.12289732632662	-0.0	0.0	0.0	0.0	1.0563333149105898	-0.0	-0.0	0.0	-0.0	1.0146478704222799
4833439L19Rik	-0.6811655011537621	-0.0	-0.0	0.0	-0.0	-0.0	0.0	0.0	0.0	0.0	-0.0	0.0	-0.0	-0.0	-0.0	0.0	0.0	-0.0	0.0	-0.0	-0.269780388008735	-0.0	0.0	-0.0	-0.0	-0.0	-0.0	-0.0	-0.0
4921507P07Rik	2.3578723340426	0.0	-0.0	0.0	-0.0	-0.0	0.0	-0.0	0.0	0.0	-0.0	-0.0	0.0	-0.0	-0.0	-0.0	-0.0	0.0	0.0	-0.0	-0.0	-0.0	0.0	-0.0	0.0	0.0	0.0	-0.0	-0.0
4921511H03Rik	6.86766936790519	0.0	0.0	-0.0	-0.0	0.0	0.0	0.0	0.0	-0.0	-0.0	0.0	0.0	-0.0	0.0	0.0	0.0	0.0	0.0	-0.0	-0.0	0.0	0.0	0.0	-0.0	-0.0	-0.0	-0.0	0.0
4921528I07Rik	0.0	-0.0	-0.0	-0.0	-0.0	-0.0	0.0	0.0	-0.0	0.0	-0.0	0.0	-0.0	-0.0	0.0	0.0	-0.0	7.611541724300901	-0.0	-0.0	-0.0	0.0	-0.0	0.0	0.0	0.0	-0.0	-0.0	0.0
4930402H24Rik	-0.0	-0.0	-0.0	-0.0	0.0	-0.0	-0.0	-0.0	-0.0	0.0	0.0	-0.0	-0.0	-0.0	-0.0	-0.0	0.0	-0.0	-0.0	-0.0	-0.236327400679465	-0.0	-0.0	-0.0	0.0	0.143007531448372	-0.0	-0.0	-0.0
4930404N11Rik	0.0	-0.0	0.0	0.0	0.0	0.0	0.0	-0.0	0.0	-0.0	0.0	-0.0	-0.0	-0.0	0.0	-0.0	-0.0	0.0	0.0	0.0	-1.6364144866419301	0.0	-0.0	-0.0	0.0	0.0	-0.0	-0.0	-0.0
4930430A15Rik	-0.0	-0.0	0.0	-0.0	0.0	-0.0	0.0	-0.0	-0.0	0.0	-0.0	0.0	0.0	-0.0	0.0	-0.0	-0.0	4.473142201272	0.0	0.0	0.0	-0.0	0.0	0.0	-0.0	-0.0	-0.0	-0.0	0.0
4930430F08Rik	-1.0395022116455899	0.0	0.0	-0.0	-0.0	-0.0	-0.0	-0.0	-0.0	-0.0	0.0	0.0	0.0	-0.0	0.0	0.0	0.0	-0.0	-0.0	0.0	0.0	0.0	-0.0	0.0	-0.0	0.0	0.0	0.0	0.0
4930431P19Rik	1.25587046184892	0.0	-0.0	-0.0	0.0	-0.0	-0.0	-0.0	-0.0	-0.0	-0.0	0.0	-0.0	0.0	-0.0	-0.0	-0.0	0.0	0.0	0.0	0.0	0.0	0.0	-0.0	0.0	-0.0	-0.0	-0.0	-0.0
4930432E11Rik	0.0	0.0	-0.0	-0.0	-0.0	0.0	0.0	0.0	0.0	-0.0	0.0	-0.0	0.0	-0.0	-0.0	0.0	-0.0	6.657650928028881	0.0	-0.0	0.0	0.0	-0.0	0.0	0.0	-0.0	-0.0	-0.0	0.0
4930432K21Rik	-0.0	0.0	-0.0	0.0	-0.0	0.0	0.0	-0.0	-0.0	-0.0	-0.0	-0.0	-0.0	-0.0	0.0	0.0	-0.0	-0.0	-0.0	0.0	0.715875931899645	0.0	0.0	4.03410972253062	-0.0	-0.0	0.0	0.0	3.9760170573613705
4930438A08Rik	0.0	0.0	0.0	-0.0	0.0	0.0	0.0	0.0	-0.0	0.0	-0.0	0.0	-0.0	-0.0	-6.763342014165031	0.0	0.0	0.0	0.0	0.0	0.0	-0.0	-0.0	-0.0	0.0	0.0	0.0	0.0	-0.0
4930444P10Rik	0.0	-0.0	-0.0	0.0	0.0	-0.0	0.0	0.0	-0.0	-0.0	-0.0	-0.0	0.0	0.0	-0.0	0.0	0.0	0.0	0.0	0.0	1.93230596889741	0.0	0.0	0.0	0.0	-0.0	0.0	-0.0	0.0
4930451G09Rik	-0.0	-0.0	-0.0	-0.0	0.0	0.0	0.0	0.0	0.0	0.0	0.0	0.0	0.0	0.0	-0.0	0.0	0.0	0.0	0.0	-0.0	1.07684330358346	0.0	0.0	-0.0	0.0	0.0	0.0	-0.0	-0.0
4930503L19Rik	-0.5148211969654339	-0.0	-0.0	0.0	-0.0	-0.0	-0.0	0.0	0.0	0.0	0.0	0.0	0.0	0.0	-0.0	-0.0	-0.0	-0.7218549596072009	0.0	-0.0	-1.39431608372578	-0.0	-0.0	-0.0	0.0	0.0	-0.0	0.0	-0.0
4930512M02Rik	0.0	-0.0	-0.0	-0.0	-0.0	-0.0	-0.0	0.0	-0.0	-0.0	0.0	0.0	0.0	-0.0	-0.0	-0.0	-0.0	5.65865653752519	-0.0	-0.0	0.0	0.0	-0.0	0.0	-0.0	0.0	-0.0	-0.0	0.0
4930518I15Rik	0.0	0.0	0.0	0.0	-0.0	0.0	0.0	-0.0	-0.0	-0.0	-0.0	-0.0	-0.0	-0.0	-0.0	-0.0	-0.0	-0.0	0.0	-0.0	-3.4252140695075695	-0.0	-0.0	-0.0	0.0	-0.0	0.0	-0.0	-0.0
4930523C07Rik	2.19186353575762	-0.0	0.0	0.0	0.0	0.0	-0.0	0.0	0.0	0.0	0.0	-0.0	-0.0	0.0	-0.0	0.0	0.0	0.0	0.0	0.0	0.0	-0.0	-0.0	0.0	-0.0	0.0	-0.0	-0.0	0.0
4930526A20Rik	0.0	0.0	-0.0	-0.0	-0.0	0.0	0.0	0.0	-0.0	-0.0	0.0	0.0	-0.0	-0.0	0.0	-0.0	0.0	0.0	-0.0	0.0	2.9771557239313102	0.0	0.0	0.0	-0.0	0.0	0.0	0.0	0.0
4930533K18Rik	5.56248430198099	0.0	-0.0	0.0	0.0	-0.0	-0.0	0.0	-0.0	-0.0	-0.0	0.0	-0.0	-0.0	0.0	0.0	0.0	0.0	-0.0	0.0	0.0	-0.0	-0.0	0.0	-0.0	-0.0	-0.0	0.0	0.0
4930538K18Rik	-0.0	-0.0	-0.0	-0.0	-0.0	0.0	0.0	-0.0	-0.0	0.0	0.0	-0.0	-0.0	-0.0	0.0	0.0	0.0	-0.0	0.0	-0.0	1.06409626561368	0.0	0.0	-0.0	-0.0	0.0	-0.0	0.0	-0.0
4930539E08Rik	0.0	0.0	0.0	-0.0	-0.0	0.0	-0.0	0.0	0.0	-0.0	0.0	-0.0	-0.0	0.0	-0.0	-0.0	-0.0	2.56597606023281	-0.0	-0.0	-0.0	0.0	-0.0	0.0	0.0	-0.0	-0.0	-0.0	0.0
4930550C14Rik	3.8852323547529304	0.0	0.0	-0.0	-0.0	-0.0	-0.0	-0.0	0.0	0.0	-0.0	-0.0	0.0	-0.0	0.0	0.0	0.0	0.0	0.0	-0.0	-0.0	0.0	-0.0	-0.0	-0.0	-0.0	0.0	0.0	-0.0
4930558K02Rik	-0.0	-0.0	-0.0	0.0	0.0	-0.0	-0.0	0.0	-0.0	-0.0	-0.0	0.0	0.0	-0.0	0.0	-0.0	0.0	5.90481957734632	0.0	0.0	0.0	0.0	-0.0	0.0	0.0	0.0	0.0	-0.0	0.0
4930562C15Rik	0.0	0.0	0.0	-0.0	-0.0	0.0	0.0	-0.0	-0.0	0.0	0.0	-0.0	-0.0	-0.0	-0.0	-0.0	-0.0	0.0	-0.0	0.0	-1.76394692017931	-0.0	-0.0	-0.0	-0.0	0.0	-0.0	0.0	-0.0
4930578C19Rik	0.0	0.0	0.0	0.0	0.0	-0.0	-0.0	-0.0	0.0	-0.0	0.0	0.0	-0.0	-0.0	0.0	-0.0	0.0	-0.0	-0.0	-0.0	-2.19636987038669	-0.0	-0.0	-0.0	0.0	0.0	0.0	0.0	-0.0
4930590J08Rik	0.0	-0.0	0.0	-0.0	0.0	0.0	0.0	-0.0	0.0	0.0	0.0	0.0	-0.0	0.0	0.0	-0.0	-0.0	0.0	-0.0	-0.0	-1.94432392738251	-0.0	-0.0	0.0	-0.0	0.0	0.0	0.0	-0.0
4931406B18Rik	-0.0	0.0	0.0	0.0	-0.0	0.0	0.0	0.0	0.0	0.0	0.0	0.0	0.0	-0.0	-0.0	-0.0	0.0	3.35643635196787	0.0	-0.0	1.9135925749175102	0.0	0.0	0.0	-0.0	0.0	-0.0	0.0	0.0
4931406C07Rik	0.0	0.0	-0.0	-0.0	-0.0	-0.0	-0.0	-0.0	-0.0	-0.0	-0.0	-0.0	-0.0	0.0	-1.9586278599054798	-0.0	-0.0	-0.0	0.0	-0.0	0.0	0.0	0.0	0.0	0.0	0.0	0.0	-0.0	0.0
4931406P16Rik	-0.3644942244660871	-0.0	-0.0	-0.0	0.0	0.0	0.0	-0.0	0.0	0.0	0.0	-0.0	-0.0	0.0	-0.0	-0.0	0.0	-0.0	-0.0	-0.0	-0.573833450709301	-0.0	-0.0	-0.0	0.0	0.20183666294235997	-0.0	-0.0	-0.0
4931428F04Rik	-0.0	0.0	0.0	0.0	0.0	0.0	0.0	0.0	0.0	0.0	0.0	-0.0	0.0	0.0	-0.0	-0.0	-0.0	0.0	-0.0	0.0	-0.655348634396334	-0.0	-0.0	0.0	0.0	0.0	0.0	-0.0	0.0
4931428L18Rik	0.0	-0.0	0.0	-0.0	-0.0	-0.0	-0.0	-0.0	-0.0	0.0	0.0	0.0	-0.0	-0.0	-0.0	-0.0	-0.0	2.9223811382031397	0.0	0.0	-0.0	-0.0	-0.0	0.0	0.0	0.0	-0.0	-0.0	0.0
4931440P22Rik	-0.0	-0.0	-0.0	0.0	-0.0	-0.0	-0.0	0.0	0.0	-0.0	-0.0	-0.0	-0.0	0.0	-0.0	-0.0	0.0	1.80039341541035	0.0	-0.0	0.0	0.0	0.0	0.0	0.0	-0.0	-0.0	0.0	0.0
4932411E22Rik	-2.2087186121424196	0.0	-0.0	0.0	-0.0	0.0	-0.0	0.0	0.0	0.0	0.0	-0.0	-0.0	-0.0	0.0	0.0	-0.0	0.0	0.0	-0.0	-2.90902711113022	0.0	-0.0	0.0	0.0	0.0	-0.0	0.0	0.0
4932411N23Rik	0.0	0.0	0.0	-0.0	0.0	0.0	0.0	0.0	0.0	-0.0	-0.0	0.0	0.0	-0.0	-0.0	0.0	0.0	3.51476165895355	-0.0	-0.0	3.36992414447473	0.0	0.0	0.0	-0.0	-0.0	-0.0	0.0	0.0
4932414N04Rik	0.0	0.0	0.0	0.0	-0.0	0.0	-0.0	0.0	0.0	-0.0	-0.0	0.0	-0.0	-0.0	0.0	0.0	-0.0	4.29380702134082	-0.0	0.0	1.54098213409928	0.0	-0.0	0.0	0.0	0.0	-0.0	0.0	0.0
4932438A13Rik	-0.0	0.0	0.0	-0.0	-0.0	0.0	-0.0	-0.0	0.0	0.0	0.0	-0.0	-0.0	-0.0	-0.0	-0.0	-0.0	0.0	0.0	-0.0	-0.9544568868849158	-0.0	-0.0	0.0	-0.0	0.17933699302848802	0.0	0.0	0.0
4932438H23Rik	0.0	0.0	-0.0	-0.0	0.0	0.0	-0.0	0.0	0.0	0.0	-0.0	-0.0	-0.0	-0.0	-0.0	0.0	0.0	0.0	0.0	-0.0	-1.14090009924032	0.0	0.0	-0.0	0.0	0.0	-0.0	-0.0	-0.0
4933402D24Rik	-0.0	-0.0	-0.0	0.0	0.0	-0.0	-0.0	-0.0	0.0	-0.0	0.0	-0.0	-0.0	-0.0	0.0	-0.0	-0.0	-0.0	0.0	-0.0	-1.34331275797301	0.0	-0.0	-0.0	0.0	0.0	0.0	-0.0	-0.0
4933406P04Rik	0.0	-0.0	-0.0	-0.0	0.0	-0.0	0.0	0.0	0.0	0.0	0.0	-0.0	0.0	0.0	-0.0	0.0	-0.0	0.0	0.0	0.0	1.7426739769489898	0.0	0.0	-0.0	-0.0	0.0	-0.0	-0.0	-0.0
4933408B17Rik	-0.0	-0.0	-0.0	-0.0	-0.0	-0.0	-0.0	0.0	-0.0	0.0	0.0	0.0	0.0	0.0	-0.0	0.0	0.0	0.0	0.0	0.0	1.28662107301264	-0.0	0.0	0.0	0.0	-0.0	-0.0	0.0	0.0
4933413G19Rik	-0.0	-0.0	-0.0	-0.0	-0.0	-0.0	0.0	-0.0	0.0	0.0	0.0	-0.0	-0.0	-0.0	0.0	0.0	-0.0	0.0	0.0	-0.0	-0.0	0.0	-0.0	0.0	-0.0	0.0	-0.586771387584106	0.0	0.0
4933415A04Rik	0.0	0.0	-0.0	0.0	0.0	0.0	0.0	0.0	-0.0	-0.0	-0.0	-0.0	-0.0	0.0	0.0	0.0	-0.0	-0.0	0.0	0.0	1.31509533107837	-0.0	0.0	-0.0	0.0	-0.0	-0.0	-0.0	-0.0
4933416C03Rik	-3.8870947955174704	0.0	0.0	0.0	-0.0	0.0	0.0	-0.0	-0.0	0.0	-0.0	0.0	0.0	0.0	0.0	-0.0	0.0	0.0	0.0	0.0	-0.0	0.0	-0.0	-0.0	0.0	-0.0	-0.0	-0.0	-0.0
4933427D14Rik	-0.37597292387350606	-0.0	-0.0	-0.0	-0.0	-0.0	-0.0	-0.0	-0.0	0.0	-0.0	0.0	-0.0	-0.0	0.0	-0.0	-0.0	-0.0	-0.0	0.0	0.9345875984939099	0.0	-0.0	0.0	0.0	-0.0	-0.0	-0.0	0.0
4933427G23Rik	0.0	-0.0	-0.0	0.0	0.0	-0.0	0.0	0.0	0.0	-0.0	0.0	-0.0	0.0	-0.0	0.0	-0.0	-0.0	0.0	-0.0	0.0	2.02499927703921	0.0	0.0	-0.0	0.0	-0.0	-0.0	-0.0	-0.0
4933427I04Rik	0.0	-0.0	-0.0	0.0	-0.0	0.0	0.0	0.0	0.0	-0.0	0.0	-0.0	-0.0	-0.0	-0.0	-0.0	-0.0	0.0	0.0	-0.0	1.1793592110976698	0.0	-0.0	0.0	0.0	-0.0	-0.0	-0.0	0.0
4933428G20Rik	0.0	-0.0	-0.0	0.0	0.0	0.0	0.0	-0.0	0.0	0.0	-0.0	0.0	-0.0	-0.0	-0.0	-0.0	-0.0	0.0	0.0	-0.0	-2.3621809372751	-0.0	-0.0	0.0	0.0	-0.0	-0.0	-0.0	-0.0
4933434E20Rik	0.0	-0.0	-0.0	-0.0	-0.0	-0.0	-0.0	0.0	0.0	-0.0	-0.0	-0.0	0.0	-0.0	-0.0	0.0	0.0	-0.0	0.0	-0.0	0.241006320675594	-0.0	0.0	0.0	-0.0	-0.0	-0.0	0.0	0.0
5031439G07Rik	-0.0	-0.0	-0.0	-0.0	0.0	0.0	0.0	0.0	0.0	0.0	-0.0	-0.0	0.0	0.0	0.0	-0.0	0.0	0.0	0.0	-0.0	0.351317244375414	0.0	-0.0	-0.0	-0.0	-0.0	-0.0	-0.0	-0.0
5330417C22Rik	-0.0	0.0	0.0	-0.0	0.0	-0.0	-0.0	0.0	0.0	-0.0	0.0	0.0	-0.0	-0.0	-0.0	-0.0	-0.0	0.0	-0.0	0.0	-0.350136374359085	0.0	-0.0	-0.0	-0.0	0.0	0.0	0.0	-0.0
5330438D12Rik	0.0	-0.0	-0.0	0.0	-0.0	-0.0	-0.0	-0.0	-0.0	-0.0	-0.0	0.0	0.0	0.0	-0.0	0.0	-0.0	0.0	0.0	0.0	0.9358766627814409	-0.0	0.0	0.0	-0.0	-0.0	0.0	-0.0	0.0
5430416O09Rik	0.0	0.0	-0.0	-0.0	-0.0	0.0	0.0	-0.0	0.0	0.0	-0.0	0.0	-0.0	0.0	-0.0	-0.0	-0.0	3.50894093393289	0.0	0.0	-0.85397746706547	-0.0	-0.0	-0.0	-0.0	-0.0	0.0	-0.0	-0.0
5430427O19Rik	0.0	-0.0	-0.0	-0.0	-0.0	0.0	0.0	-0.0	0.0	-0.0	0.0	0.0	0.0	-0.0	-0.0	-0.0	0.0	4.03362624370612	-0.0	-0.0	0.0	0.0	-0.0	0.0	0.0	-0.0	0.0	0.0	-0.0
5530401A14Rik	0.0	-0.0	0.0	0.0	-0.0	0.0	0.0	-0.0	0.0	0.0	-0.0	0.0	0.0	0.0	0.0	-0.0	0.0	5.21418005784538	-0.0	-0.0	-0.0	0.0	-0.0	0.0	0.0	-0.0	-0.0	-0.0	0.0
5730409E04Rik	0.0	0.0	-0.0	0.0	-0.0	0.0	0.0	-0.0	-0.0	-0.0	-0.0	0.0	-0.0	0.0	-0.0	-0.0	0.0	2.44759182878683	0.0	0.0	0.252991505086112	0.0	0.0	-0.0	-0.0	0.0	0.0	-0.0	-0.0
5730455P16Rik	0.0	0.0	0.0	-0.0	-0.0	-0.0	-0.0	-0.0	0.0	-0.0	0.0	-0.0	0.0	0.0	-0.0	0.0	-0.0	-0.0	0.0	-0.0	-0.8207471910064991	-0.0	-0.0	0.0	0.0	0.0	-0.0	0.0	0.0
5730480H06Rik	0.0	-0.0	-0.0	-0.0	-0.0	-0.0	-0.0	0.0	-0.0	-0.0	0.0	0.0	0.0	-0.0	-0.0	-0.0	0.0	2.21792308115739	0.0	0.0	-0.0	0.0	-0.0	0.87650751278412	0.0	0.0	-0.0	-0.0	0.864485912260001
5730507C01Rik	0.0	-0.0	0.0	0.0	0.0	0.0	0.0	0.0	0.0	-0.0	0.0	0.0	0.0	0.0	-0.0	-0.0	-0.0	0.0	0.0	0.0	-1.4208727724345902	0.0	-0.0	0.0	-0.0	0.0	0.0	0.0	0.0
5730522E02Rik	-0.0	-0.0	-0.0	-0.0	0.0	-0.0	-0.0	0.0	0.0	0.0	-0.0	0.0	0.0	0.0	0.0	-0.0	0.0	0.0	-0.0	0.0	0.7758343473521221	0.0	0.0	0.0	0.0	-0.0	0.0	-0.0	2.8341876200021403
5730559C18Rik	-1.5406960101143798	-0.0	0.0	0.0	0.0	0.0	0.0	-0.0	0.0	0.0	0.0	0.0	0.0	-0.0	0.0	0.0	-0.0	-0.0	0.0	0.0	-0.0	0.0	0.0	0.0	-0.0	-0.0	-0.0	-0.0	0.0
5830417I10Rik	-0.0	-0.0	-0.0	0.0	0.0	0.0	-0.0	-0.0	0.0	0.0	0.0	0.0	-0.0	0.0	0.0	-0.0	0.0	0.0	-1.10240474711277	0.0	-1.48784458757957	-0.0	-0.0	0.0	0.0	0.0	-0.0	0.0	0.0
5830454E08Rik	-0.0	-0.0	0.0	0.0	-0.0	0.0	0.0	0.0	-0.0	-0.0	-0.0	-0.0	0.0	0.0	-0.0	0.0	-0.0	0.0	0.0	-0.0	1.35722009509672	-0.0	0.0	-0.0	-0.0	0.0	-0.0	-0.0	-0.0
6030419C18Rik	-1.25171191028447	-0.0	-0.0	0.0	0.0	-0.0	-0.0	0.0	-0.0	0.0	0.0	0.0	-0.0	-0.0	2.58754227541747	-0.0	0.0	0.0	-0.0	0.0	-0.0	-0.0	0.0	-0.9783705396945241	0.0	-0.0	0.0	0.0	-0.953883682204134
6030458C11Rik	0.0	0.0	0.0	-0.0	-0.0	-0.0	-0.0	-0.0	-0.0	0.0	0.0	0.0	-0.0	-0.0	-0.0	-0.0	0.0	0.35552063944869206	-0.0	0.0	-0.0	0.0	-0.0	-0.0	-0.0	0.0	0.0	0.0	0.0
6330403A02Rik	-2.18281580979123	-0.0	0.0	0.0	-0.0	0.0	-0.0	-0.0	0.0	-0.0	0.0	-0.0	-0.0	0.0	0.0	0.0	-0.0	0.0	0.0	0.0	-0.900840742023876	0.0	-0.0	-0.0	0.0	0.0	-0.0	0.0	-0.0
6330408A02Rik	0.0	-0.0	-0.0	-0.0	-0.0	0.0	0.0	0.0	0.0	0.0	0.0	0.0	0.0	0.0	-0.0	-0.0	-0.0	-0.0	0.0	-0.0	0.375966739847776	-0.0	0.0	-0.0	-0.0	-0.0	-0.0	-0.0	0.0
6330409D20Rik	7.48206234852457	0.0	0.0	0.0	0.0	-0.0	0.0	0.0	0.0	0.0	-0.0	0.0	0.0	-0.0	-0.0	0.0	-0.0	0.0	-0.0	-0.0	0.0	-0.0	0.0	-0.0	0.0	-0.0	-0.0	-0.0	-0.0
6430548M08Rik	-0.8639806948966859	0.0	0.0	0.0	0.0	0.0	-0.0	-0.0	0.0	0.0	0.0	-0.0	0.0	0.0	-0.0	0.0	-0.0	-0.0	-0.0	0.0	-0.622877952640478	-0.0	-0.0	0.6768992858029829	0.0	-0.0	-0.0	-0.0	0.674086609457456
6430571L13Rik	-0.0	0.0	0.0	0.0	0.0	-0.0	0.0	-0.0	-0.0	-0.0	0.0	0.0	0.0	-0.0	-0.0	0.0	-0.0	0.0	0.0	-0.0	-0.0	-0.0	0.0	-0.690430572227522	-0.0	-0.0	0.0	-0.0	-0.7291738154013969
6430628N08Rik	0.0	0.0	0.0	0.0	-0.0	-0.0	-0.0	-0.0	0.0	0.0	0.0	0.0	0.0	-0.0	0.0	-0.0	-0.0	0.0	0.0	-0.0	2.53892465996383	0.0	-0.0	0.0	0.0	-0.0	0.0	0.0	-0.0
6720489N17Rik	-0.735791460026294	0.0	-0.0	-0.0	-0.0	-0.0	0.0	0.0	0.0	0.0	0.0	0.0	0.0	0.0	0.0	0.0	-0.0	-0.0	0.0	-0.0	0.7176329259145491	0.0	-0.0	0.0	-0.0	-0.0	-0.0	0.0	0.0
6820408C15Rik	-0.0	0.0	-0.0	-0.0	-0.0	0.0	0.0	0.0	-0.0	-0.0	0.0	-0.0	0.0	0.0	0.0	0.0	-0.0	0.0	0.0	-0.0	1.13471490786335	0.0	0.0	-0.0	-0.0	0.0	-0.0	0.0	-0.0
6820431F20Rik	0.291226665798276	-0.0	-0.0	-0.0	-0.0	-0.0	-0.0	-0.0	0.0	-0.0	0.0	-0.0	0.0	0.0	-0.0	-0.0	-0.0	-0.0	0.0	-0.0	0.0	0.0	-0.0	0.0	-0.0	-0.0	0.0	0.0	0.0
7530428D23Rik	0.0	-0.0	-0.0	0.0	-0.0	0.0	0.0	-0.0	-0.0	0.0	-0.0	0.0	-0.0	0.0	0.0	0.0	0.0	0.0	0.0	0.0	1.45039735514191	0.0	-0.0	-0.0	-0.0	0.0	-0.0	-0.0	-0.0
8030462N17Rik	-0.0	-0.0	-0.0	-0.0	-0.0	-0.0	0.0	-0.0	0.0	0.0	0.0	-0.0	-0.0	-0.0	0.0	-0.0	-0.0	0.0	0.0	-0.0	-2.7630029658409203	-0.0	-0.0	0.0	-0.0	0.0	0.0	0.0	0.0
8430408G22Rik	0.0	0.0	0.0	0.0	-0.0	-0.0	0.0	0.0	0.0	0.0	0.0	0.0	0.0	-0.0	-0.0	-0.0	-0.0	0.0	-1.62755138819759	0.0	0.0	0.0	0.0	-0.0	0.0	0.0	-0.0	-0.0	-0.0
9030617O03Rik	1.9692736756657698	0.0	0.0	0.0	-0.0	-0.0	-0.0	0.0	0.0	0.0	0.0	-0.0	-0.0	-0.0	0.0	-0.0	-0.0	0.0	0.0	-0.0	-0.0	-0.0	0.0	0.0	0.0	0.0	-0.0	-0.0	0.0
9030624G23Rik	0.0	-0.0	-0.0	0.0	0.0	0.0	0.0	0.0	0.0	-0.0	-0.0	-0.0	-0.0	0.0	-0.0	0.0	0.0	0.0	-0.0	-0.0	-2.72682602205122	-0.0	-0.0	-0.0	-0.0	0.0	0.0	0.0	-0.0
9130011E15Rik	-0.0	0.0	0.0	0.0	-0.0	0.0	-0.0	-0.0	0.0	0.0	0.0	0.0	-0.0	0.0	0.0	-0.0	0.0	-0.0	0.0	-0.0	-0.9989523648844741	-0.0	-0.0	-0.0	-0.0	0.0	-0.0	0.0	-0.0
9130230L23Rik	0.639256977722683	0.0	-0.0	-0.0	0.0	-0.0	-0.0	-0.0	-0.0	0.0	-0.0	-0.0	-0.0	-0.0	-0.0	-0.0	0.0	0.0	0.0	-0.0	0.0	0.0	-0.0	-0.0	-0.0	0.0	0.0	-0.0	-0.0
9130401M01Rik	0.0	-0.0	0.0	0.0	-0.0	-0.0	-0.0	0.0	-0.0	-0.0	-0.0	0.0	0.0	0.0	0.0	-0.0	0.0	0.0	-0.0	0.0	0.421477713973557	0.0	0.0	0.0	-0.0	-0.0	0.0	0.0	0.0
9230110C19Rik	0.0	0.0	0.0	0.0	-0.0	-0.0	-0.0	0.0	-0.0	0.0	0.0	-0.0	-0.0	-0.0	-0.0	0.0	0.0	-0.0	0.0	0.762402962174714	-0.0	-0.0	-0.0	0.0	0.0	0.0	-0.0	0.0	0.0
9330132A10Rik	-1.58925935766191	-0.0	-0.0	-0.0	-0.0	0.0	-0.0	0.0	0.0	0.0	0.0	0.0	0.0	0.0	-0.0	0.0	0.0	0.0	0.0	0.0	-0.91033060835338	0.0	-0.0	-0.0	0.0	0.0	-0.0	0.0	0.0
9330151L19Rik	-0.7524974481870541	-0.0	-0.0	0.0	0.0	0.0	0.0	0.0	-0.0	0.0	0.0	0.0	0.0	0.0	-0.0	-0.0	-0.0	0.0	0.0	0.0	-0.0	-0.0	0.0	-0.0	0.0	0.0	0.0	0.0	-0.0
9330159F19Rik	-0.7181486044770141	-0.0	-0.0	-0.0	0.0	-0.0	-0.0	0.0	0.0	0.0	0.0	0.0	-0.0	-0.0	-0.0	0.0	-0.0	-0.0	-0.0	0.0	-0.0	-0.0	-0.0	-0.0	-0.0	0.0	-0.0	0.0	-0.0
9330182L06Rik	-1.04197937242826	0.0	0.0	-0.0	-0.0	-0.0	-0.0	-0.0	0.0	0.0	0.0	0.0	0.0	-0.0	-0.0	0.0	0.0	1.08303010111919	-0.0	-0.0	-0.928315400890147	0.0	-0.0	0.0	-0.0	0.206154421758082	0.0	0.0	0.0
9430015G10Rik	-0.0	-0.0	-0.0	0.0	-0.0	0.0	0.0	-0.0	-0.0	-0.0	0.0	-0.0	0.0	0.0	-0.0	-0.0	-0.0	-0.0	-0.0	-0.0	0.566597806989087	-0.0	-0.0	0.0	0.0	-0.0	-0.0	0.0	0.0
9430020K01Rik	3.450466287789	-0.0	-0.0	-0.0	0.0	-0.0	-0.0	-0.0	0.0	0.0	0.0	0.0	-0.0	0.0	-0.0	-0.0	0.0	-0.0	-0.601514313133163	0.0	-0.812770265826409	0.0	-0.0	0.0	-0.0	0.0	0.0	-0.0	0.0
9430038I01Rik	0.658104335179151	-0.0	-0.0	-0.0	0.0	-0.0	-0.0	-0.0	0.0	0.0	0.0	-0.0	-0.0	0.0	-0.0	0.0	-0.0	0.0	0.0	0.0	0.928267654723829	0.0	0.0	-0.0	0.0	0.0	0.0	0.0	-0.0
9430076C15Rik	0.0	0.0	-0.0	-0.0	-0.0	-0.0	0.0	-0.0	-0.0	0.0	0.0	0.0	-0.0	0.0	-0.0	0.0	-0.0	0.0	0.0	-0.6318062777764161	0.0	-0.0	0.0	-0.0	-0.0	-0.0	-0.0	-0.0	-0.0
9530053A07Rik	1.08747043715345	-0.0	-0.0	0.0	-0.0	0.0	0.0	0.0	-0.0	0.0	0.0	-0.0	0.0	-0.0	0.0	0.0	0.0	3.23524482557891	0.0	-0.0	0.0	0.0	0.0	0.0	-0.0	0.0	-0.0	0.0	0.0
9530068E07Rik	0.395902803655008	0.0	0.0	0.0	0.0	-0.0	-0.0	0.0	0.0	0.0	-0.0	-0.0	-0.0	0.0	0.0	0.0	0.0	0.0	0.0	-0.0	0.432080650272634	0.0	0.0	-0.0	-0.0	-0.0	-0.0	-0.0	-0.0
9530077C05Rik	-0.0	0.0	-0.0	-0.0	0.0	0.0	-0.0	0.0	0.0	0.0	-0.0	0.0	0.0	0.0	-0.0	0.0	0.0	0.0	-0.0	0.0	0.7368122662850509	-0.0	0.0	0.0	0.0	-0.0	0.0	0.0	0.0
9830147E19Rik	-0.0	-0.0	0.0	-0.0	-0.0	-0.0	-0.0	0.0	0.0	0.0	0.0	0.0	0.0	-0.0	-0.0	-0.0	0.0	0.0	-0.0	0.0	0.569685826839095	0.0	-0.0	0.0	-0.0	0.0	-0.0	0.0	0.0
9930012K11Rik	2.86160119820841	-0.0	-0.0	0.0	-0.0	0.0	0.0	-0.0	0.0	-0.0	-0.0	-0.0	0.0	0.0	0.0	0.0	0.0	-0.0	0.0	-0.0	0.687615576476298	-0.0	0.0	-0.0	-0.0	0.0	-0.0	-0.0	-0.0
9930021J03Rik	-0.37198066439654104	-0.0	-0.0	0.0	-0.0	-0.0	-0.0	-0.0	0.0	0.0	0.0	0.0	-0.0	-0.0	-0.0	-0.0	-0.0	-0.0	-0.0	0.0	-0.9609368615674541	-0.0	-0.0	0.0	-0.0	0.0	0.0	0.0	0.0
9930111J21Rik1	0.0	0.0	-0.0	0.0	-0.0	0.0	0.0	-0.0	0.0	0.0	0.0	0.0	-0.0	-0.0	0.0	-0.0	-0.0	4.19249701473218	0.0	-0.0	-0.0	0.0	-0.0	0.0	-0.0	0.0	-0.0	-0.0	0.0
9930111J21Rik2	0.0	-0.0	-0.0	-0.0	-0.0	-0.0	-0.0	-0.0	-0.0	0.0	0.0	0.0	-0.0	-0.0	-0.0	-0.0	-0.0	4.712610371545701	0.0	0.0	0.0	0.0	-0.0	0.0	0.0	0.0	-0.0	-0.0	0.0
A130010J15Rik	-0.644820945189593	0.0	0.0	0.0	-0.0	-0.0	0.0	0.0	0.0	-0.0	0.0	-0.0	-0.0	0.0	0.0	0.0	0.0	0.0	0.0	0.0	-0.575892064444093	0.0	-0.0	0.0	-0.0	-0.0	0.0	0.0	0.0
A230046K03Rik	-0.24215635344960001	-0.0	-0.0	-0.0	-0.0	-0.0	0.0	-0.0	0.0	0.0	0.0	-0.0	0.0	0.0	0.0	0.0	0.0	-0.0	0.0	0.0	-0.683279008445427	-0.0	-0.0	0.9930902386499059	-0.0	0.0	-0.0	-0.0	0.991675062936742
A230050P20Rik	-0.0	-0.0	-0.0	0.0	-0.0	0.0	0.0	0.0	0.0	-0.0	-0.0	0.0	0.0	0.0	-0.0	-0.0	-0.0	0.0	-0.0	-0.0	0.644500643905178	0.0	0.0	0.0	0.0	-0.0	0.0	-0.0	0.0
A230052G05Rik	0.0	0.0	-0.0	-0.0	0.0	0.0	0.0	-0.0	0.0	-0.0	-0.0	0.0	0.0	-0.0	-0.0	0.0	-0.0	0.0	-2.05504224459992	-0.0	-2.9838777181740803	-0.0	-0.0	-0.0	0.0	-0.0	-0.0	-0.0	-0.0
A230065H16Rik	0.0	0.0	0.0	0.0	-0.0	0.0	-0.0	-0.0	-0.0	0.0	-0.0	-0.0	0.0	-0.0	0.0	0.0	-0.0	-0.0	1.3659894136428001	-0.0	2.38637080468235	0.0	0.0	-0.0	-0.0	-0.0	-0.0	-0.0	-0.0
A2m	4.522155481446981	0.0	-0.0	0.0	-0.0	-0.0	0.0	0.0	-0.0	0.0	-0.0	-0.0	-0.0	-0.0	0.0	0.9515353177762841	0.0	0.0	0.0	-0.0	-0.644489845636709	-0.0	0.0	0.0	-0.0	0.37066134820470503	0.0	-0.0	0.0
A330044P14Rik	-0.0	0.0	-0.0	-0.0	-0.0	-0.0	-0.0	0.0	0.0	0.0	0.0	0.0	-0.0	0.0	-0.0	-0.0	-0.0	4.31650943415655	0.0	0.0	-0.0	0.0	-0.0	0.0	-0.0	0.0	0.0	-0.0	0.0
A430005L14Rik	1.08653604995908	-0.0	-0.0	0.0	-0.0	0.0	0.0	0.0	-0.0	-0.0	-0.0	0.0	0.0	0.0	0.0	0.0	-0.0	-0.0	0.0	-0.0	0.7240532414200699	-0.0	0.0	-0.0	-0.0	-0.0	-0.0	-0.0	-0.0
A430078G23Rik	0.0	0.0	-0.0	-0.0	-0.0	0.0	0.0	-0.0	-0.0	0.0	-0.0	0.0	-0.0	0.0	0.0	-0.0	0.0	3.0435222686034704	-0.0	0.0	1.8618569336543602	-0.0	-0.0	0.0	-0.0	-0.0	0.0	0.0	0.0
A430105I19Rik	0.0	-0.0	-0.0	0.0	-0.0	0.0	0.0	-0.0	-0.0	-0.0	-0.0	-0.0	-0.0	0.0	-0.0	-0.0	0.0	-0.0	0.0	-0.0	0.410957312760473	-0.0	-0.0	-0.0	0.0	-0.0	-0.0	-0.0	-0.0
A4galt	3.54823520776233	-0.0	-0.0	0.0	0.0	-0.0	0.0	-0.0	0.0	-0.0	0.0	-0.0	0.0	0.0	-0.0	0.0	-0.0	4.2823983058516	0.0	-0.0	0.0	-0.0	0.0	-1.0968072513506402	0.0	-0.0	0.0	-0.0	-1.03617851628945
A530032D15Rik	-0.0	-0.0	0.0	-0.0	0.0	-0.0	-0.0	0.0	0.0	0.0	-0.0	0.0	-0.0	-0.0	0.0	-0.0	0.0	5.29109028471378	-0.0	-0.0	-0.0	0.0	-0.0	6.76096511141041	0.0	-0.0	-0.0	0.0	6.6347114793748
A530084C06Rik	8.877161506332179	-0.0	-0.0	0.0	-0.0	0.0	-0.0	0.0	-0.0	0.0	0.0	0.0	0.0	0.0	0.0	0.0	-0.0	0.0	0.0	-0.0	0.0	0.0	-0.0	-1.49471849669551	0.0	-0.0	0.0	0.0	-1.4815327915778402
A530099J19Rik	-0.0	0.0	0.0	-0.0	0.0	0.0	-0.0	-0.0	-0.0	0.0	0.0	0.0	-0.0	-0.0	-0.0	0.0	-0.0	2.86093098344081	-0.0	0.0	0.0	-0.0	-0.0	-0.0	-0.0	-0.0	-0.0	0.0	-0.0
A630001G21Rik	0.686877176953944	-0.0	-0.0	0.0	0.0	-0.0	0.0	0.0	0.0	-0.0	-0.0	0.0	0.0	-0.0	0.0	-0.0	0.0	0.0	0.0	-0.0	0.0	0.0	0.0	0.0	-0.0	-0.0	-0.0	0.0	0.0
A630073D07Rik	-0.0	0.0	0.0	-0.0	0.0	-0.0	0.0	-0.0	0.0	0.0	0.0	0.0	0.0	-0.0	-0.0	0.0	0.0	4.11959507985616	0.0	0.0	0.0	0.0	-0.0	0.0	0.0	-0.0	0.0	-0.0	0.0
A630095E13Rik	0.0	-0.0	-0.0	-0.0	0.0	0.0	0.0	-0.0	0.0	-0.0	0.0	-0.0	-0.0	-0.0	0.0	0.0	-0.0	3.84274484400333	-0.0	0.0	0.0	0.0	-0.0	0.0	0.0	0.0	-0.0	-0.0	0.0
A730017C20Rik	-1.48522704801588	0.0	0.0	0.0	-0.0	-0.0	-0.0	0.0	0.0	-0.0	0.0	-0.0	0.0	-0.0	0.0	-0.0	0.0	-0.0	0.0	-0.0	0.0	0.0	0.0	-0.0	-0.0	0.0	-0.0	0.0	-0.0
A730049H05Rik	1.5432346403453299	0.0	0.0	-0.0	-0.0	-0.0	0.0	-0.0	-0.0	0.0	-0.0	-0.0	-0.0	0.0	-0.0	-0.0	0.0	0.0	0.0	0.0	0.0	0.0	0.0	0.0	0.0	0.0	-0.0	0.0	0.0
A730071L15Rik	0.0	0.0	0.0	0.0	0.0	0.0	0.0	-0.0	0.0	-0.0	0.0	-0.0	0.0	-0.0	-0.0	-0.0	-0.0	2.39867875675248	-0.0	-0.0	-0.0	0.0	-0.0	-0.0	0.0	-0.0	-0.0	0.0	-0.0
A830010M20Rik	-0.853149404477216	0.0	0.0	-0.0	-0.0	-0.0	-0.0	-0.0	-0.0	0.0	0.0	-0.0	-0.0	0.0	0.0	0.0	0.0	0.0	-0.442919743879306	0.0	-0.854981756744465	-0.0	-0.0	0.0	-0.0	0.302610079180525	-0.0	-0.0	0.0
A830018L16Rik	1.05756136070028	0.0	-0.0	-0.0	-0.0	-0.0	-0.0	0.0	0.0	0.0	0.0	-0.0	-0.0	0.0	-0.0	-0.0	0.0	3.10998520157361	-0.4297741611472079	0.0	-1.01217296164442	0.0	-0.0	-0.0	-0.0	-0.0	0.0	-0.0	-0.0
A930009A15Rik	-1.32717103471874	-0.0	-0.0	-0.0	0.0	-0.0	0.0	-0.0	0.0	0.0	-0.0	0.0	0.0	-0.0	-0.0	0.0	0.0	0.0	0.0	-0.0	0.0	0.0	0.0	-0.0	-0.0	-0.0	-0.0	0.0	-0.0
A930011G23Rik	-0.0	0.0	0.0	-0.0	-0.0	-0.0	-0.0	-0.0	-0.0	-0.0	0.0	0.0	-0.0	0.0	-0.0	-0.0	-0.0	1.79549617712235	0.0	-0.0	-0.0	0.0	-0.0	-0.0	-0.0	-0.0	-0.0	-0.0	-0.0
A930017M01Rik	-0.0	0.0	-0.0	-0.0	0.0	-0.0	-0.0	-0.0	0.0	-0.0	0.0	-0.0	0.0	-0.0	-0.0	0.0	0.0	0.0	0.0	-0.0	-1.70733527562521	-0.0	-0.0	0.0	-0.0	0.0	-0.0	-0.0	0.0
A930018M24Rik	0.0	-0.0	-0.0	-0.0	-0.0	0.0	0.0	-0.0	-0.0	-0.0	-0.0	-0.0	-0.0	-0.0	-0.0	-0.0	-0.0	0.0	-0.0	0.0	-2.47774293313605	-0.0	0.0	-0.0	-0.0	0.0	0.0	-0.0	-0.0
A930033H14Rik	0.822826089990147	-0.0	-0.0	0.0	0.0	0.0	0.0	-0.0	0.0	-0.0	-0.0	-0.0	0.0	0.0	-0.0	-0.0	-0.0	0.0	-0.0	-0.0	0.0	0.0	-0.0	-0.0	0.0	0.0	0.0	0.0	-0.0
AA414768	0.0	0.0	0.0	-0.0	0.0	0.0	-0.0	-0.0	0.0	-0.0	-0.0	-0.0	-0.0	0.0	0.0	-0.0	0.0	0.0	0.0	-0.0	-1.0346689512371101	-0.0	0.0	-0.0	-0.0	0.0	0.0	0.0	-0.0
AA619741	-0.0	0.0	0.0	0.0	-0.0	0.0	0.0	0.0	-0.0	-0.0	0.0	-0.0	-0.0	-0.0	0.0	0.0	0.0	0.0	0.0	-0.0	-0.0	0.0	-0.0	5.48468907591435	0.0	-0.0	-0.0	-0.0	5.615175777851079
AA792892	0.0	0.0	0.0	0.0	0.0	0.0	0.0	0.0	0.0	-0.0	0.0	0.0	-0.0	-0.0	0.0	0.0	-0.0	0.0	0.0	0.0	0.0	0.0	0.0	5.636325543444929	0.0	-0.0	0.0	0.0	6.48995014919477
AA986860	1.64143965412144	-0.0	0.0	-0.0	-0.0	-0.0	-0.0	0.0	0.0	0.0	0.0	0.0	0.0	0.0	-0.0	-0.0	-0.0	0.0	-0.0	0.0	0.627071716748045	-0.0	-0.0	0.0	0.0	-0.0	-0.0	0.0	0.0
AB124611	0.924977316129648	-0.0	0.0	-0.0	0.0	-0.0	-0.0	-0.0	0.0	-0.0	0.0	-0.0	0.0	0.0	-0.0	-0.0	-0.0	-0.0	0.0	-0.0	0.0	0.0	0.0	-0.0	-0.0	0.0	-0.0	-0.0	-0.0
AC109138.1	0.0	-0.0	-0.0	-0.0	-0.0	0.0	0.0	0.0	0.0	0.0	-0.0	-0.0	0.0	0.0	-0.0	0.0	-0.0	0.0	0.0	-0.0	0.644355260146742	-0.0	-0.0	-0.9058054821913492	-0.0	0.0	-0.0	-0.0	-0.8697663531912639
AC125149.1	0.0	-0.0	-0.0	0.0	0.0	0.0	0.0	0.0	0.0	0.0	0.0	0.0	0.0	-0.0	0.0	0.0	-0.0	0.0	0.0	-0.0	0.0	0.0	0.0	7.902848665092269	-0.0	0.0	0.0	-0.0	8.15064940865021
AC125149.3	0.0	0.0	0.0	-0.0	0.0	0.0	0.0	-0.0	0.0	-0.0	0.0	0.0	0.0	0.0	-0.0	-0.0	-0.0	6.20334729110484	-0.0	-0.0	-0.0	0.0	-0.0	10.9543164599757	0.0	-0.0	0.0	0.0	11.098806947026699
AC125149.4	0.0	0.0	0.0	0.0	0.0	0.0	0.0	0.0	0.0	0.0	0.0	0.0	0.0	0.0	0.0	0.0	-0.0	0.0	0.0	0.0	0.0	0.0	0.0	7.84323364504104	0.0	0.0	0.0	0.0	7.93882416011634
AC132444.1	0.0	0.0	-0.0	0.0	-0.0	0.0	-0.0	-0.0	0.0	0.0	0.0	0.0	-0.0	-0.0	0.0	-0.0	0.0	0.0	-0.0	0.0	0.0	0.0	0.0	9.97793093450887	0.0	-0.0	-0.0	-0.0	9.6356084822069
AC132444.2	-0.0	0.0	0.0	0.0	0.0	0.0	0.0	0.0	0.0	0.0	0.0	0.0	0.0	0.0	0.0	0.0	-0.0	6.28469001293867	0.0	0.0	0.0	0.0	0.0	8.46372394011338	0.0	0.0	0.0	0.0	8.54018659231253
AC132444.4	-0.0	0.0	0.0	0.0	0.0	0.0	0.0	0.0	0.0	0.0	0.0	0.0	0.0	0.0	0.0	0.0	-0.0	6.28469001293867	0.0	0.0	0.0	0.0	0.0	8.46372394011338	0.0	0.0	0.0	0.0	8.54018659231253
AC132444.6	-0.0	-0.0	-0.0	-0.0	-0.0	-0.0	-0.0	0.0	-0.0	0.0	0.0	0.0	-0.0	0.0	0.0	-0.0	-0.0	4.77783926076854	0.0	0.0	-1.07088716551301	0.0	-0.0	0.0	0.0	-0.0	0.0	0.0	0.0
AC133103.1	0.0	0.0	0.0	0.0	0.0	0.0	0.0	0.0	0.0	0.0	-0.0	-0.0	0.0	0.0	0.0	0.0	-0.0	0.0	-0.0	-0.0	-0.0	0.0	0.0	9.87822967510024	0.0	0.0	0.0	-0.0	10.1133790815278
AC133103.2	0.0	0.0	0.0	0.0	0.0	0.0	0.0	0.0	0.0	0.0	0.0	0.0	0.0	0.0	0.0	0.0	0.0	0.0	0.0	0.0	0.0	0.0	0.0	6.951651547984589	0.0	0.0	0.0	0.0	7.09558501238132
AC133103.4	0.0	-0.0	-0.0	0.0	0.0	0.0	0.0	0.0	0.0	0.0	0.0	0.0	0.0	0.0	0.0	0.0	0.0	0.0	0.0	0.0	0.0	0.0	0.0	9.015057405665491	0.0	0.0	0.0	0.0	8.70414938411734
AC133103.5	0.0	-0.0	-0.0	0.0	0.0	0.0	0.0	0.0	0.0	0.0	0.0	0.0	0.0	0.0	0.0	-0.0	0.0	0.0	-0.0	0.0	0.0	0.0	0.0	12.444878499639001	0.0	0.0	0.0	0.0	12.446301094421301
AC133103.6	-0.0	0.0	0.0	0.0	0.0	0.0	0.0	0.0	0.0	0.0	0.0	0.0	0.0	0.0	0.0	0.0	-0.0	6.28469001293867	0.0	0.0	0.0	0.0	0.0	8.46372394011338	0.0	0.0	0.0	0.0	8.54018659231253
AC133103.7	0.0	0.0	0.0	0.0	0.0	0.0	0.0	0.0	0.0	0.0	0.0	0.0	0.0	0.0	0.0	0.0	-0.0	0.0	0.0	0.0	0.0	0.0	0.0	9.512401079558359	0.0	0.0	0.0	0.0	9.621641895355788
AC139131.1	-0.0	-0.0	0.0	0.0	-0.0	-0.0	-0.0	-0.0	0.0	-0.0	0.0	-0.0	-0.0	0.0	-0.0	-0.0	-0.0	-0.0	-0.0	-0.0	-5.19581432002537	0.0	-0.0	0.0	-0.0	0.0	0.0	0.0	0.0
AC149090.1	-0.456538946333313	-0.0	-0.890621693959146	-0.0	-0.0	-0.0	-0.0	-0.0	0.0	-0.0	0.0	0.0	0.0	0.0	-0.0	-0.611736598407462	0.0	-0.0	-0.0	0.90704511882835	0.909898365753655	0.0	0.0	-0.0	0.0	0.0	-0.0	0.0	-0.0
AC152063.15	-0.0	-0.0	-0.0	-0.0	-0.0	-0.0	-0.0	-0.0	-0.0	-0.0	-0.0	-0.0	-0.0	-0.0	-0.0	-0.0	0.0	0.0	-0.0	0.0	1.38651166622943	0.0	0.0	-0.879511219965912	0.0	-0.0	-0.0	0.0	-0.84781072339339
AC164883.2	-1.80686497886357	-0.0	-0.0	0.0	0.0	-0.0	-0.0	0.0	0.0	-0.0	0.0	-0.0	-0.0	-0.0	0.0	0.0	0.0	0.0	-0.0	0.0	-1.87219354176326	0.0	0.0	-0.0	-0.0	0.0	0.0	0.0	0.0
AC168977.1	0.0	-0.0	-0.0	-0.0	0.0	-0.0	-0.0	-0.0	0.0	-0.0	0.0	0.0	0.0	-0.0	-0.0	-0.0	-0.0	0.0	-0.0	0.0	0.0	0.0	-0.0	9.06496121804588	0.0	-0.0	0.0	0.0	8.95769916835252
AC182748.2	-0.0	-0.0	-0.0	-0.0	-0.0	-0.0	-0.0	0.0	0.0	0.0	0.0	0.0	0.0	-0.0	-0.0	-0.0	0.0	2.0898778982721002	-0.0	-0.0	0.0	0.0	-0.0	0.0	-0.0	0.0	-0.0	-0.0	0.0
AC182748.3	-0.0	0.0	0.0	-0.0	-0.0	-0.0	-0.0	0.0	-0.0	0.0	0.0	0.0	-0.0	-0.0	-0.0	-0.0	-0.0	3.8034704998931597	0.0	0.0	-2.25845286452781	-0.0	-0.0	0.0	-0.0	-0.0	-0.0	0.0	0.0
AC244694.1	-0.956173869749243	-0.0	-0.0	0.0	-0.0	0.0	0.0	0.0	-0.0	0.0	0.0	0.0	-0.0	-0.0	0.0	0.0	0.0	0.0	-0.0	0.0	-0.0	0.0	-0.0	0.0	-0.0	-0.0	-0.0	-0.0	0.0
AC245272.1	0.0	0.0	0.0	0.0	0.0	0.0	0.0	-0.0	0.0	0.0	-0.0	-0.0	0.0	0.0	0.0	-0.0	0.0	0.0	0.0	0.0	1.2983589268526499	0.0	0.0	-0.0	-0.0	0.0	0.0	-0.0	-0.0
AF067061	0.0	0.0	0.0	0.0	-0.0	0.0	0.0	0.0	0.0	0.0	0.0	0.0	0.0	0.0	0.0	0.0	-0.0	0.0	0.0	0.0	0.0	0.0	0.0	6.95680357544119	0.0	0.0	0.0	0.0	7.00584186749601
AF366264	0.0	0.0	0.0	-0.0	-0.0	-0.0	0.0	-0.0	-0.0	-0.0	-0.0	-0.0	0.0	-0.0	0.0	0.0	-0.0	23.552843610361	-0.0	-0.0	2.86198775679182	0.0	0.0	-0.0	0.0	-0.0	0.0	0.0	0.0
AF529169	-1.42601226657524	0.0	0.0	-0.0	-0.0	-0.0	-0.0	0.0	0.0	-0.0	0.0	-0.0	0.0	0.0	-5.84049493593547	-0.0	0.0	0.0	1.15262725606391	-1.7008106186426397	-0.0	-0.0	-0.0	0.0	0.0	0.0	-0.0	-0.0	0.0
AI314180	0.0	-0.0	-0.0	-0.0	-0.0	-0.0	-0.0	0.0	0.0	0.0	0.0	0.0	-0.0	-0.0	-0.0	0.0	0.0	-0.0	-0.0	-0.0	-0.6686291066112429	-0.0	-0.0	0.0	0.0	0.0	-0.0	0.0	0.0
AI413582	0.0	0.0	0.0	0.0	0.0	0.0	0.0	0.0	-0.0	0.0	-0.0	0.0	0.0	0.0	0.0	-0.0	0.0	0.8395143272486949	-0.0	0.0	0.813810418840443	-0.0	0.0	-0.0	-0.0	-0.0	0.0	-0.0	-0.0
AI464131	0.0	0.0	-0.0	0.0	0.0	-0.0	-0.0	0.0	0.0	-0.0	0.0	0.0	0.0	-0.0	-0.0	-0.0	-0.0	-0.0	0.0	-0.0	-0.505312343309065	-0.0	0.0	-0.70909437283065	0.0	-0.0	-0.0	0.0	-0.0
AI467606	0.0	-0.0	-0.0	0.0	-0.0	0.0	0.0	-0.0	-0.0	-1.0872730961171	-0.0	-0.0	-0.0	0.0	-0.0	0.0	0.0	0.0	0.0	-0.0	0.858324568995961	0.0	0.0	-0.0	-0.0	0.0	0.0	-0.0	-0.0
AI481877	0.0	-0.0	0.0	-0.0	0.0	0.0	-0.0	-0.0	-0.0	0.0	0.0	-0.0	-0.0	-0.0	-0.0	-0.0	-0.0	3.68991361930187	-0.0	0.0	-0.0	0.0	0.0	6.19119457223702	-0.0	0.0	-0.0	-0.0	6.18206653242203
AI593442	-1.36270612335087	0.0	0.0	-0.0	0.0	-0.0	-0.0	-0.0	0.0	-0.0	-0.0	0.0	-0.0	-0.0	-0.0	-0.0	-0.0	-0.0	-0.0	0.0	0.0	0.0	0.0	-0.0	-0.0	0.0	-0.0	0.0	-0.0
AI606181	0.0	0.0	0.0	0.0	-0.0	-0.0	-0.0	-0.0	-0.0	-0.0	-0.0	-0.0	0.0	0.0	0.0	-0.0	0.0	-0.0	0.0	-0.0	0.78048827652639	-0.0	-0.0	-0.0	-0.0	-0.0	0.0	0.0	-0.0
AI846148	0.0	-0.0	-0.0	0.0	0.0	0.0	0.0	-0.0	-0.0	0.0	-0.0	0.0	0.0	-0.0	-0.0	-0.0	0.0	0.0	-0.0	0.0	0.583605338474133	0.0	0.0	0.0	0.0	-0.0	0.0	-0.0	0.0
AI854703	-1.9585219012195803	-0.0	0.0	-0.0	-0.0	0.0	0.0	-0.0	0.0	-0.0	-0.0	-0.0	0.0	0.0	-0.0	0.0	0.0	0.0	-0.0	-0.0	0.0	-0.0	0.0	-0.0	-0.0	-0.0	-0.0	-0.0	-0.0
AK010878	0.0	-0.0	-0.0	0.0	-0.0	-0.0	0.0	0.0	-0.0	-0.0	-0.0	-0.0	0.0	-0.0	-0.0	0.0	-0.0	0.0	0.0	-0.0	0.7098390558834821	-0.0	0.0	0.0	0.0	-0.0	0.0	-0.0	0.0
AK157302	-0.0	-0.0	-0.0	0.0	0.0	-0.0	-0.0	-0.0	0.0	-0.0	0.0	0.0	-0.0	0.0	-0.0	0.0	-0.0	0.0	0.0	-0.0	-1.98894108270754	0.0	-0.0	-0.0	-0.0	-0.0	-0.0	0.0	-0.0
AU015836	0.0	-0.0	-0.0	-0.0	-0.0	-0.0	-0.0	0.0	-0.0	0.0	0.0	0.0	0.0	-0.0	-0.0	0.0	0.0	0.0	0.0	-0.0	0.0	0.0	-0.0	2.70574670757787	-0.0	0.0	-0.0	-0.0	2.43977354602654
AU018091	-0.0	0.0	0.0	-0.0	-0.0	0.0	-0.0	0.0	-0.0	-0.0	0.0	0.0	-0.0	-0.0	-0.0	-0.0	-0.0	3.66791628423833	-0.0	-0.0	-0.0	-0.0	-0.0	-0.0	-0.0	0.0	-0.0	0.0	-0.0
AU021092	-0.0	-0.0	0.0	0.0	-0.0	0.0	0.0	-0.0	0.0	-0.0	-0.0	0.0	0.0	-0.0	-0.0	-0.0	-0.0	0.0	-0.0	0.0	0.787096648531795	0.0	0.0	-1.3469174795716798	0.0	0.0	0.0	0.0	-1.35591994908164
AU040320	-0.0	0.0	0.0	0.0	0.0	0.0	0.0	-0.0	0.0	-0.0	0.0	-0.0	-0.0	-0.0	-0.0	-0.0	0.0	0.0	-0.0	0.0	-0.360143384048451	0.0	-0.0	-0.0	-0.0	0.0	0.0	0.0	-0.0
AW011738	-0.0	-0.0	-0.0	0.0	-0.0	0.0	-0.0	-0.0	0.0	-0.0	0.0	-0.0	-0.0	-0.0	-0.0	-0.0	-0.0	-0.0	0.0	-0.0	-1.21555738451256	0.0	-0.0	0.0	0.0	0.0	0.0	0.0	0.0
AW209491	-0.8978752015586651	0.0	-0.0	-0.0	-0.0	0.0	0.0	0.0	0.0	-0.0	-0.0	0.0	0.0	0.0	-0.0	0.0	-0.0	-0.0	0.0	-0.0	-0.0	-0.0	0.0	0.0	0.0	0.0	0.0	-0.0	0.0
AW549877	-0.0	0.0	-0.0	-0.0	-0.0	-0.0	-0.0	0.0	-0.0	0.0	0.0	0.0	0.0	-0.0	-0.0	0.0	0.0	-0.0	0.0	-0.0	-0.8639859908270359	-0.0	-0.0	0.0	-0.0	0.0	-0.0	-0.0	0.0
AW551984	-2.01429555117521	0.0	0.0	0.0	0.0	0.0	-0.0	0.0	0.0	0.0	0.0	-0.0	0.0	-0.0	0.0	-0.0	0.0	0.0	1.7994393007255398	-0.0	0.0	0.0	0.0	-0.0	-0.0	0.0	0.0	0.0	-0.0
AW822252	0.0	-0.0	-0.0	-0.0	-0.0	-0.0	0.0	0.0	-0.0	0.0	-0.0	0.0	-0.0	0.0	0.0	-0.0	0.0	0.0	-0.0	0.0	0.7087828826335709	0.0	-0.0	-0.0	0.0	0.0	-0.0	0.0	-0.0
Aaas	0.316310336269579	0.0	0.0	0.0	0.0	0.0	-0.0	-0.0	-0.0	-0.0	-0.0	-0.0	-0.0	-0.0	0.0	-0.0	-0.0	-0.0	0.0	-0.0	0.0	-0.0	0.0	-0.0	-0.0	-0.0	0.0	-0.0	-0.0
Aacs	-0.8628887715493141	0.0	0.0	0.0	0.0	0.0	0.0	-0.0	0.0	0.0	0.0	0.0	0.0	-0.0	0.0	0.0	0.0	0.0	-0.0	0.0	0.0	-0.0	-0.0	0.0	-0.0	-0.0	-0.0	-0.0	0.0
Aadacl2	0.0	0.0	0.0	0.0	0.0	0.0	0.0	0.0	0.0	0.0	0.0	0.0	0.0	-0.0	0.0	0.0	0.0	0.0	0.0	0.0	0.0	0.0	0.0	1.38292066425343	0.0	-0.0	0.0	0.0	1.39272707733585
Aaed1	0.667201171743126	0.0	0.0	-0.0	0.0	0.0	0.0	0.0	0.0	0.0	0.0	-0.0	-0.0	0.0	0.0	-0.0	-0.0	-0.0	0.0	-0.0	-1.5793640858291298	-0.0	-0.0	-0.0	-0.0	0.0	0.0	0.0	-0.0
Aak1	-0.0	-0.0	-0.0	-0.0	-0.0	-0.0	-0.0	-0.0	0.0	0.0	0.0	-0.0	-0.0	0.0	0.0	-0.0	-0.0	-0.0	-0.0	0.0	-0.562173507989862	-0.0	-0.0	-0.0	0.0	0.0	0.0	0.0	-0.0
Aamdc	0.42678649180661404	-0.0	0.0	0.0	-0.0	-0.0	0.0	0.0	0.0	0.0	-0.0	0.0	0.0	0.0	0.0	0.0	0.0	0.0	0.0	0.0	0.875344630913953	0.0	0.0	-0.673071839287775	-0.0	-0.0	-0.0	-0.0	-0.6873009750692759
Aanat	0.0	-0.0	-0.0	0.0	-0.0	-0.0	-0.0	0.0	0.0	-0.0	0.0	0.0	0.0	-0.0	-0.0	0.0	-0.0	0.0	-0.0	0.0	2.5300911713614602	0.0	0.0	0.0	-0.0	-0.0	-0.0	-0.0	0.0
Aar2	-0.37052897770601007	0.0	0.0	0.0	0.0	-0.0	-0.0	-0.0	-0.0	-0.0	-0.0	-0.0	-0.0	-0.0	0.0	0.0	0.0	-0.0	-0.0	0.0	0.0	-0.0	0.0	-0.0	0.0	-0.0	-0.0	-0.0	-0.0
Aard	0.0	-0.0	0.0	-0.0	-0.0	0.0	-0.0	0.0	-0.0	-0.0	-0.0	-0.0	0.0	0.0	0.0	0.0	-0.0	0.0	0.0	-0.0	1.04593940681792	-0.0	0.0	-0.0	-0.0	-0.0	0.0	0.0	-0.0
Aars	-0.36467085210072203	0.0	0.0	0.0	0.0	0.0	0.0	-0.0	-0.0	-0.0	-0.0	-0.0	0.0	-0.0	0.0	0.0	-0.0	0.0	-0.0	-0.0	-0.332089199545411	-0.0	0.0	0.0	-0.0	0.0	0.0	-0.0	0.0
Aars2	0.0	-0.0	-0.0	-0.0	-0.0	0.0	0.0	-0.0	-0.0	-0.0	-0.0	0.0	-0.0	-0.0	0.0	0.0	0.0	0.0	-0.0	0.0	0.452248051761894	-0.0	0.0	-0.0	0.0	-0.0	0.0	-0.0	-0.0
Aarsd1	-0.0	0.0	0.0	0.0	0.0	0.0	-0.0	0.0	-0.0	-0.0	-0.0	0.0	0.0	0.0	0.0	-0.0	0.0	0.0	0.0	-0.0	0.296322266676553	0.0	0.0	-0.0	0.0	-0.0	0.0	-0.0	-0.0
Aasdh	0.0	-0.0	-0.0	-0.0	-0.0	-0.0	-0.0	-0.0	0.0	0.0	0.0	-0.0	-0.0	0.0	-0.0	-0.0	0.0	-0.0	0.0	0.0	-0.488952772370712	0.0	-0.0	0.0	-0.0	-0.0	0.0	0.0	0.0
Aatf	-0.0	-0.0	-0.0	-0.0	-0.0	-0.0	-0.0	0.0	-0.0	-0.0	-0.0	-0.0	0.0	-0.0	0.0	0.0	0.0	0.0	-0.0	-0.0	-0.389514206403286	-0.0	0.0	0.61586858048054	-0.0	0.0	0.0	-0.0	0.564242115158425
Aatk	-1.74354177822038	-0.0	-0.0	-0.0	-0.0	0.0	0.0	-0.0	0.0	0.0	-0.0	-0.0	0.0	0.0	-0.0	0.0	0.0	0.0	-0.0	-0.0	0.0	-0.0	-0.0	-0.602860245279278	0.0	-0.0	-0.0	-0.0	-0.573077616752505
Abat	-0.476009960161971	0.0	0.0	-0.0	0.0	-0.0	-0.0	0.0	0.0	0.0	0.0	0.0	0.0	-0.0	-0.8134327822854671	-0.0	-0.0	-0.0	0.226842103793226	-0.0	-0.981170763101312	-0.0	-0.0	-0.0	0.0	0.0	0.0	0.0	-0.0
Abca1	1.17522238116826	0.0	0.0	-0.0	-0.0	-0.0	-0.0	-0.0	0.0	0.0	0.0	0.0	-0.0	-0.0	-0.0	-0.0	0.0	-0.0	0.0	-0.0	-1.21446437865781	-0.0	-0.0	-0.0	-0.0	0.0	-0.0	-0.0	-0.0
Abca12	0.0	0.0	0.0	-0.0	0.0	0.0	-0.0	0.0	-0.0	0.0	0.0	0.0	0.0	-0.0	0.0	-0.0	-0.0	3.05167014026614	-0.0	-0.0	0.0	-0.0	-0.0	1.8127395449969501	0.0	-0.0	0.0	0.0	1.80966920954084
Abca13	0.0	-0.0	0.0	-0.0	-0.0	0.0	0.0	-0.0	0.0	0.0	0.0	0.0	0.0	-0.0	-0.0	0.0	-0.0	5.645685710698509	0.0	-0.0	-0.0	-0.0	0.0	-0.0	0.0	0.0	0.0	-0.0	-0.0
Abca16	0.0	0.0	-0.0	-0.0	-0.0	0.0	-0.0	-0.0	0.0	-0.0	-0.0	-0.0	-0.0	-0.0	0.0	0.0	-0.0	7.7606182485187105	0.0	0.0	0.0	-0.0	-0.0	-0.0	-0.0	-0.0	0.0	-0.0	-0.0
Abca17	0.0	-0.0	-0.0	-0.0	-0.0	0.0	-0.0	0.0	0.0	0.0	0.0	0.0	0.0	-0.0	0.0	0.0	-0.0	6.86515201826994	-0.0	0.0	0.0	0.0	0.0	0.0	-0.0	-0.0	-0.0	0.0	0.0
Abca2	-0.658019002406326	-0.0	-0.0	-0.0	0.0	0.0	0.0	-0.0	-0.0	0.0	-0.0	-0.0	-0.0	-0.0	0.0	-0.0	-0.0	-0.0	-0.0	-0.0	-0.544020473574636	-0.0	-0.0	-0.0	0.0	-0.0	-0.0	-0.0	-0.0
Abca3	-0.661824693752454	0.0	0.0	0.0	0.0	0.0	0.0	-0.0	0.0	-0.0	0.0	-0.0	-0.0	-0.0	-0.0	-0.0	-0.0	0.0	-0.0	0.0	0.0	0.0	-0.0	-0.0	0.0	-0.0	0.0	-0.0	-0.0
Abca4	2.19478090774053	-0.0	-0.0	-0.0	-0.0	0.0	-0.0	-0.0	0.0	0.0	-0.0	0.0	-0.0	0.0	-0.0	1.10362186431618	-0.0	0.0	-0.0	0.0	-0.0	0.0	-0.0	-0.0	0.0	-0.0	-0.0	-0.0	-0.0
Abca5	-0.8168479726580179	0.0	-0.0	-0.0	-0.0	-0.0	-0.0	0.0	0.0	0.0	0.0	0.0	-0.0	0.0	-0.0	0.0	-0.0	0.0	-0.0	-0.0	-1.0763809464829899	-0.0	-0.0	-0.0	-0.0	0.0	0.0	-0.0	-0.0
Abca6	-0.0	0.0	-0.0	-0.0	0.0	0.0	0.0	0.0	0.0	0.0	0.0	-0.0	-0.0	0.0	-0.0	0.0	0.0	0.0	0.0	-0.0	-1.5848344965570802	-0.0	-0.0	-0.0	-0.0	0.0	0.0	-0.0	-0.0
Abca7	-0.658174656816771	-0.0	-0.0	-0.0	0.0	0.0	0.0	-0.0	-0.0	-0.0	-0.0	-0.0	0.0	0.0	-0.0	0.0	-0.0	0.0	-0.0	-0.0	0.49841063923966994	-0.0	0.0	0.0	0.0	0.0	-0.0	0.0	0.0
Abca8a	10.2928381682853	-0.0	-0.0	-0.0	-0.0	-0.0	-0.0	0.0	0.0	0.0	0.0	0.0	-0.0	-0.0	-0.0	0.0	0.0	0.0	0.0	0.0	-1.04677530600082	0.0	-0.0	-0.0	-0.0	0.0	-0.0	-0.0	-0.0
Abca9	2.2501387470311203	0.0	0.0	0.0	0.0	-0.0	-0.0	-0.0	0.0	0.0	0.0	-0.0	-0.0	0.0	-0.0	-0.0	0.0	4.16878228710675	-0.0	-0.0	-1.9366360275475902	-0.0	-0.0	-0.0	-0.0	-0.0	0.0	-0.0	-0.0
Abcb11	0.0	-0.0	0.0	0.0	-0.0	-0.0	0.0	-0.0	0.0	0.0	0.0	0.0	0.0	-0.0	-0.0	0.0	-0.0	5.97050938590469	0.0	-0.0	0.0	0.0	-0.0	2.84802661238048	0.0	-0.0	-0.0	-0.0	2.68757242944099
Abcb1a	2.35600176606459	-0.0	0.0	0.0	-0.0	-0.0	0.0	-0.0	0.0	-0.0	0.0	0.0	0.0	-0.0	-1.49019284536049	-0.0	-0.0	0.0	-0.0	-0.0	-1.4097852559295498	-0.0	-0.0	-0.0	-0.0	0.327760239151651	0.0	-0.0	-0.0
Abcb1b	0.0	0.0	0.0	-0.0	-0.0	0.0	0.0	0.0	0.0	0.0	0.0	-0.0	-0.0	-0.0	-0.0	-0.0	-0.0	3.79000025493116	-0.0	0.0	-0.0	0.0	-0.0	0.0	-0.0	0.0	0.0	-0.0	0.0
Abcb4	-0.8226023051726971	-0.0	-0.0	-0.0	-0.0	0.0	0.0	0.0	0.0	0.0	0.0	0.0	-0.0	0.0	-0.0	-0.0	0.0	3.59551528314031	-0.0	-0.0	-0.0	0.0	0.0	-0.7863289466642199	0.0	0.0	0.0	-0.0	-0.7861545649096279
Abcb5	-0.0	0.0	0.0	-0.0	-0.0	0.0	0.0	-0.0	0.0	-0.0	-0.0	0.0	0.0	-0.0	0.0	0.0	0.0	8.131256760485881	0.0	-0.0	0.0	-0.0	-0.0	9.13660616837378	-0.0	-0.0	0.0	0.0	8.689897201259662
Abcb6	-0.0	0.0	0.0	0.0	0.0	0.0	0.0	-0.0	0.0	0.0	0.0	0.0	0.0	-0.0	0.0	-0.0	-0.0	-0.0	-0.0	-0.0	0.842441456637303	0.0	0.0	0.0	0.0	-0.0	0.0	-0.0	0.0
Abcb7	-0.36821336015648404	0.0	-0.0	-0.0	-0.0	-0.0	-0.0	0.0	0.0	0.0	0.0	0.0	0.0	0.0	0.0	0.0	0.0	-0.0	0.0	-0.0	-0.587355846537644	-0.0	-0.0	0.0	0.0	0.0	-0.0	0.0	0.0
Abcb9	0.0	-0.0	0.0	0.0	0.0	0.0	0.0	0.0	0.0	-0.0	-0.0	0.0	0.0	-0.0	-0.0	-0.0	0.0	0.0	-0.42568885666836404	-0.0	0.0	-0.0	0.0	-0.0	0.0	-0.0	-0.0	-0.0	-0.0
Abcc1	-0.7412069318842359	-0.0	0.0	0.0	0.0	0.0	0.0	-0.0	-0.0	-0.0	-0.0	-0.0	-0.0	0.0	0.0	-0.0	0.0	0.0	-0.0	0.0	0.39031484339576505	-0.0	-0.0	0.0	0.0	0.0	-0.0	0.0	0.0
Abcc12	4.03456256826854	0.0	-0.0	0.0	0.0	-0.0	0.0	-0.0	-0.0	0.0	-0.0	0.0	-0.0	-0.0	0.0	-0.0	-0.0	0.0	0.0	-0.0	0.0	-0.0	-0.0	-0.0	0.0	-0.0	0.0	-0.0	-0.0
Abcc2	-0.0	0.0	0.0	-0.0	0.0	-0.0	-0.0	-0.0	0.0	0.0	-0.0	0.0	-0.0	0.0	0.0	0.0	0.0	6.061430164712889	-0.0	0.0	-0.0	0.0	-0.0	-0.0	-0.0	0.0	-0.0	-0.0	-0.0
Abcc3	0.7407454975680329	-0.0	0.0	0.0	0.0	0.0	0.0	-0.0	0.0	-0.0	0.0	0.0	-0.0	0.0	2.44535064491257	-0.0	0.0	0.0	0.0	-0.0	-0.0	0.0	0.0	1.45094945766871	-0.0	0.0	-0.0	-0.0	1.42546361749404
Abcc4	-0.5732549297635389	-0.0	-0.0	0.0	0.0	0.0	0.0	-0.0	0.0	-0.0	-0.0	-0.0	-0.0	-0.0	3.91194558872442	-0.0	0.0	0.0	-0.0	0.0	-0.5071174454127511	-0.0	-0.0	0.0	-0.0	0.0	-0.0	-0.0	0.0
Abcc5	-0.38187543128826795	-0.0	-0.0	0.0	-0.0	-0.0	-0.0	-0.0	-0.0	0.0	0.0	-0.0	-0.0	-0.0	0.0	-0.0	0.0	-0.0	-0.0	0.0	0.21879237551633499	-0.0	-0.0	-0.0	0.0	0.0	-0.0	-0.0	-0.0
Abcc6	3.28261712408907	-0.0	-0.0	0.0	0.0	0.0	0.0	0.0	-0.0	-0.0	-0.0	0.0	-0.0	0.0	-0.0	-0.0	-0.0	0.0	-0.0	0.0	1.24484183692564	0.0	-0.0	-0.0	0.0	0.0	0.0	0.0	-0.0
Abcc8	-0.0	-0.0	-0.0	-0.0	0.0	0.0	0.0	-0.0	-0.0	0.0	-0.0	0.0	-0.0	-0.0	0.0	-0.0	0.0	-0.0	-0.372466303211363	0.0	0.0	-0.0	-0.0	-0.0	0.0	0.0	-0.0	0.0	-0.0
Abcc9	0.612354473854234	-0.0	0.0	-0.0	-0.0	0.0	0.0	-0.0	0.0	-0.0	0.0	0.0	-0.0	-0.0	-0.0	-0.0	-0.0	0.0	-0.0	0.0	-1.17782055366596	-0.0	-0.0	-0.0	0.0	0.357008800766801	0.0	-0.0	-0.0
Abcd1	0.314927885899584	-0.0	0.0	0.0	0.0	0.0	0.0	-0.0	-0.0	0.0	0.0	-0.0	-0.0	-0.0	0.0	-0.0	0.0	-0.0	-0.0	-0.0	0.0	-0.0	-0.0	-0.0	-0.0	-0.0	0.0	-0.0	-0.0
Abcd2	0.750897579307729	-0.0	-0.0	-0.0	-0.0	0.0	0.0	0.0	0.0	-0.0	0.0	0.0	-0.0	0.0	-0.0	0.0	0.0	-0.0	-0.366950249774537	-0.0	-1.29017976779415	-0.0	-0.0	-0.0	-0.0	-0.0	0.0	0.0	-0.0
Abcd3	-0.730285240327146	0.0	0.0	-0.0	0.0	-0.0	0.0	0.0	0.0	0.0	0.0	0.0	0.0	0.0	-0.0	0.0	0.0	-0.0	0.0	-0.0	-0.555113921357545	-0.0	0.0	0.0	-0.0	0.0	-0.0	-0.0	0.0
Abcd4	-0.0	-0.0	-0.0	-0.0	0.0	-0.0	0.0	0.0	0.0	0.0	-0.0	-0.0	0.0	-0.0	0.0	0.0	0.0	-0.0	0.0	-0.0	0.514733970011343	-0.0	0.0	-0.0	0.0	-0.0	-0.0	-0.0	-0.0
Abce1	-0.323617711619677	0.0	0.0	-0.0	0.0	-0.0	-0.0	0.0	0.0	0.0	0.0	0.0	-0.0	-0.0	-0.0	0.0	-0.0	-0.0	0.0	0.0	0.0	0.0	-0.0	0.977611565521891	-0.0	0.0	0.0	0.0	0.967751989879277
Abcf2	-0.0	-0.0	-0.0	0.0	0.0	0.0	0.0	0.0	-0.0	-0.0	-0.0	-0.0	0.0	-0.0	0.0	-0.0	-0.0	-0.0	-0.0	-0.0	-0.430787366028219	-0.0	0.0	0.0	0.0	-0.0	0.0	0.0	0.0
Abcf3	-0.291700805126398	0.0	0.0	0.0	0.0	0.0	0.0	0.0	-0.0	0.0	-0.0	-0.0	0.0	-0.0	-0.0	-0.0	0.0	-0.0	0.0	-0.0	0.0	-0.0	0.0	0.0	0.0	-0.0	0.0	0.0	0.0
Abcg1	-0.604320269048516	-0.0	0.0	0.0	-0.0	-0.0	0.0	-0.0	-0.0	0.0	0.0	0.0	-0.0	-0.0	-0.0	-0.0	-0.0	-0.0	-0.0	-0.0	-0.595386065493048	-0.0	-0.0	0.0	-0.0	0.0	-0.0	-0.0	0.0
Abcg2	-0.0	0.0	0.0	0.0	0.0	-0.0	0.0	-0.0	0.0	-0.0	-0.0	0.0	-0.0	0.0	-0.0	0.0	0.0	0.0	-0.0	0.0	-0.5069582522092679	-0.0	0.0	-0.0	-0.0	0.0	0.0	-0.0	-0.0
Abcg3	-0.0	-0.0	-0.0	0.0	0.0	-0.0	-0.0	0.0	0.0	-0.0	0.0	-0.0	0.0	-0.0	0.0	-0.0	0.0	5.56612901917846	0.0	0.0	-0.0	-0.0	0.0	0.0	-0.0	0.0	0.0	-0.0	0.0
Abcg4	-1.01626953472996	-0.0	0.0	0.0	-0.0	0.0	-0.0	-0.0	0.0	0.0	0.0	-0.0	0.0	-0.0	-0.0	-0.0	-0.0	0.0	0.0	-0.0	-0.6187575497680989	-0.0	-0.0	0.566521333097318	0.0	0.0	0.0	-0.0	0.570196730920956
Abcg5	0.0	0.0	0.0	-0.0	0.0	-0.0	0.0	0.0	-0.0	-0.0	0.0	-0.0	-0.0	-0.0	-0.0	0.0	0.0	6.0139927432639695	0.0	-0.0	0.0	0.0	0.0	0.0	-0.0	0.0	0.0	0.0	0.0
Abcg8	0.0	0.0	0.0	-0.0	0.0	0.0	0.0	-0.0	-0.0	0.0	-0.0	-0.0	0.0	-0.0	-1.0765125996026	-0.0	0.0	0.0	0.0	-0.0	0.0	0.0	0.0	-0.0	0.0	0.0	-0.0	0.0	-0.0
Abhd11	0.0	-0.0	0.0	0.0	-0.0	-0.0	0.0	0.0	0.0	0.0	-0.0	0.0	0.0	-0.0	-0.0	-0.0	0.0	-0.0	0.0	-0.0	1.1775583829148302	0.0	0.0	-0.0	0.0	-0.0	0.0	0.0	-0.0
Abhd12	-0.623608754017071	-0.0	0.0	0.0	0.0	0.0	0.0	0.0	0.0	-0.0	-0.0	0.0	-0.0	-0.0	-0.0	-0.0	0.0	0.0	-0.0	0.0	-0.0	0.0	0.0	-0.0	-0.0	-0.0	0.0	0.0	-0.0
Abhd13	-0.0	0.0	0.0	-0.0	0.0	-0.0	-0.0	-0.0	-0.0	0.0	0.0	-0.0	-0.0	-0.0	-0.0	0.0	0.0	-0.0	-0.0	0.0	-0.6433750954233051	-0.0	-0.0	0.0	-0.0	0.0	-0.0	0.0	0.0
Abhd14a	-0.0	-0.0	0.0	0.0	-0.0	0.0	0.0	-0.0	0.0	-0.0	-0.0	0.0	-0.0	0.0	0.0	-0.0	0.0	-0.0	-0.0	0.0	1.1286534512618	-0.0	0.0	-0.0	0.0	-0.0	-0.0	0.0	-0.0
Abhd14b	2.1749139624654	0.0	-0.0	0.0	0.0	-0.0	-0.0	-0.0	-0.0	-0.0	-0.0	-0.0	-0.0	0.0	-0.0	0.0	0.0	-0.0	0.0	-0.0	1.1492093289972	-0.0	0.0	-0.0	0.0	-0.0	-0.0	0.0	-0.0
Abhd16a	-0.0	0.0	0.0	0.0	-0.0	0.0	0.0	-0.0	-0.0	-0.0	-0.0	-0.0	-0.0	0.0	0.0	-0.0	0.0	0.0	-0.0	-0.0	0.20987281320962897	-0.0	0.0	-0.0	0.0	-0.0	0.0	-0.0	-0.0
Abhd17a	-0.0	0.0	0.0	0.0	0.0	0.0	0.0	0.0	0.0	-0.0	-0.0	0.0	-0.0	0.0	0.0	-0.0	0.0	0.0	-0.0	0.0	0.713303832824485	0.0	0.0	-0.0	-0.0	-0.0	0.0	0.0	-0.0
Abhd17b	-0.8406592393410101	-0.0	-0.0	-0.0	0.0	-0.0	0.0	-0.0	-0.0	0.0	0.0	0.0	0.0	0.0	0.0	0.0	0.0	-0.0	-0.0	0.0	-0.0	-0.0	0.0	0.0	-0.0	0.0	-0.0	0.0	0.0
Abhd17c	-0.46819036753646204	0.0	0.0	0.0	-0.0	0.0	0.0	0.0	-0.0	0.0	0.0	0.0	-0.0	-0.0	0.0	0.0	0.0	0.0	0.0	0.0	0.0	0.0	0.0	0.0	-0.0	-0.0	0.0	-0.0	0.0
Abhd18	-0.533584841979339	-0.0	-0.0	-0.0	-0.0	-0.0	-0.0	-0.0	-0.0	0.0	0.0	0.0	-0.0	0.0	-0.0	-0.0	0.0	0.0	-0.0	-0.0	-0.0	-0.0	-0.0	-0.0	0.0	-0.0	-0.0	-0.0	-0.0
Abhd2	-0.35921338777240797	-0.0	0.0	0.0	0.0	-0.0	-0.0	-0.0	0.0	-0.0	0.0	0.0	-0.0	0.0	0.0	-0.0	-0.0	-0.0	-0.0	0.0	0.0	0.0	-0.0	-0.0	-0.0	0.0	-0.0	-0.0	-0.0
Abhd3	-1.33981623413468	0.0	-0.0	-0.0	0.0	-0.0	0.0	0.0	0.0	-0.0	0.0	-0.0	0.0	-0.0	0.0	0.0	0.0	0.0	0.0	-0.0	-0.924966641039769	-0.0	0.0	-0.0	-0.0	0.0	0.0	0.0	-0.0
Abhd4	-0.465427779733483	0.0	0.0	0.0	0.0	-0.0	0.0	-0.0	-0.0	0.0	-0.0	-0.0	0.0	0.0	0.0	0.0	-0.0	-0.0	0.0	-0.0	-0.0	-0.0	0.0	-0.0	-0.0	-0.0	-0.0	-0.0	-0.0
Abhd5	-0.0	0.0	0.0	0.0	0.0	-0.0	0.0	0.0	0.0	0.0	0.0	0.0	0.0	0.0	0.0	0.0	-0.0	0.6942729922796289	-0.0	-0.0	-0.0	0.0	-0.0	0.8316605317865979	0.0	0.0	-0.0	-0.0	0.842364169299178
Abhd6	-1.1251265150693202	-0.0	0.0	-0.0	-0.0	0.0	0.0	-0.0	-0.0	-0.0	-0.0	0.0	-0.0	-0.0	-0.0	0.0	0.0	-0.0	0.0	0.0	-0.592911992162344	-0.0	0.0	1.2298142849151399	0.0	-0.0	0.0	-0.0	1.25290817585531
Abhd8	1.4922772755051101	-0.0	-0.0	0.0	-0.0	0.0	0.0	0.0	-0.0	-0.0	-0.0	0.0	0.0	0.0	1.81661703705899	-0.0	-0.0	0.0	-0.0	-0.0	-0.0	-0.0	0.0	-0.0	-0.0	-0.0	0.0	0.0	-0.0
Abi2	-0.7263716837457059	0.0	0.0	0.0	-0.0	-0.0	-0.0	0.0	0.0	0.0	0.0	0.0	-0.0	0.0	0.0	-0.0	-0.0	-0.0	-0.0	0.0	-0.0	0.0	-0.0	-0.0	0.0	-0.0	-0.0	0.0	-0.0
Abi3	1.33089104893681	-0.0	0.0	0.0	-0.0	0.0	-0.0	0.0	0.0	0.0	0.0	0.0	0.0	0.0	0.0	-0.0	0.0	0.0	-0.0	0.0	-0.0	0.0	-0.0	-0.0	0.0	0.0	0.0	0.0	-0.0
Abi3bp	3.03529263039007	-0.0	-0.0	0.0	0.0	0.0	-0.0	-0.0	-0.0	-0.0	-0.0	0.0	0.0	0.0	0.0	-0.0	-0.0	0.0	-1.3246096511715901	0.0	-0.0	-0.0	-0.0	-0.0	-0.0	-0.0	-0.0	0.0	-0.0
Abl1	0.6286408085329439	-0.0	-0.0	-0.0	-0.0	0.0	0.0	-0.0	-0.0	0.0	-0.0	-0.0	-0.0	0.0	0.0	-0.0	-0.0	-0.0	-0.0	-0.0	-0.486072895182101	-0.0	-0.0	-0.0	-0.0	0.0	-0.0	-0.0	-0.0
Abl2	-0.0	-0.0	-0.0	0.0	0.0	0.0	-0.0	-0.0	0.0	0.0	0.0	-0.0	-0.0	0.0	0.0	-0.0	-0.0	-0.0	0.0	0.0	-0.636532900100456	-0.0	-0.0	0.0	0.0	0.0	-0.0	0.0	0.521469436858145
Ablim1	1.24047330600577	-0.0	-0.0	-0.0	-0.0	0.0	-0.0	-0.0	-0.0	-0.0	0.0	-0.0	-0.0	-0.0	-0.0	0.0	0.0	0.0	-0.0	0.0	0.0	-0.0	-0.0	0.0	0.0	0.0	0.0	0.0	0.0
Ablim2	-0.9490077034860991	-0.0	-0.0	0.0	-0.0	-0.0	0.0	-0.0	0.0	0.0	0.0	0.0	-0.0	0.0	0.0	-0.0	0.0	1.73226697683534	-0.0	-0.0	0.5025402956541789	0.0	0.0	-0.83384899085321	0.0	-0.0	-0.0	0.0	-0.775789519898082
Ablim3	-1.15916761666819	0.0	0.0	0.0	-0.0	0.0	-0.0	-0.0	-0.0	0.0	0.0	-0.0	0.0	0.0	0.0	-0.0	-0.0	0.0	0.0	-0.0	0.486466087378412	-0.0	0.0	-0.726536014373668	-0.0	0.0	0.0	0.0	-0.6939347912122111
Abr	-0.0	0.0	0.0	0.0	0.0	0.0	-0.0	-0.0	0.0	-0.0	0.0	-0.0	-0.0	0.0	0.0	-0.0	0.0	0.0	-0.0	0.0	-0.403686849319089	0.0	-0.0	0.0	0.0	0.0	-0.0	0.0	0.0
Abra	0.0	0.0	0.0	0.0	-0.0	-0.0	0.0	-0.0	0.0	-0.0	-0.0	0.0	0.0	-0.0	0.0	-0.0	-0.0	0.0	-0.0	0.0	-0.0	0.0	-0.0	-0.7532429228694878	-0.0	0.0	0.0	-0.0	-0.739371249597116
Abracl	0.745711794381996	-0.0	0.0	-0.0	-0.0	-0.0	-0.0	0.0	0.0	0.0	-0.0	0.0	-0.0	0.0	0.0	0.0	0.0	0.0	0.0	0.0	0.614900294051984	0.0	0.0	0.0	-0.0	-0.0	-0.0	0.0	0.0
Abt1	0.0	-0.0	-0.0	-0.0	0.0	0.0	0.0	-0.0	-0.0	0.0	-0.0	-0.0	0.0	0.0	0.0	-0.0	-0.0	-0.0	-0.0	-0.0	0.403231213135414	-0.0	0.0	0.0	0.0	-0.0	0.0	-0.0	0.0
Abtb1	0.48373704856476596	-0.0	-0.0	-0.0	0.0	0.0	0.0	-0.0	-0.0	-0.0	-0.0	-0.0	0.0	-0.0	-0.0	-0.0	0.0	-0.0	-0.0	-0.0	0.8343725547936508	-0.0	-0.0	-0.0	-0.0	-0.0	0.0	-0.0	-0.0
Abtb2	-1.5689388737472298	-0.0	0.0	0.0	0.0	0.0	0.0	0.0	0.0	0.0	-0.0	0.0	0.0	0.0	0.0	-0.0	-0.0	-0.0	-0.0	-0.0	-0.883128587938865	-0.0	-0.0	-0.0	0.0	-0.0	-0.0	-0.0	-0.0
Acaa1a	-0.389995020742299	-0.0	-0.0	-0.0	0.0	0.0	0.0	-0.0	-0.0	-0.0	-0.0	-0.0	0.0	-0.0	0.0	0.0	0.0	0.0	-0.0	-0.0	1.1129649091400702	-0.0	0.0	-0.0	0.0	-0.0	-0.0	-0.0	-0.0
Acaa1b	-0.0	-0.0	-0.0	0.0	0.0	0.0	0.0	0.0	0.0	0.0	-0.0	-0.0	-0.0	-0.0	-0.0	0.0	-0.0	-0.0	-0.0	-0.0	1.8204103221461898	0.0	0.0	-0.0	0.0	-0.0	-0.0	-0.0	-0.0
Acaa2	2.5720345215888103	0.0	0.0	0.0	0.0	0.0	0.0	0.0	-0.0	-0.0	-0.0	-0.0	-0.0	-0.0	-0.0	0.0	0.0	-0.0	0.0	0.0	-0.0	0.0	0.0	0.0	0.0	0.0	-0.0	-0.0	0.0
Acaca	-0.262216972832421	0.0	0.0	-0.0	0.0	0.0	0.0	-0.0	0.0	0.0	0.0	-0.0	-0.0	-0.0	-0.0	-0.0	-0.0	0.0	-0.0	-0.0	-0.0	0.0	-0.0	0.0	-0.0	0.0	-0.0	-0.0	0.0
Acacb	0.9405851177080441	-0.0	-0.0	-0.0	-0.0	0.0	0.0	-0.0	-0.0	-0.0	-0.0	-0.0	-0.0	-0.0	-2.14686064904637	0.0	0.0	0.0	0.0	-0.0	0.0	-0.0	-0.0	-0.924840562188292	-0.0	-0.0	-0.0	-0.0	-0.898504224499727
Acad10	0.0	-0.0	0.0	0.0	-0.0	0.0	0.0	0.0	-0.0	-0.0	-0.0	0.0	0.0	-0.0	-0.0	0.0	0.0	0.0	-0.0	-0.0	0.711536306724817	0.0	0.0	-0.0	-0.0	-0.0	-0.0	0.0	-0.0
Acad11	0.647344419296026	-0.0	-0.0	-0.0	0.0	0.0	0.0	0.0	0.0	-0.0	0.0	0.0	0.0	-0.0	-0.0	0.0	0.0	0.0	-0.0	-0.0	-0.378845497838366	-0.0	0.0	0.0	-0.0	0.0	-0.0	-0.0	0.0
Acad12	-0.0	-0.0	0.0	-0.0	0.0	0.0	0.0	0.0	0.0	0.0	0.0	-0.0	0.0	0.0	-0.0	0.0	0.0	0.0	0.0	-0.0	0.646996117055794	0.0	-0.0	-0.744203587239746	0.0	-0.0	-0.0	-0.0	-0.7283783267443911
Acad8	-0.0	0.0	0.0	0.0	-0.0	0.0	0.0	-0.0	-0.0	0.0	-0.0	0.0	-0.0	0.0	0.0	0.249602057450839	0.0	-0.0	0.0	0.0	0.279507356631486	-0.0	0.0	-0.0	0.0	-0.0	-0.0	0.0	-0.0
Acad9	-0.0	-0.0	-0.0	0.0	0.0	0.0	0.0	-0.0	-0.0	-0.0	-0.0	0.0	-0.0	-0.0	-0.0	0.0	0.0	2.4499375715075096	0.0	-0.0	-0.0	-0.0	-0.0	0.0	-0.0	-0.0	-0.0	0.0	0.0
Acadl	1.47819139670775	0.0	0.0	-0.0	-0.0	-0.0	-0.0	0.0	0.0	-0.0	-0.0	-0.0	0.0	-0.0	-0.0	0.0	-0.0	-0.0	0.0	-0.0	-0.0	0.0	0.0	-0.0	-0.0	0.0	-0.0	-0.0	-0.0
Acadm	0.44022053019071505	0.0	0.0	-0.0	0.0	-0.0	-0.0	-0.0	-0.0	0.0	0.0	0.0	0.0	0.0	-0.0	0.0	0.0	-0.972183744859716	0.0	-0.0	0.0	-0.0	0.0	0.0	0.0	0.20860457185600303	-0.0	-0.0	0.0
Acadsb	0.210145091878144	0.0	0.0	-0.0	-0.0	-0.0	-0.0	0.0	0.0	0.0	0.0	-0.0	0.0	0.0	-0.0	0.0	0.0	0.0	0.0	-0.0	0.0	0.0	-0.0	0.0	0.0	0.0	0.0	-0.0	0.0
Acadvl	0.0	-0.0	-0.0	0.0	0.0	0.0	0.0	0.0	0.0	-0.0	-0.0	-0.0	0.0	0.0	-0.0	0.0	0.0	-0.0	0.0	-0.0	0.403118695163521	-0.0	0.0	-0.0	0.0	-0.0	-0.0	-0.0	-0.0
Acan	-2.22224236055432	-0.0	-0.0	0.0	0.0	0.0	0.0	0.0	0.0	0.0	0.0	0.0	-0.0	0.0	0.0	-0.0	-0.0	0.0	-0.0	-0.0	0.0	0.0	-0.0	-0.0	-0.0	-0.0	-0.0	-0.0	-0.0
Acap1	2.02656275154769	0.0	0.0	-0.0	-0.0	0.0	0.0	0.0	0.0	0.0	0.0	-0.0	-0.0	-0.0	-0.0	0.0	0.0	0.0	0.0	0.0	0.0	-0.0	0.0	0.77271502160153	0.0	0.0	-0.0	-0.0	0.7806834247095691
Acap2	0.37399187298047	-0.0	-0.0	-0.0	-0.0	-0.0	-0.0	-0.0	-0.0	0.0	0.0	0.0	-0.0	0.0	0.0	0.0	-0.0	-0.0	-0.0	0.0	-0.823839558379298	-0.0	-0.0	0.0	0.0	0.0	-0.0	0.0	0.0
Acap3	-0.9312599506095	-0.0	0.0	0.0	-0.0	0.0	0.0	-0.0	-0.0	-0.0	0.0	-0.0	-0.0	-0.0	0.0	-0.0	-0.0	0.0	-0.0	0.0	-0.0	0.0	-0.0	0.460929465563168	0.0	-0.0	0.0	0.0	0.453830822658716
Acat2	-1.2384795541978302	0.0	0.0	0.0	0.0	0.0	0.0	0.0	0.0	0.0	0.0	0.0	0.0	0.0	-0.0	-0.0	-0.0	-0.0	0.0	-0.0	0.0	0.0	0.0	0.0	0.0	-0.0	-0.0	-0.0	0.0
Acat3	0.0	0.0	-0.0	-0.0	0.0	-0.0	0.0	-0.0	-0.0	-0.0	-0.0	-0.0	-0.0	0.0	-0.0	-0.0	-0.0	-0.0	0.0	0.0	0.575210243061685	0.0	0.0	-0.0	0.0	-0.0	-0.0	-0.0	-0.0
Acbd3	0.286614209580719	-0.0	-0.0	-0.0	-0.0	-0.0	-0.0	-0.0	0.0	0.0	0.0	0.0	0.0	0.0	0.0	0.0	0.0	0.0	0.0	-0.0	-0.46747173087902	-0.0	-0.0	0.0	-0.0	-0.0	-0.0	0.0	0.0
Acbd4	1.76169536085295	0.0	-0.0	0.0	-0.0	0.0	0.0	-0.0	-0.0	-0.0	-0.0	-0.0	0.0	-0.0	0.0	-0.0	0.0	0.0	-0.0	0.0	0.650016998908314	-0.0	0.0	-0.0	0.0	0.0	-0.0	0.0	-0.0
Acbd5	-0.656485038465901	0.0	-0.0	-0.0	-0.0	-0.0	-0.0	0.0	0.0	0.0	0.0	0.0	0.0	-0.0	0.0	0.0	-0.0	-0.0	0.0	-0.0	-0.0	0.0	-0.0	0.0	-0.0	0.0	0.0	-0.0	0.0
Acbd6	-0.0	0.0	0.0	-0.0	0.0	-0.0	-0.0	0.0	-0.0	-0.0	-0.0	0.0	-0.0	-0.0	0.0	-0.0	0.0	0.0	-0.0	-0.0	0.509753647233971	0.0	0.0	-0.0	-0.0	-0.0	0.0	0.0	-0.0
Accsl	-0.0	-0.0	-0.0	0.0	0.0	-0.0	0.0	-0.0	-0.0	-0.0	-0.0	-0.0	-0.0	-0.0	0.0	-0.0	-0.0	0.0	-0.0	0.0	0.0	-0.0	-0.0	0.83034030223933	0.0	0.0	-0.0	0.0	0.808733068876057
Acd	-0.343391009286898	0.0	0.0	0.0	-0.0	-0.0	-0.0	-0.0	-0.0	-0.0	-0.0	0.0	0.0	0.0	-0.0	-0.0	-0.0	-0.0	-0.0	0.0	0.439763739460966	-0.0	0.0	-0.0	0.0	-0.0	-0.0	0.0	-0.0
Ace	0.0	0.0	-0.0	0.0	-0.0	-0.0	0.0	-0.0	0.0	0.0	-0.0	0.0	-0.0	-0.0	-0.0	0.0	0.0	0.0	-0.0	-0.0	-0.979100781695624	0.0	0.0	-0.0	0.0	0.0	-0.0	-0.0	-0.0
Ace2	5.98488615447394	0.0	0.0	0.0	0.0	-0.0	0.0	0.0	0.0	-0.0	0.0	-0.0	0.0	0.0	0.0	-0.0	0.0	0.0	0.0	-0.0	-1.13832279198901	-0.0	-0.0	0.0	-0.0	-0.0	-0.0	-0.0	0.0
Acer1	0.0	0.0	0.0	-0.0	0.0	0.0	0.0	0.0	0.0	0.0	-0.0	0.0	-0.0	-0.0	-0.0	-0.0	-0.0	4.25291594515209	-0.0	0.0	0.0	0.0	-0.0	0.0	-0.0	-0.0	0.0	-0.0	0.0
Acer3	0.0	-0.0	0.0	-0.0	-0.0	-0.0	-0.0	0.0	-0.0	-0.0	-0.0	0.0	-0.0	0.0	-0.0	0.0	0.0	0.0	0.0	-0.0	0.0	0.0	-0.0	0.6308197216364411	0.0	-0.0	-0.0	-0.0	0.620687722374128
Ache	-1.2529986080539701	-0.0	0.0	0.0	0.0	0.0	-0.0	0.0	0.0	0.0	0.0	0.0	0.0	-0.0	-0.0	-0.0	0.0	0.0	0.38656090034069	-0.0	0.0	0.0	0.0	-0.0	0.0	0.0	0.0	0.0	-0.0
Acin1	0.0	-0.0	-0.0	-0.0	-0.0	0.0	0.0	-0.0	-0.0	0.0	-0.0	-0.0	-0.0	-0.0	-0.0	-0.0	0.0	-0.0	-0.0	0.0	0.575455181142896	-0.0	-0.0	0.0	0.0	0.0	-0.0	0.0	0.0
Ackr1	-1.91174477462298	0.0	0.0	0.0	-0.0	0.0	0.0	-0.0	-0.0	-0.0	0.0	0.0	-0.0	-0.0	-0.0	-0.0	0.0	-0.0	-0.0	0.0	0.47176037233923496	-0.0	0.0	-0.0	0.0	-0.0	-0.0	0.0	-0.0
Ackr2	2.86924822286048	-0.0	0.0	0.0	-0.0	-0.0	-0.0	0.0	0.0	-0.0	-0.0	-0.0	-0.0	-0.0	-0.0	-0.0	0.0	0.0	-0.0	0.0	0.0	0.0	0.0	-0.0	0.0	0.0	0.0	0.0	-0.0
Ackr3	-1.4097669057599398	-0.0	0.0	-0.0	0.0	0.0	0.0	0.0	-0.0	0.0	-0.0	0.0	-0.0	0.0	-0.0	-0.0	0.0	-0.0	-0.0	0.0	-0.544650718208932	-0.0	-0.0	-0.0	-0.0	0.0	-0.0	0.0	-0.0
Ackr4	0.0	-0.0	0.0	-0.0	-0.0	0.0	-0.0	-0.0	0.0	0.0	0.0	-0.0	-0.0	0.0	-0.0	0.0	0.0	0.0	-0.0	0.0	-2.33025150969541	-0.0	0.0	-0.0	-0.0	0.0	-0.0	-0.0	-0.0
Acly	-0.34089792062486	0.0	0.0	0.0	0.0	0.0	0.0	0.0	0.0	0.0	0.0	0.0	0.0	-0.0	0.0	-0.0	0.0	-0.0	0.0	-0.0	-1.2078871326929	-0.0	-0.0	0.0	-0.0	0.0	-0.0	0.0	0.0
Acmsd	0.0	0.0	-0.0	0.0	0.0	-0.0	0.0	-0.0	-0.0	0.0	0.0	0.0	-0.0	0.0	-0.0	-0.0	0.0	1.9547835782501297	0.0	0.0	0.0	0.0	0.0	0.0	-0.0	-0.0	0.0	0.0	0.0
Aco1	-0.0	0.0	0.0	0.0	0.0	0.0	0.0	-0.0	0.0	0.0	0.0	0.0	0.0	-0.0	-0.0	0.0	0.0	-0.0	-0.0	-0.0	-0.341550869660052	-0.0	-0.0	-0.0	-0.0	-0.0	0.0	0.0	-0.0
Aco2	-0.395233569686447	0.0	0.0	0.0	0.0	0.0	0.0	0.0	0.0	-0.0	0.0	0.0	0.0	-0.0	-0.0	-0.0	-0.0	-0.0	-0.0	-0.0	-0.815329680162805	-0.0	0.0	-0.0	0.0	0.0	0.0	0.0	-0.0
Acot1	-0.45671672388634993	-0.0	-0.0	-0.0	-0.0	-0.0	0.0	0.0	-0.0	0.0	-0.0	-0.0	0.0	-0.0	-0.0	0.444548092269527	-0.0	-0.0	0.0	0.0	0.375623573081308	0.0	0.0	-0.0	0.0	0.0	-0.0	-0.0	-0.0
Acot10	5.30705156286407	0.0	0.0	0.0	0.0	-0.0	-0.0	-0.0	0.0	0.0	-0.0	0.0	-0.0	-0.0	0.0	0.0	0.0	0.0	-0.0	-0.0	-0.0	0.0	0.0	0.0	-0.0	0.0	0.0	0.0	0.0
Acot11	0.0	-0.0	0.0	0.0	0.0	0.0	0.0	0.0	0.0	-0.0	0.0	-0.0	0.0	-0.0	0.0	-0.0	-0.0	1.4982879304097803	-0.0	-0.0	-0.9569559550853871	-0.0	-0.0	-0.0	-0.0	0.0	-0.0	-0.0	-0.0
Acot12	-0.0	-0.0	0.0	-0.0	-0.0	-0.0	0.0	0.0	0.0	-0.0	-0.0	-0.0	-0.0	-0.0	-1.5095755667477	0.0	-0.0	0.0	0.0	0.0	-0.0	-0.0	0.0	-0.0	-0.0	-0.0	0.0	0.0	-0.0
Acot13	0.0	0.0	-0.0	0.0	-0.0	0.0	0.0	0.0	0.0	-0.0	-0.0	0.0	0.0	0.0	-0.0	0.0	0.0	-0.0	0.0	-0.0	0.700235907112777	-0.0	0.0	-0.0	-0.0	-0.0	0.0	0.0	-0.0
Acot2	0.0	-0.0	-0.0	0.0	-0.0	-0.0	-0.0	-0.0	-0.0	-0.0	0.0	-0.0	-0.0	0.0	-0.0	0.0	0.0	0.0	0.0	0.0	0.82649787282209	0.0	-0.0	-0.0	0.0	-0.0	0.0	-0.0	-0.0
Acot4	-0.0	0.0	-0.0	-0.0	-0.0	-0.0	0.0	0.0	-0.0	0.0	0.0	0.0	-0.0	0.0	0.0	-0.0	0.0	2.75114958337379	0.0	0.0	-0.0	0.0	-0.0	0.0	-0.0	-0.0	-0.0	0.0	0.0
Acot5	-0.0	-0.0	0.0	-0.0	-0.0	0.0	0.0	0.0	-0.0	-0.0	-0.0	-0.0	-0.0	-0.0	-5.21053298406467	0.0	0.0	0.0	0.0	0.0	0.6913190024846031	0.0	0.0	-0.792074095181354	-0.0	-0.0	0.0	0.0	-0.7520086375868701
Acot6	-0.7473159444817421	-0.0	-0.0	-0.0	0.0	-0.0	-0.0	0.0	0.0	0.0	0.0	-0.0	0.0	-0.0	-0.0	0.0	0.0	-0.0	0.0	-0.0	0.0	0.0	0.0	1.10192879620705	-0.0	0.0	-0.0	0.0	1.14384540421695
Acot7	-0.0	-0.0	0.0	0.0	0.0	0.0	0.0	0.0	0.0	-0.0	-0.0	-0.0	0.0	-0.0	0.0	0.0	0.0	0.0	0.0	-0.0	0.538383012275428	0.0	0.0	0.0	-0.0	-0.0	0.0	0.0	0.0
Acot9	1.12888284364501	0.0	0.0	-0.0	-0.0	0.0	0.0	0.0	0.0	-0.0	-0.0	0.0	-0.0	0.0	-0.0	0.0	0.0	0.0	-0.0	-0.0	-0.0	0.0	0.0	0.0	-0.0	0.0	0.0	-0.0	0.0
Acox1	-1.0513765977107599	0.0	0.0	-0.0	-0.0	-0.0	-0.0	0.0	-0.0	-0.0	0.0	-0.0	-0.0	-0.0	-0.0	-0.0	0.0	-0.0	0.0	0.0	-0.474004603610232	-0.0	0.0	-0.0	0.0	0.0	-0.0	0.0	-0.0
Acox3	0.412647192020788	0.0	-0.0	0.0	-0.0	0.0	0.0	-0.0	0.0	0.0	-0.0	0.0	0.0	0.0	-0.0	-0.0	0.0	-0.0	-0.0	-0.0	-0.265815920666041	-0.0	-0.0	-0.0	-0.0	-0.0	0.0	-0.0	-0.0
Acp1	-0.0	0.0	-0.0	-0.0	-0.0	-0.0	-0.0	0.0	0.0	-0.0	0.0	0.0	0.0	-0.0	-0.0	0.0	0.0	-0.0	0.0	-0.0	0.632192252270131	0.0	0.0	0.0	-0.0	-0.0	0.0	0.0	0.0
Acp2	-0.275565802823382	0.0	0.0	-0.0	0.0	0.0	0.0	-0.0	0.0	-0.0	0.0	-0.0	-0.0	-0.0	-0.0	0.0	0.0	-0.0	0.0	0.0	-0.462244128146669	0.0	-0.0	0.0	-0.0	0.0	-0.0	0.0	0.0
Acp6	-0.0	-0.0	-0.0	-0.0	-0.0	0.0	-0.0	0.0	0.0	-0.0	-0.0	0.0	-0.0	-0.0	-0.0	-0.0	0.0	-0.0	-0.0	0.0	0.635702169360339	-0.0	-0.0	-0.0	0.0	0.0	-0.0	0.0	-0.0
Acpp	1.2658463527990902	0.0	0.0	0.0	0.0	-0.0	-0.0	-0.0	0.0	0.0	0.0	-0.0	-0.0	0.0	-0.0	-0.0	0.0	3.66437709593495	0.0	0.0	0.0	0.0	0.0	0.0	-0.0	0.0	0.0	0.0	0.0
Acpt	0.0	-0.0	-0.0	0.0	-0.0	-0.0	0.0	-0.0	-0.0	0.0	0.0	-0.0	-0.0	-0.0	0.0	-0.0	-0.0	0.0	0.0	-0.0	2.87397946708237	0.0	-0.0	-0.0	-0.0	0.0	-0.0	0.0	-0.0
Acr	-0.0	0.0	0.0	0.0	0.8973768061125241	0.0	-0.0	-0.0	-0.0	-0.0	-0.0	-0.0	0.0	-0.0	-0.0	-0.0	0.0	0.0	-0.0	0.0	1.9573054346545402	0.0	0.0	-0.0	0.0	-0.0	0.0	-0.0	-0.0
Acrbp	-0.0	-0.0	-0.0	-0.0	-0.0	0.0	-0.0	0.0	-0.0	0.0	-0.0	0.0	0.0	-0.0	-0.0	-0.0	-0.0	-0.0	-0.0	0.0	1.23963690960609	-0.0	0.0	-0.0	0.0	0.0	-0.0	-0.0	-0.0
Acrv1	0.0	-0.0	-0.0	0.0	-0.0	-0.0	-0.0	-0.0	-0.0	0.0	0.0	0.0	-0.0	-0.0	-0.0	-0.0	-0.0	3.29026707257232	0.0	-0.0	-0.0	0.0	-0.0	-0.0	-0.0	0.0	-0.0	-0.0	-0.0
Acsbg1	0.0	-0.0	-0.0	0.0	0.0	0.0	0.0	0.0	-0.0	-0.0	0.0	0.0	0.0	-0.0	-0.0	-0.0	0.0	-0.0	-0.0	-0.0	-0.669235723165926	-0.0	0.0	-0.0	0.0	0.0	0.0	-0.0	-0.0
Acsbg2	0.0	-0.0	-0.0	-0.0	0.0	0.0	0.0	0.0	-0.0	-0.0	-0.0	0.0	-0.0	0.0	-0.0	0.0	-0.0	5.1698690267507805	0.0	0.0	0.0	0.0	-0.0	0.0	0.0	0.0	0.0	0.0	0.0
Acsf2	4.796511772275981	-0.0	-0.0	0.0	0.0	-0.0	-0.0	0.0	0.0	-0.0	0.0	-0.0	0.0	-0.0	-0.0	-0.0	0.0	-0.0	0.0	-0.0	-0.0	0.0	0.0	2.06506645866654	-0.0	-0.0	0.0	-0.0	2.07043523537509
Acsl1	0.9335779761243441	0.0	0.0	-0.0	0.0	-0.0	-0.0	-0.0	0.0	-0.0	0.0	-0.0	-0.0	0.0	-1.39519585849249	0.0	0.0	0.0	-0.0	0.0	-0.368528478071649	-0.0	-0.0	0.0	-0.0	-0.0	0.0	0.0	0.0
Acsl3	-0.802270308704837	-0.0	-0.0	-0.0	0.0	-0.0	0.0	-0.0	0.0	-0.0	-0.0	-0.0	0.0	-0.0	0.0	0.0	0.0	-0.0	0.0	-0.0	-0.7555125359398208	-0.0	0.0	0.0	-0.0	0.132946002935898	-0.0	-0.0	0.0
Acsl4	-0.0	0.0	-0.0	0.0	-0.0	-0.0	-0.0	0.0	0.0	0.0	0.0	0.0	0.0	0.0	-0.0	0.0	0.0	-0.0	-0.0	0.0	-0.41965662324844205	0.0	-0.0	0.0	-0.0	0.0	-0.0	0.0	0.0
Acsl5	-0.590172622120066	0.0	-0.0	0.0	-0.0	0.0	-0.0	0.0	0.0	-0.0	-0.0	0.0	-0.0	0.0	-0.0	0.0	-0.0	0.0	-0.46601592783563794	0.0	-0.627546479239557	0.0	0.0	0.0	0.0	-0.0	0.0	0.0	0.0
Acsl6	-1.3698366422109198	-0.0	-0.0	-0.0	0.0	0.0	0.0	-0.0	0.0	-0.0	0.0	0.0	0.0	-0.0	-0.0	0.0	0.0	0.0	-0.0	-0.0	-0.802228666692242	-0.0	-0.0	-0.7051014258565459	0.0	-0.0	0.0	0.0	-0.0
Acsm1	0.0	0.0	0.0	0.0	0.0	0.0	0.0	0.0	0.0	0.0	0.0	-0.0	0.0	0.0	0.0	0.0	0.0	0.0	0.0	0.0	0.0	0.0	0.0	-3.25618474351754	-0.0	-0.0	0.0	0.0	-3.32774456556375
Acsm2	0.0	-0.0	-0.0	-0.0	0.0	0.0	-0.0	0.0	-0.0	-0.0	0.0	-0.0	-0.0	-0.0	0.0	-0.0	0.0	3.54903955748448	0.0	-0.0	0.0	-0.0	-0.0	0.0	0.0	-0.0	-0.0	-0.0	0.0
Acsm3	0.0	0.0	0.0	0.0	-0.0	0.0	0.0	-0.0	0.0	-0.0	-0.0	-0.0	-0.0	-0.0	-1.97249413345163	-0.0	-0.0	0.0	0.0	-0.0	-0.0	-0.0	-0.0	0.0	0.0	0.0	-0.0	0.0	0.0
Acss1	-0.8515676090954458	0.0	-0.0	0.0	0.0	0.0	0.0	0.0	0.0	0.0	0.0	0.0	0.0	-0.0	-0.0	0.0	0.0	-0.0	-0.0	0.0	0.0	0.0	-0.0	-0.0	0.0	-0.0	-0.0	0.0	-0.0
Acss2	-0.37216295119083004	0.0	0.0	-0.0	0.0	0.0	0.0	0.0	0.0	-0.0	-0.0	0.0	-0.0	-0.0	0.0	0.0	0.0	0.0	-0.0	0.0	-0.5255059155983101	-0.0	-0.0	-0.0	-0.0	-0.0	-0.0	0.0	-0.0
Acss3	0.655779004927175	-0.0	-0.0	-0.0	-0.0	-0.0	0.0	-0.0	0.0	-0.0	0.0	0.0	-0.0	0.0	-0.0	0.0	-0.0	4.38522606578538	0.0	-0.0	-0.0	-0.0	-0.0	0.0	0.0	-0.0	-0.0	-0.0	0.0
Acta1	0.0	-0.0	0.0	0.0	-0.0	0.0	0.0	-0.0	-0.0	-0.0	-0.0	-0.0	-0.0	-0.0	0.0	-0.0	-0.0	0.0	-0.0	0.0	0.714095276224695	0.0	0.0	-1.23861597123137	-0.0	-0.0	-0.0	-0.0	-1.2377214104129999
Acta2	2.96389102063269	0.0	0.0	0.0	-0.0	-0.0	0.0	-0.0	-0.0	-0.0	0.0	-0.0	-0.0	-0.0	0.0	0.0	0.0	0.0	-0.0	-0.0	-0.5877728082629621	-0.0	0.0	-0.0	-0.0	0.0	0.0	-0.0	-0.0
Actb	0.24020994900945197	-0.0	0.0	0.0	0.0	0.0	0.0	-0.0	-0.0	-0.0	-0.0	-0.0	-0.0	-0.0	0.0	-0.0	-0.0	-0.0	0.0	0.0	1.0657024839179698	0.0	0.0	-0.0	0.0	-0.0	0.0	0.0	-0.0
Actc1	6.2945667607813505	0.0	-0.0	0.0	0.0	0.0	-0.0	0.0	-0.0	0.0	0.0	-0.0	0.0	-0.0	-0.0	-0.0	0.0	0.0	0.0	0.0	-0.0	0.0	0.0	-1.6522515215679199	-0.0	0.0	0.0	0.0	-1.9236061438806
Actg1	0.0	0.0	0.0	0.0	0.0	0.0	0.0	0.0	0.0	0.0	-0.0	0.0	0.0	-0.0	0.0	-0.0	-0.0	0.0	0.0	0.0	0.291808811245981	0.0	0.0	0.0	0.0	-0.0	-0.0	0.0	0.0
Actg2	3.22048842065948	0.0	0.0	0.0	-0.0	-0.0	-0.0	-0.0	-0.0	0.0	0.0	0.0	0.0	-0.0	-0.0	0.0	0.0	0.0	0.0	0.0	0.0	-0.0	0.0	-0.0	-0.0	-0.0	0.0	0.0	-0.0
Actl10	0.0	-0.0	-0.0	0.0	0.0	0.0	-0.0	-0.0	0.0	-0.0	0.0	-0.0	0.0	-0.0	0.0	0.0	-0.0	-0.0	0.0	-0.0	-3.34712215196786	-0.0	-0.0	-0.0	-0.0	-0.0	0.0	-0.0	-0.0
Actl6a	0.32418619460069803	0.0	-0.0	0.0	-0.0	-0.0	0.0	-0.0	-0.0	-0.0	0.0	-0.0	-0.0	0.0	0.0	-0.0	-0.0	-0.0	-0.0	-0.0	0.0	-0.0	0.0	0.0	0.0	0.0	-0.0	0.0	0.0
Actl6b	-1.82027197657435	-0.0	0.0	0.0	0.0	0.0	0.0	-0.0	-0.0	0.0	0.0	0.0	0.0	0.0	-0.0	-0.0	-0.0	0.0	-0.0	0.0	0.6424727911893511	0.0	0.0	-0.0	0.0	-0.0	0.0	0.0	-0.0
Actl9	0.0	0.0	0.0	-0.0	0.0	0.0	0.0	0.0	0.0	-0.0	-0.0	0.0	-0.0	-0.0	0.0	-0.0	-0.0	0.0	-0.0	0.0	1.6402101761710501	0.0	0.0	0.0	0.0	-0.0	0.0	-0.0	0.0
Actn1	1.71804513871214	-0.0	-0.0	0.0	0.0	-0.0	0.0	-0.0	-0.0	0.0	0.0	0.0	-0.0	0.0	0.0	-0.0	0.0	-0.0	-0.261961454450343	0.0	-0.0	0.0	-0.0	-0.0	-0.0	0.0	0.0	-0.0	-0.0
Actn2	-0.0	-0.0	-0.0	0.0	-0.0	0.0	0.0	-0.0	0.0	0.0	0.0	0.0	-0.0	-0.0	-0.0	-0.0	-0.0	0.0	-0.0	0.0	0.0	0.0	-0.0	-1.15025043517238	0.0	-0.0	-0.0	-0.0	-1.13988301377779
Actn4	0.8740800633837809	-0.0	-0.0	0.0	0.0	0.0	0.0	-0.0	-0.0	-0.0	-0.0	-0.0	-0.0	-0.0	0.0	-0.0	0.0	0.0	-0.347793892989965	0.0	-0.0	0.0	-0.0	0.0	0.0	0.0	0.0	-0.0	0.0
Actr10	-0.26308354714964005	0.0	-0.0	0.0	-0.0	-0.0	-0.0	-0.0	-0.0	-0.0	-0.0	0.0	0.0	0.0	-0.0	0.0	0.0	0.0	0.0	-0.0	-0.49988101682383795	0.0	0.0	0.0	-0.0	0.0	-0.0	0.0	0.0
Actr1a	-0.4034197255925421	0.0	0.0	0.0	0.0	0.0	0.0	-0.0	0.0	-0.0	-0.0	-0.0	0.0	0.0	0.0	0.0	0.0	-0.0	-0.0	-0.0	-0.0	0.0	0.0	0.0	-0.0	-0.0	-0.0	-0.0	0.0
Actr2	-0.0	0.0	0.0	-0.0	-0.0	-0.0	-0.0	-0.0	0.0	-0.0	0.0	0.0	-0.0	-0.0	0.0	0.0	0.0	-0.0	0.0	0.0	-0.0	0.0	-0.0	0.88746825847902	-0.0	-0.0	-0.0	0.0	0.88947869227522
Actr3	0.0	0.0	-0.0	-0.0	-0.0	-0.0	-0.0	0.0	0.0	0.0	0.0	0.0	-0.0	0.0	0.0	-0.0	0.0	0.0	0.0	0.0	0.0	0.0	0.0	0.46993560262199	-0.0	0.0	0.0	0.0	0.48473463391873606
Actr3b	-0.9853405849381099	0.0	0.0	0.0	0.0	0.0	0.0	0.0	0.0	-0.0	-0.0	0.0	-0.0	0.0	4.70782767443003	-0.0	0.0	0.0	-0.0	0.0	0.0	0.0	-0.0	-0.0	0.0	-0.0	-0.0	0.0	-0.0
Actr5	0.0	-0.0	0.0	0.0	0.0	-0.0	-0.0	-0.0	-0.0	0.0	-0.0	-0.0	-0.0	0.0	0.0	-0.0	0.0	-0.0	-0.0	0.0	0.971321931822727	0.0	0.0	0.0	0.0	0.0	-0.0	-0.0	0.0
Actr6	-0.759997662975521	0.0	-0.0	-0.0	-0.0	-0.0	0.0	0.0	0.0	0.0	-0.0	0.0	0.0	-0.0	-0.0	0.0	0.0	-0.0	0.0	-0.0	0.0	-0.0	0.0	0.0	-0.0	0.0	-0.0	0.0	0.0
Acvr1	0.293158412314496	-0.0	-0.0	0.0	0.0	-0.0	-0.0	0.0	0.0	0.0	0.0	0.0	-0.0	0.0	0.0	-0.0	0.0	-0.0	-0.0	0.0	-0.8363549750470641	-0.0	-0.0	-0.0	-0.0	0.0	0.0	0.0	-0.0
Acvr1b	-1.1832519027488	0.0	0.0	0.0	-0.0	-0.0	0.0	-0.0	-0.0	-0.0	0.0	-0.0	-0.0	-0.0	0.0	-0.0	0.0	0.0	-0.251509557935652	0.0	-0.9664872506086579	-0.0	-0.0	-0.0	0.0	0.0	0.0	0.0	-0.0
Acvr1c	-0.0	-0.0	-0.0	-0.0	-0.0	-0.0	-0.0	0.0	-0.0	-0.0	0.0	0.0	-0.0	0.0	0.0	-0.0	0.0	0.0	0.0	0.0	-1.45194351087917	0.0	-0.0	-0.0	0.0	0.0	0.0	0.0	-0.0
Acvr2a	-0.515638243014423	0.0	-0.0	-0.0	-0.0	-0.0	-0.0	-0.0	-0.0	0.0	0.0	0.0	0.0	-0.0	0.0	0.0	0.0	0.0	-0.0	0.0	-0.5115957646986421	-0.0	-0.0	0.0	-0.0	0.0	0.0	0.0	0.0
Acvrl1	2.17908465820696	-0.0	-0.0	0.0	-0.0	-0.9192879053834692	-0.0	-0.0	0.0	-0.0	0.0	0.0	0.0	0.0	-0.0	-1.0402049193526501	0.0	0.0	-0.0	-0.0	0.554522954352059	0.0	0.0	-0.0	0.0	0.0	0.0	-0.0	-0.0
Acy3	3.62822473267722	-0.0	-0.0	0.0	0.0	0.0	0.0	-0.0	0.0	-0.0	-0.0	-0.0	-0.0	0.0	0.0	0.0	-0.0	-0.0	0.0	-0.0	-0.0	-0.0	0.0	0.980901065104285	-0.0	-0.0	0.0	-0.0	0.905879433447721
Acyp2	0.0	0.0	-0.0	0.0	-0.0	0.0	0.0	0.0	0.0	0.0	0.0	0.0	0.0	0.0	0.0	0.0	0.0	-0.0	0.0	-0.0	0.0	-0.0	0.0	-1.11137416623481	-0.0	0.0	0.0	-0.0	-0.902703441730989
Adad1	0.0	0.0	0.0	0.0	-0.0	0.0	0.0	0.0	0.0	0.0	0.0	0.0	0.0	-0.0	0.0	-0.0	-0.0	2.9404422715227096	0.0	0.0	0.0	0.0	0.0	0.0	0.0	0.0	-0.0	0.0	0.0
Adam10	0.0	0.0	-0.0	0.0	0.0	-0.0	-0.0	0.0	-0.0	0.0	0.0	0.0	-0.0	-0.0	0.0	0.0	0.0	-0.0	-0.0	0.0	-0.5921360743709629	-0.0	-0.0	0.0	-0.0	0.0	0.0	0.0	0.0
Adam11	-0.594337427834633	-0.0	0.0	0.0	-0.0	0.0	0.0	-0.0	-0.0	-0.0	0.0	-0.0	-0.0	0.0	-0.0	0.0	-0.0	0.0	0.0	0.0	0.0	-0.0	-0.0	-0.0	-0.0	-0.0	0.0	0.0	-0.0
Adam12	0.252347192797686	0.0	-0.0	-0.0	-0.0	0.0	0.0	-0.0	0.0	0.0	0.0	-0.0	-0.0	0.0	-0.0	-0.0	0.0	4.093772252068661	-0.0	0.0	0.0	0.0	-0.0	0.0	0.0	0.0	0.0	-0.0	-0.0
Adam15	0.0	-0.0	-0.0	0.0	0.0	0.0	-0.0	-0.0	0.0	0.0	-0.0	0.0	0.0	0.0	-0.0	-0.0	0.0	-0.0	-0.0	0.0	1.16788652953805	0.0	0.0	-0.0	0.0	-0.0	0.0	-0.0	-0.0
Adam17	0.0	-0.0	0.0	-0.0	0.0	0.0	0.0	-0.0	-0.0	-0.0	0.0	-0.0	-0.0	-0.0	0.0	0.0	0.0	0.0	0.0	-0.0	-0.49890135347977504	-0.0	-0.0	0.0	-0.0	0.0	-0.0	-0.0	0.527335806174225
Adam19	2.02347902176576	-0.0	-0.0	0.0	0.0	0.0	-0.0	-0.0	0.0	0.0	0.0	-0.0	-0.0	0.0	-0.0	0.0	0.0	0.0	-0.0	0.0	-0.8106281370957591	-0.0	-0.0	-0.0	-0.0	0.0	-0.0	0.0	-0.0
Adam1a	-0.0	-0.0	-0.0	0.0	0.0	0.0	0.0	-0.0	-0.0	0.0	-0.0	-0.0	-0.0	-0.0	-0.0	-0.0	-0.0	0.0	0.0	0.0	1.14366505965501	-0.0	0.0	0.0	0.0	0.0	-0.0	-0.0	0.0
Adam22	-1.1855743346124	0.0	0.0	-0.0	-0.0	-0.0	-0.0	-0.0	-0.0	0.0	0.0	0.0	-0.0	-0.0	-0.0	-0.0	-0.0	-0.0	-0.0	-0.0	-0.43989398668504903	-0.0	-0.0	-0.0	-0.0	-0.0	-0.0	0.0	-0.0
Adam23	-1.2397996990011497	-0.0	-0.0	0.0	0.0	-0.0	-0.0	0.0	0.0	-0.0	0.0	0.0	-0.0	-0.0	0.0	-0.0	-0.0	0.0	-0.0	-0.0	-0.639193030289266	-0.0	-0.0	0.0	0.0	0.0	0.0	0.0	0.0
Adam28	0.799295515693695	0.0	-0.0	-0.0	-0.0	-0.0	-0.0	-0.0	0.0	-0.0	0.0	-0.0	0.0	-0.0	0.0	-0.0	-0.0	3.63193889265817	0.0	0.0	0.0	-0.0	-0.0	-0.0	0.0	-0.0	-0.0	0.0	0.0
Adam32	-0.0	0.0	0.0	0.0	0.0	0.0	0.0	-0.0	-0.0	-0.0	0.0	0.0	0.0	-0.0	0.0	-0.0	-0.0	0.0	0.0	-0.0	1.5828872755323502	0.0	0.0	-0.0	0.0	-0.0	-0.0	0.0	-0.0
Adam33	0.874457174193378	-0.0	-0.0	-0.0	0.0	0.0	0.0	-0.0	0.0	-0.0	-0.0	0.0	-0.0	0.0	0.0	0.0	0.0	0.0	-0.0	0.0	1.28281400633172	0.0	0.0	-0.0	-0.0	0.0	0.0	0.0	-0.0
Adam34	-0.0	0.0	0.0	0.0	-0.0	0.0	0.0	-0.0	0.0	0.0	-0.0	0.0	-0.0	-0.0	0.0	0.0	0.0	22.8389618248137	0.0	-0.0	0.0	0.0	-0.0	0.0	-0.0	-0.0	0.0	0.0	0.0
Adam8	0.0	-0.0	-0.0	-0.0	-0.0	0.0	0.0	0.0	0.0	0.0	-0.0	0.0	-0.0	-0.0	-0.0	-0.0	-0.0	-0.0	-0.0	0.0	1.4404369373781	-0.0	-0.0	0.0	0.0	-0.0	-0.0	0.0	0.0
Adam9	-1.06416999459367	-0.0	-0.0	0.0	0.0	0.0	0.0	0.0	0.0	0.0	0.0	0.0	0.0	-0.0	-0.0	0.0	-0.0	-0.0	-0.0	0.0	-0.75104070780849	-0.0	-0.0	-0.0	0.0	0.0	-0.0	-0.0	-0.0
Adamts1	1.39212266441142	-0.0	-0.0	-0.0	0.0	0.0	0.0	-0.0	-0.0	0.0	0.0	0.0	-0.0	0.0	0.0	-0.0	-0.0	-0.0	-0.0	-0.0	-1.22893533666289	-0.0	-0.0	-0.0	-0.0	0.0	-0.0	0.0	-0.0
Adamts10	0.8349073021740501	-0.0	-0.0	0.0	-0.0	0.0	0.0	0.0	-0.0	0.0	0.0	0.0	0.0	-0.0	-0.0	-0.0	-0.0	-0.0	0.0	-0.0	1.2048278990706398	-0.0	0.0	-0.0	0.0	0.0	0.0	-0.0	-0.0
Adamts12	7.69511299413814	0.0	0.0	0.0	0.0	0.0	0.0	0.0	0.0	-0.0	0.0	0.0	-0.0	0.0	0.0	0.0	-0.0	0.0	0.0	-0.0	-0.0	-0.0	-0.0	-0.0	0.0	-0.0	0.0	0.0	-0.0
Adamts14	2.3539389919851	0.0	0.0	-0.0	0.0	-0.0	-0.0	-0.0	-0.0	-0.0	0.0	-0.0	-0.0	-0.0	-0.0	-0.0	-0.0	0.0	-0.0	0.0	0.0	0.0	-0.0	-0.8199423390840659	0.0	0.0	-0.0	0.0	-0.768881281254751
Adamts15	2.98716511132132	0.0	0.0	0.0	-0.0	0.0	0.0	0.0	-0.0	0.0	0.0	-0.0	0.0	0.0	-0.0	0.0	-0.0	3.9487460150437097	0.5618502503973001	-0.0	0.0	-0.0	-0.0	-0.0	-0.0	0.0	0.0	0.0	-0.0
Adamts16	-1.04455601101428	0.0	-0.0	-0.0	0.0	0.0	-0.0	0.0	-0.0	-0.0	-0.0	-0.0	0.0	-0.0	0.0	-0.0	0.0	0.0	0.0	-0.0	0.0	-0.0	0.0	0.0	0.0	-0.0	-0.0	-0.0	0.0
Adamts2	1.4964051623374	-0.0	-0.0	0.0	-0.0	0.0	0.0	0.0	0.0	0.0	0.0	-0.0	0.0	0.0	-0.0	0.0	-0.0	0.0	-0.0	-0.0	-0.864236683298912	-0.0	-0.0	-0.0	0.0	0.0	0.0	0.0	-0.0
Adamts20	-0.0	-0.0	-0.0	-0.0	-0.0	0.0	0.0	-0.0	0.0	0.0	-0.0	-0.0	-0.0	-0.0	0.0	0.0	-0.0	0.0	0.0	0.0	-0.0	-0.0	-0.0	-0.0	0.0	-0.0	-0.0	0.242181323986178	-0.0
Adamts3	-0.427474041945061	0.0	0.0	0.0	-0.0	-0.0	0.0	-0.0	0.0	-0.0	0.0	0.0	-0.0	0.0	0.0	-0.0	-0.0	0.0	-0.3663818861850379	-0.0	-2.39906457574692	-0.0	-0.0	1.11206649579657	-0.0	0.0	0.0	0.0	1.04924634863372
Adamts4	-1.07679907180716	-0.0	-0.0	-0.0	0.0	0.0	0.0	-0.0	0.0	0.0	-0.0	-0.0	-0.0	-0.0	-0.0	0.0	-0.0	0.0	0.0	-0.42158070312145596	-0.0	0.0	-0.0	-0.0	0.0	0.0	-0.0	-0.0	-0.0
Adamts6	-0.441240444430189	-0.0	-0.0	-0.0	-0.0	0.0	-0.0	0.0	0.0	0.0	0.0	-0.0	-0.0	-0.0	-0.0	-0.0	0.0	-0.0	0.0	-0.0	-1.8542319257271103	-0.0	-0.0	-0.0	0.0	0.0	0.0	-0.0	-0.0
Adamts7	1.44440818887453	-0.0	-0.0	0.0	-0.0	0.0	0.0	0.0	0.0	-0.0	-0.0	-0.0	-0.0	-0.0	-0.0	-0.0	0.0	-0.0	0.0	0.0	0.0	0.0	-0.0	-0.0	0.0	-0.0	0.0	-0.0	-0.0
Adamts8	1.8739421932454898	-0.0	-0.0	-0.0	-0.0	-0.0	-0.0	-0.0	-0.0	-0.0	-0.0	-0.0	-0.0	0.0	-0.0	0.0	-0.0	0.0	-0.0	0.0	0.0	0.0	-0.0	0.0	0.0	-0.0	0.0	-0.0	0.0
Adamts9	1.20128953228913	-0.0	-0.0	0.0	0.0	0.0	-0.0	0.0	0.0	0.0	0.0	-0.0	-0.0	0.0	-0.0	-0.0	0.0	0.0	0.0	-0.0	-0.0	0.0	-0.0	-0.0	-0.0	0.0	0.0	0.0	-0.0
Adamtsl1	0.0	0.0	0.0	0.0	0.0	0.0	0.0	-0.0	0.0	0.0	-0.0	-0.0	-0.0	-0.0	0.0	-0.0	-0.0	0.0	-0.0	-0.0	-0.6717285247221271	0.0	-0.0	0.0	-0.0	0.0	-0.0	0.0	0.0
Adamtsl2	2.14528647508723	0.0	-0.0	0.0	-0.0	0.0	0.0	0.0	0.0	-0.0	-0.0	-0.0	-0.0	0.0	-0.0	0.0	0.0	0.0	-0.0	0.0	1.18292963841567	0.0	0.0	-0.0	0.0	0.0	0.0	0.0	-0.0
Adamtsl3	-0.9889979317145179	0.0	0.0	0.0	0.0	0.0	0.0	-0.0	0.0	0.0	0.0	-0.0	-0.0	0.0	-0.0	0.0	0.0	-0.0	-0.0	-0.656951335474705	-2.12154551277456	-0.0	-0.0	-0.0	-0.0	-0.0	0.0	-0.0	-0.0
Adamtsl4	2.02231784808132	-0.0	-0.0	-0.0	-0.0	-0.0	0.0	0.0	0.0	0.0	-0.0	0.0	0.0	0.0	-0.0	0.0	-0.0	0.0	0.0	-0.0	0.0	0.0	-0.0	-1.02233740217159	0.0	-0.0	0.0	-0.0	-1.0398963286342902
Adamtsl5	2.83949538280017	-0.0	-0.0	0.0	-0.0	-0.0	0.0	0.0	0.0	-0.0	0.0	0.0	-0.0	0.0	0.0	-0.0	-0.0	0.0	-0.7944951786825921	-0.0	-0.0	-0.0	0.0	-0.67943861411966	0.0	-0.0	0.0	-0.0	-0.684540592866407
Adap1	-0.0	0.0	0.0	0.0	-0.0	0.0	0.0	-0.0	0.0	-0.0	-0.0	0.0	-0.0	-0.0	0.0	-0.0	0.0	0.0	-0.3914407509585421	0.0	0.24800252608531198	0.0	0.0	-0.0	-0.0	-0.0	-0.0	-0.0	-0.0
Adap2	1.16900558605098	-0.0	0.0	-0.0	0.0	-0.0	-0.0	-0.0	0.0	0.0	0.0	0.0	-0.0	0.0	-0.0	-0.0	0.0	0.0	-0.0	0.0	-1.94417714979137	-0.0	-0.0	-0.0	0.0	0.0	0.0	-0.0	-0.0
Adar	-0.0	0.0	0.0	0.0	0.0	0.0	-0.0	-0.0	0.0	-0.0	0.0	-0.0	-0.0	-0.0	0.0	-0.0	0.0	-0.0	-0.0	-0.0	-0.4233916988230789	-0.0	-0.0	1.29838780375272	-0.0	0.0	-0.0	0.0	1.30699216708849
Adarb1	-0.43401388665806	-0.0	-0.0	0.0	-0.0	0.0	0.0	-0.0	0.0	0.0	0.0	0.0	0.0	0.0	-0.0	0.0	-0.0	0.0	0.267355969046114	-0.0	-0.8866452469138258	-0.0	-0.0	0.0	-0.0	0.0	-0.0	0.0	0.0
Adarb2	-1.70903428949439	0.0	-0.0	0.0	-0.0	0.0	-0.0	0.0	-0.0	-0.0	0.0	0.0	-0.0	-0.0	0.0	0.0	0.0	0.0	0.0	0.0	-0.3813233335872821	-0.0	-0.0	0.0	0.0	0.0	0.0	0.0	0.0
Adck1	-1.1071283042967	0.0	0.0	0.0	-0.0	0.0	0.0	0.0	0.0	0.0	0.0	0.0	0.0	-0.0	-0.0	-0.0	0.0	0.0	-0.0	-0.0	-0.0	-0.0	0.0	-0.0	-0.0	-0.0	0.0	-0.0	-0.0
Adck2	0.0	0.0	0.0	-0.0	0.0	0.0	0.0	-0.0	-0.0	0.0	-0.0	0.0	0.0	0.0	-0.0	-0.0	0.0	0.0	0.0	-0.0	-0.468371809624365	-0.0	0.0	-0.0	-0.0	0.0	0.0	-0.0	-0.0
Adck3	-0.747671432010727	0.0	0.0	0.0	-0.0	0.0	0.0	0.0	-0.0	-0.0	-0.0	0.0	-0.0	0.0	-0.0	-0.0	-0.0	0.0	-0.0	0.0	0.444348453446445	0.0	0.0	-0.916909261892636	-0.0	-0.0	0.0	0.0	-0.9103599686582919
Adck4	0.6122547874796371	-0.0	0.0	0.0	-0.0	0.0	-0.0	0.0	-0.0	0.0	-0.0	-0.0	-0.0	0.0	0.0	0.0	0.0	0.0	0.0	0.0	1.28235619051277	0.0	0.0	-0.0	-0.0	-0.0	-0.0	0.0	-0.0
Adck5	-0.0	-0.0	0.0	0.0	0.0	0.0	0.0	-0.0	-0.0	0.0	-0.0	-0.0	0.0	-0.0	-0.0	-0.0	0.0	-0.0	-0.0	0.0	1.16122623874423	-0.0	0.0	-0.0	0.0	-0.0	0.0	0.0	-0.0
Adcy1	1.15330344566184	-0.0	-0.0	-0.0	-0.0	0.0	0.0	-0.0	-0.0	0.0	0.0	-0.0	-0.0	-0.0	-2.0301460676299996	0.0	0.0	0.0	-0.42925401072707603	0.0	-1.5355267951955	-0.0	-0.0	-0.0	0.0	0.151497135663517	-0.0	0.0	-0.0
Adcy10	0.0	0.0	0.0	-0.0	-0.0	0.0	-0.0	-0.0	-0.0	-0.0	-0.0	0.0	-0.0	-0.0	-0.0	-0.0	-0.0	3.56784190779268	-0.0	0.0	-1.40962687085936	0.0	-0.0	-0.0	-0.0	0.0	0.0	0.0	-0.0
Adcy2	-1.5798031555706102	0.0	0.0	0.0	0.0	0.0	0.0	0.0	0.0	-0.0	-0.0	-0.0	-0.0	-0.0	0.0	-0.0	-0.0	0.0	-0.362571027546858	0.0	-1.2384423097680302	-0.0	-0.0	-0.0	0.0	0.0	0.0	-0.0	-0.0
Adcy3	-0.9812656647097521	-0.0	-0.0	0.0	0.0	0.0	0.0	-0.0	0.0	0.0	0.0	0.0	0.0	-0.0	-0.0	-0.0	0.0	0.0	-0.0	0.0	-0.8880067291738059	-0.0	-0.0	-0.0	-0.0	0.0	0.0	0.0	-0.0
Adcy4	2.0403729534028603	-0.0	-0.0	0.0	0.0	0.0	0.0	-0.0	0.0	-0.0	-0.0	0.0	0.0	0.0	0.0	-0.0	-0.0	0.0	-0.0	-0.0	0.6132674361151961	-0.0	0.0	-0.0	0.0	0.0	0.0	-0.0	-0.0
Adcy5	0.8868821471754509	-0.0	0.0	0.0	0.0	-0.0	0.0	0.0	0.0	0.0	0.0	0.0	0.0	-0.0	0.0	-0.0	-0.0	0.0	-0.0	-0.0	-0.0	0.0	-0.0	-0.0	-0.0	0.0	0.0	-0.0	-0.0
Adcy6	0.0	-0.0	-0.0	0.0	0.0	0.0	0.0	-0.0	-0.0	-0.0	0.0	-0.0	-0.0	-0.0	0.0	0.0	0.0	-0.0	-0.20363022362664399	0.0	0.35390923553104897	-0.0	-0.0	-0.0	0.0	-0.0	-0.0	-0.0	-0.0
Adcy7	0.880829315739014	-0.0	-0.0	0.0	0.0	0.0	-0.0	0.0	0.0	-0.0	0.0	-0.0	0.0	-0.0	-0.0	-0.0	0.0	0.0	0.0	-0.0	-0.0	-0.0	0.0	-0.0	0.0	-0.0	-0.0	0.0	-0.0
Adcy8	-2.4379264660793902	0.0	-0.0	0.0	0.0	0.0	-0.0	-0.0	0.0	0.0	-0.0	-0.0	0.0	0.0	0.0	0.0	0.0	0.0	-0.0	-0.5903919523497579	-0.6639433696056639	-0.0	-0.0	-0.0	-0.0	0.0	0.0	-0.0	-0.0
Adcy9	0.0	-0.0	-0.0	-0.0	-0.0	0.0	-0.0	-0.0	0.0	0.0	0.0	-0.0	-0.0	0.0	0.0	-0.0	0.0	0.0	-0.0	0.0	-3.28576174906934	-0.0	-0.0	-0.0	-0.0	0.0	0.0	0.126297987627033	-0.0
Adcyap1	0.0	0.0	0.0	0.0	0.37944928104349895	0.0	-0.0	0.0	0.0	-0.0	0.0	0.0	0.0	0.0	0.0	0.0	0.0	-0.0	0.0	-0.0	0.929402422013223	0.0	0.0	-0.0	-0.0	-0.0	0.0	0.0	-0.0
Adcyap1r1	-1.6336135405773202	0.0	0.0	0.0	0.0	0.0	-0.0	0.0	0.0	0.0	0.0	-0.0	-0.0	-0.0	0.0	-0.0	0.0	-0.0	0.0	-0.0	-0.37453218117731496	0.0	0.0	-0.0	-0.0	-0.0	-0.0	-0.0	-0.0
Add1	-0.0	-0.0	-0.0	0.0	0.0	-0.0	-0.0	-0.0	0.0	0.0	0.0	0.0	-0.0	-0.0	0.0	-0.0	0.0	0.0	-0.0	0.0	-0.47290356880599393	-0.0	-0.0	0.0	-0.0	-0.0	0.0	0.0	0.0
Add2	-0.948227999420573	-0.0	0.0	0.0	-0.0	-0.0	-0.0	-0.0	0.0	0.0	0.0	0.0	-0.0	0.0	-3.2933240377600894	-0.0	0.0	-0.0	-0.0	0.0	-0.945605102232759	-0.0	-0.0	1.10743420027667	-0.0	0.0	0.0	0.104705633650459	1.08777576993933
Add3	1.11918452254507	0.0	0.0	-0.0	0.0	-0.0	-0.0	-0.0	-0.0	0.0	0.0	-0.0	-0.0	-0.0	0.0	0.0	0.0	-0.0	-0.0	0.0	-0.8716036513792551	-0.0	-0.0	-0.0	-0.0	0.0	0.0	0.0	-0.0
Adgb	0.0	-0.0	-0.0	-0.0	-0.0	0.0	-0.0	0.0	0.0	0.0	-0.0	-0.0	-0.0	-0.0	0.0	0.0	-0.0	7.162961475581219	1.32868592372229	0.0	1.4669165371613797	0.0	0.0	0.0	0.0	0.0	-0.0	0.0	0.0
Adgra1	-1.28016406246103	-0.0	0.0	0.0	0.0	0.0	0.0	0.0	0.0	0.0	-0.0	-0.0	0.0	-0.0	0.0	0.0	-0.0	0.0	-0.0	-0.0	-0.0	0.0	0.0	-0.0	0.0	0.0	-0.0	-0.0	-0.0
Adgra2	3.70975703233006	-0.0	-0.0	0.0	0.0	-0.0	-0.0	-0.0	0.0	0.0	0.0	-0.0	0.0	0.0	0.0	-0.0	-0.0	-0.0	-0.0	-0.0	-0.0	-0.0	-0.0	-0.0	-0.0	0.0	0.0	-0.0	-0.0
Adgrb1	-1.6232064730824198	-0.0	-0.0	0.0	0.0	0.0	0.0	0.0	0.0	-0.0	-0.0	0.0	-0.0	0.0	-0.0	-0.0	0.0	-0.0	-0.23918848377143104	0.0	0.0	0.0	-0.0	0.0	-0.0	-0.0	-0.0	-0.0	0.0
Adgrb2	-1.2709198704856999	-0.0	-0.0	0.0	-0.0	0.0	-0.0	0.0	0.0	-0.0	0.0	0.0	-0.0	-0.0	-0.0	-0.0	-0.0	0.0	-0.16490926757668498	0.0	0.0	0.0	-0.0	0.905726025477364	-0.0	-0.0	0.0	0.0	0.8933810159968941
Adgrb3	-0.8430077312623921	0.0	0.0	0.0	0.0	-0.0	-0.0	-0.0	-0.0	0.0	0.0	-0.0	-0.0	-0.0	-0.0	-0.0	0.0	0.0	-0.0	0.0	-0.79455785931093	-0.0	-0.0	0.0	-0.0	0.121918470930274	0.0	0.0	0.0
Adgrd1	0.0	0.0	0.0	-0.0	0.0	-0.0	-0.0	-0.0	-0.0	-0.0	-0.0	-0.0	0.0	-0.0	0.0	-0.0	0.0	3.7244278240292203	-0.0	0.0	-0.0	0.0	-0.0	-0.0	0.0	0.0	-0.0	-0.0	-0.0
Adgre1	0.36246605223549894	0.0	0.0	0.0	0.0	-0.0	0.0	-0.0	0.0	-0.0	0.0	0.0	0.0	0.0	0.0	-0.0	0.0	0.0	0.0	0.0	-1.5088230304191201	0.0	0.0	-0.0	0.0	-0.0	0.0	0.0	-0.0
Adgre4	0.0	0.0	0.0	-0.0	-0.0	-0.0	-0.0	0.0	0.0	0.0	-0.0	0.0	0.0	-0.0	0.0	0.0	0.0	4.943590264738599	-0.0	-0.0	-0.0	-0.0	-0.0	-0.0	-0.0	0.0	0.0	-0.0	-0.0
Adgre5	4.73684685535652	-0.0	-0.0	0.0	0.0	0.0	0.0	0.0	0.0	-0.0	0.0	-0.0	0.0	0.0	0.0	-0.0	0.0	0.0	-0.0	-0.0	0.0	-0.0	0.0	-0.7361763802779872	0.0	0.0	0.33450885133186103	0.0	-0.7038080137202629
Adgrf2	-0.0	-0.0	-0.0	0.0	-0.0	-0.0	-0.0	0.0	0.0	0.0	0.0	0.0	0.0	0.0	-0.0	0.0	0.0	0.0	-0.0	0.0	-0.0	0.0	-0.0	0.858709052189126	0.0	0.0	-0.0	0.0	0.8461594694900609
Adgrf3	0.0	0.0	0.0	0.0	-0.0	0.0	0.0	0.0	0.0	0.0	0.0	-0.0	0.0	-0.0	0.0	-0.0	-0.0	4.8973536598973	0.0	-0.0	0.0	0.0	-0.0	-0.0	-0.0	-0.0	-0.0	-0.0	-0.0
Adgrf4	-0.0	-0.0	-0.0	0.0	-0.0	-0.0	-0.0	0.0	0.0	0.0	0.0	0.0	0.0	-0.0	-0.0	-0.0	-0.0	0.0	0.0	0.0	-0.0	0.0	0.0	0.8117362896448679	-0.0	0.0	-0.0	-0.0	0.79673772530524
Adgrf5	1.88422576104033	-0.0	-0.0	-0.0	0.0	0.0	0.0	-0.0	0.0	-0.0	0.0	0.0	-0.0	-0.0	-1.45614397533292	-0.0	-0.0	0.0	-0.0	-0.0	-0.0	-0.0	-0.0	-0.0	0.0	0.306618824856615	0.0	-0.0	-0.0
Adgrg1	-0.8860458786323481	-0.0	0.0	0.0	0.0	0.0	-0.0	-0.0	0.0	0.0	0.0	-0.0	0.0	0.0	-0.0	-0.0	-0.0	-0.0	0.0	-0.0	-0.0	0.0	0.0	-0.0	0.0	-0.0	-0.0	-0.0	-0.0
Adgrg2	-1.0442962779432101	0.0	0.0	-0.0	-0.0	0.0	-0.0	0.0	0.0	-0.0	0.0	0.0	0.0	-0.0	-0.0	-0.0	0.0	0.0	1.32498822937058	-0.0	-0.0	0.0	0.0	-0.0	-0.0	-0.0	0.0	0.0	-0.0
Adgrg4	0.0	-0.0	0.0	-0.0	0.0	-0.0	0.0	-0.0	-0.0	0.0	-0.0	0.0	-0.0	-0.0	-0.0	-0.0	0.0	5.00116895311472	-0.0	-0.0	0.0	0.0	0.0	-0.0	0.0	-0.0	-0.0	-0.0	-0.0
Adgrg6	0.0	-0.0	-0.0	0.0	0.0	0.0	-0.0	0.0	-0.0	0.0	0.0	0.0	0.0	-0.0	-0.0	-0.0	0.0	0.0	-0.0	-0.0	-1.21840849925298	-0.0	-0.0	0.0	-0.0	-0.0	0.0	-0.0	0.0
Adgrl1	-0.47884195907758703	-0.0	0.0	0.0	0.0	0.0	-0.0	-0.0	-0.0	-0.0	0.0	0.0	-0.0	0.0	-0.0	-0.0	-0.0	-0.0	-0.261182506078415	0.0	-0.0	-0.0	-0.0	-0.0	0.0	-0.0	-0.0	0.0	-0.0
Adgrl2	0.833510397373613	-0.0	-0.0	0.0	-0.0	-0.0	0.0	-0.0	0.0	-0.0	0.0	0.0	-0.0	-0.0	0.0	-0.0	-0.0	-0.0	-0.5282189661922561	-0.0	-0.7408838978342579	-0.0	-0.0	0.0	-0.0	0.0	0.0	0.0	0.0
Adgrl3	-0.91146741056006	0.0	0.0	-0.0	0.0	0.0	-0.0	-0.0	-0.0	0.0	0.0	-0.0	-0.0	-0.0	-0.0	-0.0	0.0	0.0	-0.0	-0.0	-1.30932887886547	-0.0	-0.0	-0.0	-0.0	0.0	0.0	0.0	0.0
Adgrl4	0.0	-0.784168684568386	-0.0	0.0	-0.0	-0.0	0.0	0.0	0.0	0.0	0.0	0.0	0.0	0.0	-0.0	0.0	0.0	0.0	0.0	-0.0	-0.7719056528631891	-0.0	-0.0	-0.0	0.0	0.30741257578821196	0.0	-0.0	-0.0
Adgrv1	-0.0	-0.0	0.0	-0.0	-0.0	0.0	-0.0	-0.0	0.0	0.0	0.0	-0.0	-0.0	0.0	-0.0	0.0	0.0	0.0	0.0	-0.0	0.7087829529342091	0.0	-0.0	0.0	-0.0	0.0	-0.0	-0.0	0.0
Adh1	5.4214596681393	0.0	0.0	0.0	0.0	-0.0	-0.0	-0.0	-0.0	0.0	-0.0	-0.0	-0.0	0.0	0.0	0.0	-0.0	0.0	-0.0	-0.0	0.0	0.0	0.0	-0.0	0.0	0.0	-0.0	0.0	-0.0
Adh6a	-0.0	0.0	0.0	0.0	-0.0	0.0	0.0	0.0	0.0	0.0	0.0	-0.0	-0.0	-0.0	0.0	0.0	-0.0	6.22994454740982	0.0	0.0	-0.0	0.0	-0.0	-0.0	-0.0	-0.0	-0.0	-0.0	-0.0
Adh7	0.0	0.0	0.0	-0.0	-0.0	0.0	0.0	-0.0	0.0	0.0	0.0	-0.0	0.0	-0.0	0.0	0.0	0.0	0.0	0.0	0.0	0.0	0.0	0.0	1.67639115608646	-0.0	0.0	0.0	-0.0	1.6735421602344298
Adhfe1	-0.726160167185622	0.0	0.0	-0.0	0.0	-0.0	-0.0	-0.0	0.0	0.0	-0.0	-0.0	-0.0	-0.0	-0.0	0.0	0.0	0.0	0.0	0.0	-0.534993328944906	0.0	0.0	-0.0	-0.0	0.0	-0.0	0.0	-0.0
Adi1	-0.290457268394416	0.0	0.0	-0.0	0.0	-0.0	0.0	-0.0	-0.0	-0.0	-0.0	-0.0	0.0	0.0	0.0	0.0	0.0	0.0	0.0	-0.0	-0.0	-0.0	0.0	-0.0	-0.0	-0.0	-0.0	-0.0	-0.0
Adipor1	0.289085693059703	-0.0	-0.0	-0.0	0.0	0.0	0.0	-0.0	-0.0	0.0	-0.0	0.0	0.0	0.0	-0.0	0.0	-0.0	0.0	-0.0	-0.0	0.0	0.0	-0.0	0.0	-0.0	-0.0	-0.0	-0.0	0.0
Adipor2	-0.5661466576561519	-0.0	-0.0	-0.0	0.0	0.0	0.0	0.0	0.0	0.0	-0.0	0.0	-0.0	0.0	-0.0	0.0	0.0	-0.0	-0.0	-0.0	-0.515108178724296	-0.0	-0.0	-0.0	-0.0	-0.0	-0.0	-0.0	-0.0
Adk	0.5502040987672591	0.0	0.0	-0.0	-0.0	-0.0	0.0	0.0	0.0	-0.0	-0.0	0.0	0.0	0.0	-0.0	0.0	0.0	-0.0	-0.0	-0.0	-0.38045603945074496	0.0	-0.0	0.0	-0.0	0.0	0.0	-0.0	0.0
Adm	0.94545431646965	0.0	0.0	0.0	0.0	0.0	0.0	0.0	0.0	0.0	-0.0	0.0	0.0	0.0	-0.0	0.0	0.0	0.0	-0.0	0.0	-0.0	-0.0	0.0	0.0	0.0	-0.0	-0.0	-0.0	0.0
Adnp	-0.304732312090452	-0.0	0.0	0.0	-0.0	0.0	0.0	-0.0	0.0	0.0	0.0	-0.0	-0.0	0.0	0.0	-0.0	-0.0	-0.0	-0.0	-0.0	-3.3249676981683702	0.0	-0.0	0.0	0.0	0.0	0.0	0.0	0.0
Ado	-0.724136584630039	-0.0	-0.0	-0.0	0.0	-0.0	0.0	0.0	-0.0	0.0	-0.0	0.0	0.0	0.0	0.0	0.0	-0.0	-0.0	0.0	-0.0	-0.3639114889409629	-0.0	0.0	0.0	0.0	-0.0	-0.0	-0.0	0.0
Adora1	-1.71586480414192	0.0	0.0	-0.0	-0.0	0.0	0.0	-0.0	-0.0	0.0	-0.0	0.0	-0.0	-0.0	-0.0	-0.0	-0.0	0.0	-0.0	0.0	-0.447137730549611	-0.0	-0.0	-0.0	0.0	0.0	-0.0	-0.0	-0.8928683482163291
Adora2a	7.704234979336211	-0.0	0.0	-0.0	0.0	-0.0	0.0	0.0	-0.0	0.0	0.0	0.0	0.0	-0.0	-0.0	-0.0	-0.0	0.0	-0.0	0.0	0.0	0.0	-0.0	-0.0	-0.0	0.303038675449645	0.0	-0.0	-0.0
Adora2b	0.0	0.0	-0.0	0.0	0.0	0.0	0.0	0.0	0.0	-0.0	0.0	-0.0	0.0	0.0	0.0	0.0	0.0	-0.0	0.0	-0.0	-0.8747937350619079	0.0	0.0	-0.6738134122681471	0.0	-0.0	0.0	0.0	-0.661535003550869
Adprh	-0.32497791432225	0.0	0.0	0.0	0.0	0.0	-0.0	0.0	0.0	-0.0	-0.0	0.0	0.0	-0.0	-0.0	0.0	0.0	0.0	0.0	-0.0	0.33000422319631	0.0	0.0	-0.0	-0.0	-0.0	0.0	-0.0	-0.0
Adprhl1	-0.0	0.0	0.0	-0.0	-0.0	-0.0	0.0	-0.0	-0.0	-0.0	-0.0	-0.0	-0.0	-0.0	-0.0	0.0	-0.0	0.0	-0.0	0.0	-0.0	-0.0	0.0	-0.0	-0.0	0.0	0.0	-0.0	-0.913679773820672
Adprhl2	0.0	-0.0	-0.0	0.0	-0.0	0.0	0.0	0.0	-0.0	-0.0	-0.0	0.0	0.0	0.0	0.0	-0.0	0.0	-0.0	-0.0	-0.0	0.9847129644714839	-0.0	0.0	-0.0	-0.0	-0.20432536422620104	0.0	-0.0	-0.0
Adprm	-0.7441107508713771	0.0	0.0	-0.0	0.0	-0.0	0.0	0.0	-0.0	-0.0	-0.0	0.0	0.0	-0.0	-0.0	0.0	0.0	-0.0	-0.0	-0.0	0.0	-0.0	0.0	0.0	-0.0	-0.0	0.0	-0.0	0.0
Adra1a	2.6072148863564504	0.0	0.0	0.0	-0.0	-0.0	-0.0	0.0	0.0	0.0	0.0	-0.0	-0.0	0.0	0.0	-0.0	0.0	0.0	-0.0	0.0	-2.2922298698921	-0.0	-0.0	-0.0	-0.0	0.0	0.0	-0.0	-0.0
Adra1b	-0.0	-0.0	0.0	0.0	0.0	-0.0	0.0	0.0	0.0	-0.0	0.0	-0.0	0.0	-0.0	-0.0	0.0	0.0	0.0	0.0	-0.0	-1.3014731091351002	0.0	0.0	-0.0	0.0	-0.0	0.0	0.0	-0.0
Adra1d	0.0	-0.0	-0.0	0.0	0.0	0.0	-0.0	0.0	0.0	-0.0	-0.0	-0.0	-0.0	-0.0	-0.0	0.0	0.0	0.0	-0.0	0.0	-2.08275663078053	-0.0	-0.0	-0.0	0.0	0.0	0.0	0.0	-0.0
Adra2a	4.63092739781139	-0.0	-0.0	-0.0	0.0	0.0	-0.0	0.0	0.0	0.0	-0.0	-0.0	0.0	-0.0	-0.0	0.0	-0.0	0.0	0.0	-0.0	0.0	0.0	0.0	-0.0	0.0	-0.0	0.0	0.0	-0.0
Adra2b	-0.0	0.0	-0.0	-0.0	-0.0	0.0	0.0	0.0	-0.0	0.0	-0.0	-0.0	0.0	-0.0	0.0	0.0	-0.0	0.0	1.9378047906891	-0.0	0.0	0.0	-0.0	-0.0	-0.0	0.0	0.0	-0.0	-0.0
Adra2c	0.0	-0.0	0.0	-0.0	0.0	-0.0	0.0	0.0	-0.0	0.0	0.0	0.0	0.0	0.0	0.0	-0.0	0.0	0.0	-0.0	0.7322140178930842	0.0	0.0	0.0	-0.0	0.0	-0.0	0.0	0.0	-0.0
Adrb1	-0.0	0.0	-0.0	0.0	0.0	0.0	-0.0	-0.0	-0.0	0.0	-0.0	0.0	-0.0	-0.0	0.0	-0.0	0.0	0.0	-0.7156645839669259	0.0	-1.17647266913571	0.0	-0.0	-0.0	0.0	0.0	0.0	-0.0	-0.0
Adrb3	0.0	0.0	0.0	0.0	-0.0	0.0	-0.0	-0.0	0.0	-0.0	0.0	-0.0	-0.0	0.0	0.0	0.0	0.0	0.0	-0.0	0.0	-0.0	0.0	0.0	0.0	0.0	0.0	0.0	-0.0	1.0049674164658
Adrbk2	1.31511496867622	-0.0	-0.0	-0.0	-0.0	0.0	-0.0	0.0	-0.0	0.0	0.0	-0.0	-0.0	0.0	0.0	0.0	-0.0	-0.0	-0.0	0.0	-0.0	-0.0	-0.0	0.0	0.0	-0.0	-0.0	0.0	0.0
Adsl	0.0	-0.0	-0.0	0.0	0.0	-0.0	0.0	0.0	-0.0	0.0	-0.0	-0.0	0.0	0.0	0.0	0.0	0.0	-0.0	0.0	-0.0	-0.42515200861015295	-0.0	0.0	0.0	-0.0	-0.0	-0.0	0.0	0.0
Adssl1	-0.0	-0.0	-0.0	-0.0	0.0	0.0	0.0	0.0	0.0	-0.0	-0.0	-0.0	0.0	0.0	-0.0	0.0	0.0	-0.0	0.0	-1.06417483231284	-0.0	-0.0	0.0	-0.959749670594857	0.0	-0.0	-0.0	-0.0	-1.00996864281326
Adtrp	-0.0	-0.0	0.0	0.0	0.0	0.0	0.0	-0.0	0.0	0.0	-0.0	0.0	-0.0	0.0	0.0	-0.0	0.0	0.0	-0.0	0.0	-0.0	0.0	-0.0	-0.421456197715168	-0.0	-0.0	0.0	-0.0	-0.43142054851983597
Aebp1	3.07358701511006	0.0	0.0	0.0	-0.0	0.0	0.0	-0.0	0.0	0.0	-0.0	-0.0	-0.0	0.0	0.0	0.0	-0.0	0.0	-0.0	-0.0	0.0	0.0	0.0	-0.0	-0.0	-0.0	0.0	-0.0	-0.0
Aebp2	-0.0	0.0	-0.0	-0.0	-0.0	-0.0	0.0	0.0	0.0	0.0	0.0	0.0	-0.0	0.0	0.0	-0.0	-0.0	-0.0	0.0	0.0	-0.38020337081125	-0.0	-0.0	0.44940127407092295	0.0	-0.0	-0.0	0.0	0.452744802439874
Aen	-0.0	0.0	0.0	-0.0	0.0	0.0	0.0	0.0	0.0	0.0	-0.0	0.0	0.0	0.0	0.0	0.0	0.0	0.0	0.0	-0.0	0.5006089707849389	0.0	0.0	0.0	-0.0	-0.17599547593951698	-0.0	-0.0	0.0
Aes	0.685254348136535	-0.0	-0.0	0.0	-0.0	0.0	0.0	0.0	0.0	0.0	-0.0	0.0	0.0	0.0	0.0	-0.0	0.0	0.0	0.0	-0.0	0.7839131548491078	0.0	0.0	-0.0	0.0	-0.0	0.0	-0.0	-0.0
Afap1	1.4282731104638702	-0.0	0.0	-0.0	0.0	0.0	-0.0	-0.0	-0.0	0.0	0.0	0.0	0.0	0.0	0.0	-0.0	0.0	-0.0	-0.0	-0.0	-0.9313802390001109	-0.0	-0.0	0.0	0.0	-0.0	0.0	-0.0	0.0
Afap1l1	0.0	-0.0	-0.0	-0.0	-0.0	0.0	0.0	0.0	0.0	-0.0	-0.0	-0.0	-0.0	0.0	-0.0	-0.0	-0.0	0.0	-0.460567663791622	-0.0	-0.629820437443892	-0.0	0.0	-0.0	0.0	0.0	-0.0	-0.0	-0.0
Afap1l2	-1.5581358979941398	-0.0	0.0	-0.0	0.0	-0.0	0.0	-0.0	-0.0	0.0	0.0	-0.0	0.0	-0.0	0.0	0.0	-0.0	0.0	0.0	-0.0	0.0	-0.0	-0.0	-0.0	0.0	0.0	-0.0	0.0	-0.0
Aff1	1.32009470882992	-0.0	-0.0	0.0	0.0	0.0	0.0	-0.0	-0.0	-0.0	0.0	-0.0	-0.0	0.0	-0.0	-0.0	0.0	0.0	-0.0	0.0	-0.8717556255935	-0.0	-0.0	-0.0	-0.0	0.0	0.0	-0.0	-0.0
Aff2	-0.436771653943832	-0.0	0.0	-0.0	-0.0	-0.0	-0.0	-0.0	0.0	0.0	0.0	-0.0	-0.0	0.0	0.0	-0.0	0.0	0.0	0.0	-0.0	-3.3598010022055096	0.0	-0.0	0.0	0.0	0.0	0.0	0.0	0.0
Aff3	0.6135294606586539	-0.0	0.0	-0.0	0.0	-0.0	-0.0	0.0	0.0	0.0	0.0	0.0	-0.0	-0.0	-0.0	-0.0	0.0	-0.0	-0.0	0.0	-0.40552781855545095	0.0	-0.0	-0.0	0.0	0.0	0.0	0.0	-0.0
Aff4	0.0	0.0	0.0	-0.0	-0.0	-0.0	-0.0	-0.0	-0.0	0.0	0.0	-0.0	-0.0	-0.0	-0.0	-0.0	0.0	-0.0	0.0	0.0	-1.01237423433734	-0.0	-0.0	0.0	-0.0	0.0	-0.0	0.0	0.0
Afg3l1	-0.0	0.0	-0.0	-0.0	0.0	0.0	0.0	-0.0	-0.0	0.0	-0.0	0.0	-0.0	0.0	0.0	-0.0	0.0	-0.0	-0.0	-0.0	-0.319749424515352	-0.0	-0.0	0.0	0.0	0.0	-0.0	-0.0	0.0
Afg3l2	0.0	-0.0	0.0	0.0	-0.0	-0.0	-0.0	-0.0	-0.0	-0.0	-0.0	-0.0	0.0	-0.0	-0.0	-0.0	0.0	0.0	-0.0	-0.0	-0.569124049209854	-0.0	0.0	0.0	-0.0	-0.0	0.0	-0.0	0.0
Afmid	0.0	-0.0	-0.0	0.0	-0.0	-0.0	-0.0	0.0	0.0	0.0	0.0	0.0	0.0	0.0	-0.0	-0.0	0.0	-0.0	-0.0	-0.0	0.0	0.0	-0.0	0.0	0.0	0.534996375933697	-0.0	0.0	0.0
Aftph	-0.0	0.0	0.0	-0.0	0.0	-0.0	-0.0	0.0	-0.0	0.0	0.0	0.0	0.0	-0.0	0.0	0.0	0.0	-0.0	-0.0	0.0	-0.28672043764396304	-0.0	-0.0	0.0	-0.0	-0.0	-0.0	-0.0	0.0
Aga	1.4201057624209898	0.0	0.0	0.0	0.0	0.0	0.0	0.0	0.0	-0.0	-0.0	-0.0	-0.0	-0.0	0.0	0.0	0.0	-0.0	0.0	-0.0	-0.6400930275205009	0.0	0.0	-0.0	-0.0	0.0	-0.0	0.0	-0.0
Agap1	-0.821728573916374	0.0	0.0	-0.0	-0.0	-0.0	-0.0	-0.0	0.0	0.0	0.0	0.0	0.0	-0.0	0.0	-0.0	-0.0	-0.0	0.0	-0.0	-0.0	-0.0	-0.0	-0.0	-0.0	0.0	-0.0	0.0	-0.0
Agap2	-1.29285284021418	-0.0	0.0	0.0	0.0	-0.0	-0.0	-0.0	-0.0	-0.0	0.0	0.0	-0.0	0.0	-0.0	-0.0	0.0	-0.0	-0.197342902720041	0.0	-0.0	0.0	-0.0	-0.0	0.0	-0.0	0.0	0.0	-0.0
Agap3	-0.5315240399904351	0.0	0.0	0.0	-0.0	0.0	0.0	-0.0	-0.0	-0.0	-0.0	0.0	-0.0	0.0	0.0	-0.0	-0.0	0.0	-0.0	0.0	0.463519851395991	0.0	0.0	-0.0	0.0	-0.129294654541615	0.0	-0.0	-0.0
Agbl1	-0.0	0.0	0.0	-0.0	-0.0	0.0	-0.0	0.0	0.0	-0.0	0.0	0.0	-0.0	-0.0	0.0	-0.0	0.0	3.2942500977703304	0.0	0.0	-0.0	0.0	-0.0	-0.0	0.0	0.0	-0.0	-0.0	-0.0
Agbl2	0.66289644239662	-0.0	-0.0	0.0	-0.0	-0.0	-0.0	-0.0	-0.0	-0.0	-0.0	-0.0	-0.0	0.0	-0.0	-0.0	-0.0	0.0	0.0	-0.0	0.0	-0.0	-0.0	-0.0	-0.0	0.0	-0.0	-0.0	-0.0
Agbl4	-1.11282166632495	0.0	0.0	0.0	-0.0	0.0	-0.0	0.0	0.0	-0.0	-0.0	0.0	0.0	-0.0	-0.0	0.0	0.0	0.0	-0.0	-0.0	0.0	0.0	0.0	-0.0	0.0	-0.0	-0.0	-0.0	-0.0
Agbl5	-0.0	0.0	0.0	-0.0	0.0	0.0	-0.0	-0.0	0.0	0.0	0.0	-0.0	0.0	-0.0	0.0	-0.0	-0.0	-0.0	0.0	-0.0	0.36493365928174804	0.0	-0.0	-0.0	0.0	0.0	-0.0	-0.0	-0.0
Ager	1.229055815435	-0.0	-0.0	0.0	0.0	-0.0	-0.0	-0.0	-0.0	-0.0	0.0	-0.0	-0.0	0.0	-0.0	0.0	-0.0	-0.0	0.0	-0.0	2.2592450610563	0.0	0.0	-0.0	0.0	-0.0	0.0	-0.0	-0.0
Agfg1	-0.7588882968431221	0.0	-0.0	-0.0	-0.0	-0.0	-0.0	0.0	-0.0	0.0	0.0	0.0	-0.0	0.0	0.0	0.0	0.0	0.0	0.0	0.0	-0.445949386697231	-0.0	-0.0	0.499406372764856	-0.0	-0.0	0.0	0.0	0.48311744892435404
Agfg2	-0.0	0.0	0.0	0.0	-0.0	-0.0	-0.0	-0.0	-0.0	-0.0	-0.0	0.0	-0.0	0.0	-0.0	-0.0	0.0	-0.0	0.0	0.560240741560194	0.0	0.0	0.0	-0.0	-0.0	-0.0	0.0	0.0	-0.583100811788249
Aggf1	-0.0	0.0	-0.0	-0.0	0.0	-0.0	0.0	0.0	-0.0	-0.0	-0.0	0.0	0.0	-0.0	0.0	0.0	-0.0	-0.0	-0.0	0.0	-0.362765804804988	-0.0	-0.0	0.0	-0.0	0.0	0.0	0.0	0.0
Agk	-0.0	-0.0	0.0	0.0	0.0	-0.0	-0.0	-0.0	-0.0	-0.0	0.0	0.0	0.0	0.0	0.0	-0.0	0.0	-0.0	0.0	0.0	-0.345370406807805	-0.0	0.0	-0.0	-0.0	0.0	0.0	0.0	-0.0
Agl	-0.542416136004377	0.0	0.0	-0.0	0.0	0.0	0.0	-0.0	0.0	-0.0	0.0	-0.0	-0.0	-0.0	-0.0	0.0	0.0	0.7592970395316508	0.0	-0.0	-0.638918083786485	0.0	-0.0	-0.0	0.0	0.0	0.0	0.0	-0.0
Agmo	0.792046850300257	0.0	-0.0	0.0	-0.0	-0.0	-0.0	0.0	0.0	0.0	0.0	0.0	0.0	-0.0	-0.0	0.0	-0.0	3.9203345170626895	-0.0	0.0	-0.0	-0.0	-0.0	0.0	0.0	0.0	0.0	0.0	0.0
Ago1	-0.364523180745015	0.0	0.0	0.0	0.0	0.0	0.0	-0.0	0.0	0.0	0.0	-0.0	-0.0	-0.0	0.0	-0.0	0.0	-0.0	-0.0	0.0	-0.504292596573764	-0.0	-0.0	0.0	0.0	0.0	0.0	0.0	0.0
Ago2	0.259411916454837	-0.0	-0.0	-0.0	-0.0	0.0	-0.0	-0.0	0.0	0.0	0.0	-0.0	-0.0	-0.0	-0.0	-0.0	-0.0	-0.0	0.0	0.0	-0.7541485206952541	-0.0	-0.0	0.0	0.0	0.0	0.0	0.0	0.0
Ago3	-0.33411799116276103	-0.0	-0.0	-0.0	-0.0	-0.0	-0.0	0.0	0.0	0.0	0.0	0.0	-0.0	-0.0	-0.0	-0.0	-0.0	-0.0	0.0	0.0	-0.400780617727266	-0.0	-0.0	0.0	0.0	-0.0	-0.0	-0.0	0.0
Ago4	-0.50691910357151	-0.0	-0.0	0.0	-0.0	-0.0	-0.0	-0.0	-0.0	0.0	0.0	0.0	-0.0	-0.0	-0.0	-0.0	0.0	-0.0	0.0	-0.0	0.0	-0.0	-0.0	0.555085181661551	0.0	-0.0	0.0	0.0	0.553017237379928
Agpat1	-0.333200615741626	-0.0	0.0	0.0	0.0	0.0	0.0	0.0	-0.0	-0.0	0.0	0.0	0.0	-0.0	1.1946893673663201	-0.0	0.0	-0.0	-0.0	0.0	0.656025600747064	0.0	0.0	-0.0	0.0	-0.0	0.0	-0.0	-0.0
Agpat2	1.54962511885418	-0.0	0.0	0.0	-0.0	0.0	0.0	-0.0	-0.0	0.0	-0.0	-0.0	-0.0	0.0	0.0	-0.0	-0.0	0.0	0.0	-0.0	1.03216601972811	0.0	0.0	-0.0	-0.0	-0.0	0.0	-0.0	-0.0
Agpat3	-0.45071574629149297	-0.0	-0.0	0.0	0.0	-0.0	-0.0	-0.0	0.0	-0.0	0.0	0.0	0.0	-0.0	-0.0	-0.0	0.0	-0.0	-0.0	-0.0	-0.6811949052646179	-0.0	-0.0	-0.0	-0.0	0.0	-0.0	0.0	-0.0
Agpat4	0.0	0.0	0.0	0.0	-0.0	0.0	0.0	-0.0	0.0	0.0	-0.0	-0.0	-0.0	-0.0	-0.0	0.0	0.0	-0.0	0.0	-0.0	0.650353171941666	0.0	0.0	0.0	-0.0	0.0	-0.0	0.0	0.0
Agpat5	-0.8911446691518541	0.0	0.0	-0.0	0.0	0.0	0.0	0.0	-0.0	-0.0	-0.0	0.0	0.0	-0.0	0.0	0.0	0.0	0.0	0.0	-0.0	-0.51205681315987	-0.0	-0.0	-0.0	-0.0	-0.0	-0.0	-0.0	-0.0
Agpat9	0.0	-0.0	-0.0	-0.0	0.0	-0.0	0.0	-0.0	0.0	-0.0	-0.0	0.0	0.0	0.0	-0.0	0.0	-0.0	1.74521620933898	-0.0	-0.0	-0.7926405072201	-0.0	0.0	0.978760640426361	0.0	-0.0	0.0	-0.0	0.9657068185390909
Agps	0.0	0.0	0.0	-0.0	-0.0	-0.0	-0.0	-0.0	-0.0	0.0	0.0	0.0	-0.0	-0.0	0.0	0.0	0.0	-0.0	0.0	-0.0	-0.399369801733459	-0.0	-0.0	0.0	-0.0	-0.0	-0.0	0.0	0.0
Agrn	-0.15521144133118	-0.0	-0.0	0.0	-0.0	0.0	0.0	-0.0	0.0	-0.0	0.0	-0.0	-0.0	0.0	0.0	-0.0	-0.0	-0.0	0.0	-0.0	0.38279459148219397	-0.0	-0.0	-0.0	0.0	0.0	0.0	-0.0	-0.0
Agrp	-0.0	-0.0	0.0	0.0	-0.0	0.0	0.0	-0.0	-0.0	-0.0	-0.0	-0.0	-0.0	0.0	0.0	-0.0	-0.0	0.0	-0.0	-0.0	2.0410254146246003	0.0	-0.0	1.1249356558710601	0.0	0.0	0.0	0.0	0.0
Agt	0.0	0.0	0.0	0.0	0.0	0.0	0.0	-0.0	-0.0	0.0	0.0	-0.0	0.0	-0.0	-0.0	-0.0	-0.0	5.3319327384423705	1.61737107096576	-0.0	0.0	-0.0	0.0	-0.0	0.0	0.0	0.0	-0.0	-0.0
Agtpbp1	-0.285015905071383	0.0	0.0	-0.0	-0.0	-0.0	-0.0	-0.0	-0.0	0.0	0.0	0.0	-0.0	-0.0	-0.0	0.0	0.0	0.5016569861081479	0.0	0.0	-0.460834055224461	-0.0	-0.0	0.0	-0.0	0.0	0.0	-0.0	0.0
Agtr1a	-0.0	0.0	-0.0	-0.0	0.0	-0.0	0.0	0.0	0.0	-0.0	0.0	-0.0	0.0	0.0	-0.0	-0.0	0.0	0.0	0.0	0.0	0.0	0.0	-0.0	1.18333166847142	0.0	-0.0	-0.0	-0.0	1.16248331889301
Agtr2	5.88705757690433	-0.0	0.0	-0.0	-0.0	0.0	-0.0	0.0	0.0	0.0	0.0	0.0	0.0	0.0	0.0	-0.0	0.0	0.0	0.0	-0.0	0.0	0.0	0.0	-0.0	-0.0	0.0	0.0	0.0	-0.0
Agtrap	1.30277466598182	-0.0	0.0	0.0	0.0	-0.0	-0.0	-0.0	-0.0	-0.0	-0.0	-0.0	0.0	-0.0	-0.0	0.0	-0.0	0.0	0.0	-0.0	0.0	-0.0	0.0	-0.0	-0.0	-0.0	-0.0	-0.0	-0.0
Agxt2	0.0	0.0	0.0	0.0	0.0	-0.0	-0.0	0.0	0.0	-0.0	-0.0	-0.0	-0.0	0.0	-0.0	0.0	0.0	6.978157496170679	0.0	0.0	0.0	0.0	0.0	-0.0	0.0	-0.0	-0.0	0.0	-0.0
Ahcy	0.916667575882367	0.0	0.0	0.0	0.0	0.0	-0.0	-0.0	-0.0	-0.0	-0.0	-0.0	0.0	0.0	-0.0	0.0	-0.0	-0.0	0.0	-0.0	0.755189864614095	-0.0	0.0	0.0	-0.0	-0.0	0.0	0.0	0.0
Ahcyl1	0.45731950468203797	-0.0	-0.0	-0.0	-0.0	-0.0	0.0	0.0	0.0	-0.0	0.0	0.0	0.0	0.0	-0.0	-0.0	-0.0	-0.0	0.0	-0.0	-0.569450391688943	-0.0	-0.0	0.0	-0.0	-0.0	-0.0	0.0	0.0
Ahcyl2	-0.43458893858816705	0.0	0.0	-0.0	-0.0	0.0	-0.0	0.0	0.0	0.0	0.0	0.0	-0.0	0.0	0.0	0.0	0.0	0.0	-0.0	0.0	-1.0155016433449	-0.0	-0.0	0.0	0.0	0.0	-0.0	0.0	0.0
Ahdc1	0.4578674941153739	-0.0	-0.0	0.0	-0.0	-0.0	-0.0	0.0	-0.0	0.0	0.0	-0.0	-0.0	0.0	0.0	-0.0	0.0	0.0	-0.0	0.0	-0.5052532840445491	0.0	-0.0	-0.0	0.0	0.0	0.0	-0.0	-0.0
Ahi1	-0.8225747314126091	0.0	-0.0	-0.0	0.0	0.0	-0.0	0.0	-0.0	0.0	0.0	-0.0	-0.0	-0.0	-0.0	-0.0	-0.0	-0.0	0.0	-0.0	0.42369813877437895	0.0	0.0	0.0	-0.0	0.119365658348196	0.0	0.0	0.0
Ahnak	2.80155356311179	-0.0	0.0	0.0	-0.0	-0.0	-0.0	-0.0	0.0	0.0	0.0	-0.0	-0.0	0.0	0.0	-0.0	-0.0	0.0	-0.0	0.0	-0.417788123307724	-0.0	-0.0	0.0	-0.0	0.0	0.0	-0.0	0.0
Ahnak2	1.37215380355971	0.0	0.0	0.0	0.0	-0.0	0.0	-0.0	0.0	0.0	0.0	-0.0	0.0	0.0	0.0	0.0	-0.0	0.0	0.0	-0.0	-0.0	-0.0	-0.0	-0.0	-0.0	-0.324757954931326	0.0	-0.0	-0.0
Ahr	1.00157489041176	0.0	0.0	-0.0	-0.0	-0.0	-0.0	-0.0	0.0	-0.0	0.0	0.0	-0.0	0.0	0.0	0.0	0.0	1.4974317835599	-0.488781417833372	0.0	-0.8522610005845559	-0.0	-0.0	0.0	-0.0	-0.0	0.0	-0.0	0.0
Ahrr	0.0	0.0	-0.0	-0.0	0.0	-0.0	-0.0	0.0	-0.0	0.0	0.0	-0.0	-0.0	0.0	-0.0	-0.0	-0.0	0.0	-0.0	0.0	0.0	0.0	-0.0	1.4784124846061901	-0.0	-0.0	-0.0	0.0	1.4999129241529299
Ahsa1	-0.413918352674127	-0.0	-0.0	-0.0	0.0	0.0	0.0	0.0	0.0	-0.0	-0.0	0.0	0.0	0.0	0.0	0.0	0.0	0.0	-0.0	0.0	0.0	-0.0	0.0	0.0	-0.0	-0.0	-0.0	0.0	0.0
Ahsa2	0.0	-0.0	-0.0	-0.0	-0.0	-0.0	-0.0	0.0	-0.0	0.0	-0.0	0.0	0.0	-0.0	-0.0	0.0	0.0	-0.0	0.0	-0.0	1.3313113224217599	0.0	0.0	0.0	-0.0	-0.195672723623369	-0.0	0.0	0.0
Aida	0.0	0.0	0.0	-0.0	0.0	-0.0	-0.0	0.0	0.0	0.0	0.0	0.0	0.0	0.0	0.0	0.0	-0.0	0.0	0.0	-0.0	0.23523297008997002	0.0	0.0	0.0	-0.0	-0.0	0.0	0.0	0.0
Aif1	0.69533172520564	0.0	0.0	0.0	-0.0	-0.0	-0.0	0.0	0.0	-0.0	-0.0	0.0	-0.0	0.0	0.0	-0.0	-0.0	0.0	0.0	0.0	1.50873929009341	0.0	0.0	-0.0	-0.0	-0.0	-0.0	-0.0	0.0
Aif1l	-0.9469613850697841	-0.0	-0.0	-0.0	0.0	0.0	0.0	-0.0	0.0	-0.0	-0.0	-0.0	-0.0	0.0	0.0	0.0	-0.0	-1.09539060090231	0.0	-0.0	0.0	0.0	0.0	-0.6147323772570229	0.0	-0.0	-0.0	0.0	-0.583093991535109
Aifm2	1.8946818847962799	-0.0	-0.0	-0.0	0.0	0.0	0.0	0.0	0.0	-0.0	-0.0	-0.0	0.0	0.0	-1.2305165193674499	-0.0	0.0	-0.0	0.0	-0.0	0.0	-0.0	0.0	-0.0	-0.0	-0.0	-0.0	0.0	-0.0
Aifm3	2.96966430345216	-0.0	-0.0	-0.0	-0.0	0.0	0.0	-0.0	-0.0	-0.0	-0.0	-0.0	0.0	-0.0	0.0	0.0	-0.0	0.0	-0.403031696663039	0.0	-0.309744645712304	-0.0	0.0	-0.0	0.0	-0.27943400836002	-0.0	-0.0	-0.0
Aig1	-0.46204445898743196	0.0	0.0	-0.0	0.0	-0.0	0.0	0.0	-0.0	-0.0	-0.0	0.0	0.0	0.0	-0.0	0.0	0.0	0.0	0.0	-0.0	0.284835758360326	0.0	0.0	0.0	-0.0	-0.0	-0.0	-0.0	0.0
Aim2	0.568743437731229	0.0	-0.0	-0.0	-0.0	-0.0	-0.0	-0.0	-0.0	-0.0	-0.0	-0.0	-0.0	0.0	-0.0	-0.0	0.0	0.0	0.0	0.0	0.75994264258955	0.0	-0.0	1.5931147920388897	0.0	-0.0	0.0	-0.0	1.61331524069026
Aimp1	0.0	0.0	0.0	-0.0	0.0	0.0	0.0	-0.0	-0.0	-0.0	-0.0	-0.0	0.0	-0.0	-0.0	0.0	-0.0	0.0	0.0	0.0	0.31496383194067895	-0.0	0.0	0.566991908610506	-0.0	-0.0	0.0	-0.0	0.0
Aimp2	-0.0	0.0	0.0	0.0	-0.0	0.0	0.0	0.0	0.0	0.0	-0.0	-0.0	0.0	-0.0	0.0	-0.0	-0.0	-0.0	0.0	0.0	0.43841948466347097	0.0	0.0	0.0	0.0	-0.0	0.0	-0.0	0.0
Aip	0.0	0.0	0.0	0.0	-0.0	0.0	0.0	0.0	0.0	-0.0	-0.0	0.0	0.0	0.0	1.09822458074911	-0.0	-0.0	0.0	0.0	-0.0	-0.194142181618547	-0.0	0.0	-0.0	-0.0	-0.0	0.0	-0.0	-0.0
Aire	-0.0	-0.0	-0.0	-0.0	0.0	0.0	0.0	-0.0	-0.0	-0.0	0.0	0.0	0.0	-0.0	-0.0	-0.0	-0.0	3.89593222914039	0.0	0.0	0.0	0.0	-0.0	-0.0	0.0	0.0	0.0	-0.0	-0.0
Ajap1	0.7164220030522209	0.0	0.0	0.0	-0.0	-0.0	-0.0	-0.0	-0.0	0.0	0.0	-0.0	-0.0	0.0	0.0	-0.0	-0.0	-0.0	0.0	0.286745451591935	-0.363265058671243	0.0	0.0	-0.0	0.0	0.0	0.0	0.0	-0.0
Ajuba	2.7458670739001296	-0.0	0.0	-0.0	0.0	-0.0	-0.0	-0.0	-0.0	-0.0	-0.0	-0.0	-0.0	-0.0	0.0	0.0	-0.0	-0.0	-0.0	-0.0	-0.0	-0.0	0.0	-0.0	0.0	-0.0	0.0	-0.0	-0.0
Ak1	-0.0	0.0	0.0	0.0	-0.0	0.0	0.0	0.0	0.0	-0.0	-0.0	0.0	0.0	0.0	0.0	0.0	-0.0	-0.0	-0.249587029778594	-0.0	0.333323184974837	-0.0	0.0	-1.03275901440788	-0.0	-0.0	-0.0	0.0	-1.04627286224608
Ak2	-0.380346202129324	-0.0	0.0	-0.0	-0.0	-0.0	0.0	0.0	-0.0	0.0	-0.0	0.0	0.0	0.0	-0.0	-0.0	-0.0	-0.0	-0.0	0.0	0.4051806512525611	-0.0	0.0	0.0	-0.0	-0.0	0.0	0.0	0.0
Ak3	0.4635377389615829	0.0	-0.0	-0.0	0.0	-0.0	0.0	0.0	0.0	0.0	0.0	0.0	0.0	-0.0	0.0	0.0	0.0	-0.0	-0.0	-0.0	-0.23486025611072398	-0.0	-0.0	0.0	0.0	0.0	-0.0	-0.0	0.0
Ak4	-0.7726724528883341	-0.0	-0.0	-0.0	-0.0	-0.0	-0.0	0.0	-0.0	0.0	0.0	0.0	-0.0	0.0	-1.7657586484396801	-0.0	0.0	-0.0	0.0	0.5991769062743371	-0.0	-0.0	0.0	2.04225103237966	0.0	-0.0	-0.0	0.0	2.0387559333370597
Ak5	-1.3117862108245701	0.0	0.0	0.0	-0.0	-0.0	-0.0	0.0	0.0	0.0	0.0	-0.0	-0.0	0.0	-0.0	0.0	-0.0	0.0	0.0	0.681689561740987	-0.0	0.0	0.0	-0.0	-0.0	-0.0	0.0	0.0	-0.0
Ak7	0.0	-0.0	0.0	-0.0	-0.0	0.0	0.0	0.0	0.0	0.0	-0.0	-0.0	0.0	-0.0	0.0	0.0	-0.0	0.0	0.934485103602145	-0.0	1.17363793943543	0.0	0.0	0.0	-0.0	0.0	-0.0	0.0	-0.0
Ak8	4.001801522017839	0.0	0.0	-0.0	-0.0	0.0	-0.0	0.0	0.0	-0.0	-0.0	-0.0	-0.0	-0.0	0.0	0.0	-0.0	0.0	0.0	-0.0	-0.0	0.0	0.0	-0.0	0.0	0.0	-0.0	0.0	-0.0
Akap1	-0.0	0.0	-0.0	0.0	0.0	0.0	0.0	-0.0	0.0	0.0	0.0	0.0	0.0	-0.0	0.0	-0.0	0.0	-0.0	-0.0	0.0	-0.5052081237448489	-0.0	-0.0	-0.0	0.0	0.0	0.0	0.0	-0.0
Akap10	-0.0	-0.0	-0.0	0.0	-0.0	0.0	0.0	-0.0	0.0	0.0	0.0	0.0	-0.0	0.0	0.0	-0.0	0.0	-0.0	-0.0	0.0	-0.9169080121558079	-0.0	-0.0	0.0	-0.0	0.0	-0.0	-0.0	0.0
Akap11	-0.242314871655143	0.0	0.0	-0.0	-0.0	-0.0	-0.0	-0.0	0.0	0.0	0.0	0.0	-0.0	-0.0	0.0	-0.0	-0.0	0.0	0.0	0.0	-0.809524783915471	0.0	-0.0	0.0	-0.0	0.15558900647665802	0.0	0.0	0.0
Akap12	2.50905877008614	-0.0	0.0	-0.0	0.0	0.0	0.0	0.0	0.0	0.0	0.0	0.0	0.0	-0.0	-2.34300996574189	0.0	0.0	-0.0	0.0	-0.0	-1.2550594917083702	-0.0	-0.0	0.0	-0.0	0.0	0.0	-0.0	0.0
Akap13	0.25711003373492197	-0.0	-0.0	0.0	-0.0	0.0	0.0	-0.0	0.0	0.0	0.0	-0.0	-0.0	0.0	-0.0	-0.0	0.0	0.0	0.26908864872284194	0.0	0.458927217007854	0.0	-0.0	0.0	-0.0	-0.0	-0.0	0.0	0.0
Akap14	0.0	-0.0	-0.0	-0.0	-0.0	0.0	0.0	0.0	0.0	0.0	0.0	-0.0	0.0	-0.0	-0.0	0.0	-0.0	0.0	0.0	0.0	1.66825392027524	0.0	0.0	0.0	-0.0	-0.0	0.0	0.0	0.0
Akap2	3.31137590481585	-0.0	-0.0	-0.0	-0.0	0.0	0.0	0.0	0.0	0.0	0.0	0.0	0.0	0.0	-0.0	0.0	0.0	0.0	0.407688264634169	-0.0	-0.462957703560185	0.0	-0.0	-0.0	-0.0	0.0	0.0	0.0	-0.0
Akap3	0.0	-0.0	0.0	0.0	0.0	-0.0	-0.0	0.0	0.0	-0.0	0.0	0.0	0.0	-0.0	-0.0	0.0	0.0	0.0	0.0	0.0	2.52763238255929	0.0	-0.0	-0.0	0.0	0.0	0.0	-0.0	-0.0
Akap5	-0.869412611157075	0.0	0.0	0.0	-0.0	0.0	0.0	-0.0	-0.0	-0.0	0.0	0.0	-0.0	-0.0	-0.0	-0.0	0.0	-0.0	-0.41667420501918206	0.0	-0.579758901697245	0.0	-0.0	0.0	0.0	0.0	0.0	0.0	0.0
Akap6	-0.726544689350601	-0.0	0.0	-0.0	-0.0	-0.0	-0.0	-0.0	0.0	0.0	0.0	0.0	-0.0	-0.0	0.0	-0.0	0.0	-0.0	-0.0	0.0	-1.34173168558398	-0.0	-0.0	-0.0	-0.0	0.0	0.0	0.0	-0.0
Akap7	0.762352347651702	0.0	-0.0	-0.0	-0.0	-0.0	0.0	0.0	-0.0	-0.0	0.0	0.0	-0.0	0.0	-0.0	0.0	-0.0	0.0	-0.0	0.0	-0.0	-0.0	-0.0	-0.0	-0.0	-0.0	0.0	0.0	-0.0
Akap8	-0.0	-0.0	-0.0	-0.0	-0.0	0.0	0.0	-0.0	-0.0	-0.0	-0.0	-0.0	0.0	-0.0	-0.0	-0.0	0.0	-0.6932616182330898	-0.0	-0.0	0.645704272023368	-0.0	-0.0	0.0	0.0	-0.0	-0.0	0.0	0.0
Akap8l	-0.0	-0.0	-0.0	-0.0	0.0	0.0	-0.0	-0.0	-0.0	-0.0	-0.0	-0.0	-0.0	-0.0	-0.0	-0.0	0.0	0.0	-0.0	0.0	1.41974172660755	0.0	-0.0	0.0	0.0	0.0	-0.0	0.0	0.0
Akap9	-0.20198113107535898	0.0	0.0	-0.0	-0.0	-0.0	-0.0	-0.0	-0.0	0.0	0.0	0.0	-0.0	-0.0	-0.0	-0.0	-0.0	0.0	0.0	-0.0	-0.650415696008689	-0.0	-0.0	0.0	-0.0	0.0	-0.0	0.0	0.0
Akip1	0.8722853460420601	-0.0	0.0	0.0	0.0	-0.0	0.0	0.0	-0.0	-0.0	-0.0	-0.0	-0.0	-0.0	0.0	0.0	-0.0	0.0	0.0	-0.0	1.02685749335197	0.0	0.0	-0.0	-0.0	-0.0	-0.0	-0.0	-0.0
Akirin1	-0.374939557618485	-0.0	-0.0	-0.0	0.0	-0.0	-0.0	0.0	0.0	0.0	0.0	0.0	0.0	0.0	0.0	-0.0	0.0	0.0	0.0	0.0	0.0	0.0	0.0	0.0	-0.0	-0.0	-0.0	0.0	0.0
Akirin2	-0.0	0.0	0.0	0.0	-0.0	-0.0	-0.0	0.0	-0.0	-0.0	0.0	0.0	-0.0	0.0	-0.0	0.0	0.0	-0.0	0.0	0.0	1.03864688950348	0.0	0.0	-0.0	-0.0	-0.0	0.0	0.0	-0.0
Akna	0.401333523878052	-0.0	-0.0	0.0	-0.0	0.0	0.0	-0.0	-0.0	-0.0	0.0	-0.0	-0.0	0.0	-0.0	-0.0	0.0	-0.0	0.0	-0.0	-0.0	-0.0	-0.0	-0.0	0.0	0.0	-0.0	-0.0	-0.0
Akr1a1	0.0	0.0	0.0	0.0	0.0	0.0	0.0	0.0	0.0	-0.0	-0.0	0.0	0.0	0.0	0.0	0.0	0.0	0.0	0.0	-0.0	0.43451611078808794	0.0	0.0	0.0	0.0	-0.0	-0.0	0.0	0.0
Akr1b10	0.424787321434818	-0.0	-0.0	0.0	-0.0	0.0	0.0	0.0	0.0	-0.0	0.0	0.0	0.0	-0.0	-2.93142557958677	0.0	0.0	0.0	0.0	-0.0	0.0	0.0	0.0	-0.0	0.0	0.0	-0.0	0.0	-0.0
Akr1b3	0.30538341762063104	0.0	0.0	0.0	-0.0	0.0	0.0	-0.0	0.0	-0.0	-0.0	0.0	0.0	0.0	0.0	-0.0	0.0	-0.0	-0.0	-0.0	-0.0	0.0	0.0	0.0	0.0	-0.0	0.0	0.0	0.0
Akr1b7	0.0	-0.0	-0.0	0.0	-0.0	-0.0	-0.0	0.0	-0.0	-0.0	-0.0	0.0	0.0	-0.0	-5.5292365419462195	0.0	0.0	0.0	0.0	-0.0	0.0	-0.0	0.0	0.0	-0.0	0.0	0.0	0.0	0.0
Akr1b8	2.12917002066351	-0.0	0.0	-0.0	0.0	-0.0	0.0	-0.0	0.0	-0.0	-0.0	-0.0	0.0	-0.0	0.0	0.0	0.0	-0.0	-0.0	0.0	0.0	0.0	0.0	0.857419439770554	-0.0	0.0	0.0	-0.0	0.877637685330021
Akr1c12	6.072050423614839	0.0	0.0	-0.0	0.0	0.0	0.0	-0.0	0.0	-0.0	0.0	0.0	-0.0	-0.0	0.0	-0.0	0.0	0.0	0.0	0.0	0.0	0.0	0.0	0.0	0.0	-0.0	0.0	-0.0	0.0
Akr1c18	0.0	-0.0	-0.0	0.0	-0.0	-0.0	0.0	-0.0	0.0	-0.0	-0.0	-0.0	-0.0	0.0	-0.0	0.0	0.0	0.0	-0.0	0.0	0.0	0.0	-0.0	0.771487540163451	0.0	0.0	0.0	-0.0	0.802871881608154
Akr1c19	0.0	0.0	0.0	-0.0	-0.0	0.0	-0.0	0.0	0.0	-0.0	0.0	0.0	0.0	0.0	2.79632350062954	-0.0	0.0	0.0	0.0	-0.0	0.0	-0.0	0.0	-0.0	-0.0	-0.0	-0.0	0.0	-0.0
Akr1c6	0.0	0.0	0.0	-0.0	0.0	0.0	0.0	0.0	0.0	0.0	0.0	0.0	0.0	0.0	5.1260339943842	0.0	0.0	0.0	0.0	0.0	0.0	0.0	0.0	0.0	0.0	0.0	0.0	0.0	0.0
Akr1d1	0.0	-0.0	-0.0	0.0	-0.0	-0.0	0.0	-0.0	0.0	-0.0	0.0	-0.0	0.0	-0.0	-0.0	-0.0	0.0	0.0	0.0	-0.0	-0.0	0.0	-0.0	2.86983032252907	-0.0	0.0	-0.0	-0.0	2.8849951881072498
Akr1e1	-0.596513056158092	0.0	0.0	-0.0	0.0	0.0	0.0	0.0	0.0	-0.0	-0.0	0.0	0.0	-0.0	0.0	0.0	0.0	-0.0	0.0	-0.0	0.55833275211936	0.0	0.0	0.0	-0.0	-0.0	0.0	0.0	0.0
Akr7a5	0.0	0.0	0.0	-0.0	0.0	-0.0	-0.0	0.0	-0.0	0.0	-0.0	-0.0	-0.0	0.0	0.0	0.0	0.0	-0.0	0.0	-0.0	0.5995512837369711	-0.0	0.0	-0.0	0.0	-0.0	0.0	-0.0	-0.0
Akt1	0.280856864665894	0.0	-0.0	0.0	-0.0	0.0	0.0	0.0	0.0	0.0	0.0	0.0	0.0	0.0	0.0	-0.0	0.0	-0.0	-0.0	-0.0	-0.259242837212268	-0.0	0.0	-0.0	-0.0	-0.0	0.0	-0.0	-0.0
Akt1s1	0.0	-0.0	0.0	0.0	0.0	-0.0	-0.0	0.0	-0.0	0.0	-0.0	-0.0	-0.0	0.0	0.0	-0.0	-0.0	0.0	-0.0	0.0	0.520753512400814	-0.0	0.0	-0.0	0.0	-0.0	0.0	-0.0	-0.0
Akt2	0.220707301144735	-0.0	0.0	0.0	0.0	-0.0	0.0	0.0	-0.0	-0.0	-0.0	0.0	-0.0	-0.0	0.0	-0.0	0.0	-0.0	-0.433136287870794	0.0	0.323952356789235	-0.0	0.0	-0.0	-0.0	-0.189584001058578	-0.0	-0.0	-0.0
Akt2-ps	5.68542727612738	-0.0	0.0	-0.0	-0.0	-0.0	0.0	0.0	-0.0	-0.0	-0.0	0.0	-0.0	0.0	0.0	0.0	-0.0	0.0	-0.0	0.0	-0.0	-0.0	-0.0	-0.0	-0.0	-0.0	0.0	-0.0	-0.0
Akt3	-0.460816826120655	0.0	-0.0	-0.0	-0.0	-0.0	-0.0	-0.0	0.0	0.0	0.0	0.0	-0.0	-0.0	-0.0	-0.0	-0.0	0.0	-0.0	0.0	-1.26699267758808	-0.0	-0.0	0.0	-0.0	0.0	0.0	0.0	0.0
Aktip	-0.32119382362293103	-0.0	-0.0	0.0	-0.0	-0.0	0.0	0.0	0.0	-0.0	-0.0	0.0	0.0	0.0	-0.0	-0.0	-0.0	-0.0	0.0	-0.0	0.536704450219386	0.0	0.0	0.0	-0.0	-0.0	-0.0	-0.0	0.0
Alas1	0.441888372593224	-0.0	-0.0	-0.0	0.0	0.0	0.0	0.0	-0.0	0.0	-0.0	0.0	-0.0	-0.0	-0.0	0.0	0.0	-0.0	-0.0	0.0	-0.6983177400935839	-0.0	0.0	-0.0	0.0	0.0	-0.0	0.0	-0.0
Alcam	-0.48132186376908004	0.0	-0.0	-0.0	0.0	-0.0	-0.0	-0.0	0.0	0.0	0.0	0.0	0.0	-0.0	1.08515916762826	-0.0	0.0	0.0	-0.0	-0.0	-0.8764153252031679	0.0	0.0	-0.0	-0.0	0.0	0.0	0.161078205596579	-0.0
Aldh16a1	0.0	-0.0	0.0	0.0	0.0	-0.0	-0.0	0.0	-0.0	0.0	-0.0	0.0	0.0	0.0	0.0	0.0	-0.0	0.0	0.0	-0.0	0.47474625182544	-0.0	0.0	-0.0	0.0	0.0	-0.0	-0.0	-0.0
Aldh1a1	5.7956859652059505	-0.0	-0.0	0.0	-0.0	-0.0	0.0	0.0	0.0	0.0	-0.0	0.0	0.0	0.0	0.0	0.0	0.0	0.0	0.671503780453957	-0.0	-0.0	-0.0	0.0	0.0	-0.0	0.0	0.0	0.0	0.0
Aldh1a2	7.970132216849559	0.0	0.0	0.0	0.0	-0.0	0.0	-0.0	0.0	0.0	0.0	-0.0	-0.0	0.0	0.0	0.0	0.0	0.0	-0.0	-0.0	-0.0	-0.0	0.0	-0.7293780047144199	-0.0	-0.0	0.0	-0.0	-0.749460107872422
Aldh1a3	1.2032923319821298	0.0	0.0	0.0	-0.0	0.0	-0.0	0.0	0.0	-0.0	0.0	-0.0	-0.0	0.0	-0.0	-0.0	-0.0	0.0	-0.0	0.0	0.0	0.0	-0.0	0.841057949118453	-0.0	0.0	0.0	0.0	0.82967092816634
Aldh1a7	3.3779807778727102	0.0	0.0	0.0	0.0	0.0	-0.0	0.0	0.0	-0.0	0.0	-0.0	-0.0	0.0	-0.0	0.0	0.0	-0.0	-0.0	-0.0	-0.0	0.0	0.0	-0.0	0.0	-0.0	-0.0	0.0	-0.0
Aldh1l1	0.0	-0.0	0.0	0.0	0.0	0.0	0.0	0.0	-0.0	-0.0	-0.0	0.0	0.0	-0.0	-0.0	-0.0	3.7514998155734105	-0.0	-0.0	-0.0	-0.424818530319924	-0.0	0.0	0.0	-0.0	-0.0	0.0	0.0	0.0
Aldh1l2	-1.06807808061575	-0.0	0.0	-0.0	-0.0	0.0	-0.0	-0.0	-0.0	-0.0	0.0	-0.0	-0.0	-0.0	-0.0	0.0	0.0	0.0	0.0	-0.0	-1.2960217267601999	-0.0	-0.0	0.867399150984105	-0.0	0.0	0.0	0.0	0.8271612387046521
Aldh2	0.593800824829958	0.0	0.0	-0.0	-0.0	-0.0	0.0	0.0	0.0	-0.0	-0.0	0.0	-0.0	-0.0	0.0	-0.0	0.0	-0.0	-0.0	0.0	-0.42370955962289797	-0.0	0.0	-0.0	0.0	0.0	-0.0	-0.0	-0.0
Aldh3a2	-0.0	0.0	0.0	-0.0	0.0	-0.0	0.0	-0.0	-0.0	0.0	0.0	-0.0	0.0	-0.0	0.0	0.0	0.0	-0.0	-0.0	-0.0	-0.38428776166245604	-0.0	0.0	-0.0	-0.0	0.0	0.0	-0.0	-0.0
Aldh3b2	-0.0	0.0	-0.0	0.0	0.0	0.0	-0.0	-0.0	0.0	-0.0	0.0	-0.0	0.0	-0.0	0.0	-0.0	0.0	0.0	0.0	0.0	1.2975376212651002	0.0	0.0	-0.0	-0.0	-0.0	0.0	-0.0	-0.0
Aldh4a1	1.3397330963313998	-0.0	-0.0	0.0	0.0	0.0	0.0	-0.0	-0.0	0.0	-0.0	-0.0	0.0	-0.0	-0.0	-0.0	0.0	-0.0	-0.0	-0.0	0.38710966086627796	-0.0	-0.0	-0.0	0.0	-0.0	0.0	-0.0	-0.0
Aldh5a1	-1.2462944097756201	0.0	0.0	-0.0	0.0	-0.0	-0.0	0.0	0.0	0.0	0.0	0.0	0.0	-0.0	-0.0	-0.0	0.0	0.0	0.0	-0.0	-0.6514275239241529	-0.0	-0.0	0.0	-0.0	0.0	0.0	0.0	0.0
Aldh6a1	-0.512877773654988	0.0	-0.0	-0.0	-0.0	-0.0	-0.0	-0.0	0.0	-0.0	0.0	-0.0	0.0	-0.0	-0.0	0.0	0.0	-0.0	0.0	-0.0	-0.485016971745749	0.0	-0.0	-0.0	-0.0	0.0	-0.0	0.0	-0.0
Aldh7a1	0.5599379877250059	0.0	-0.0	0.0	0.0	0.0	0.0	0.0	0.0	0.0	0.0	0.0	0.0	-0.0	-0.0	-0.0	0.0	-0.0	0.0	-0.0	-0.68665718964822	-0.0	0.0	0.0	-0.0	-0.0	-0.0	-0.0	0.0
Aldh9a1	-0.0	-0.0	-0.0	0.0	-0.0	-0.0	-0.0	0.0	0.0	0.0	0.0	-0.0	0.0	0.0	-0.0	0.0	0.0	-0.0	0.0	-0.0	0.31240517455936795	-0.0	0.0	-0.0	-0.0	-0.0	-0.0	-0.0	-0.0
Aldoa	0.0	0.0	0.0	0.0	0.0	0.0	0.0	-0.0	-0.9867268042910909	-0.982272330621632	-1.12078896953876	-0.926852586339653	-0.0	0.0	0.0	-0.0	0.0	-0.0	-0.0	0.0	-0.47915456095942205	-0.0	0.0	-0.7178353551681841	0.0	-0.0	0.0	0.0	-0.7250466651621659
Aldob	-0.0	0.0	0.0	-0.0	-0.0	0.0	-0.0	-0.0	-0.0	-0.0	-0.0	-0.0	-0.0	-0.0	-1.12794103482594	0.0	-0.0	0.0	-0.0	-0.0	1.6253500242793	0.0	-0.0	-0.0	0.0	-0.0	0.0	-0.0	-0.0
Aldoc	-0.9199541640612421	0.0	0.0	-0.0	0.0	0.0	0.0	0.0	-0.0	-0.0	-0.0	0.0	0.0	-0.0	-2.07177107992958	-0.0	0.0	-0.0	0.0	-0.0	0.0	-0.0	0.0	0.0	-0.0	0.0	-0.0	-0.0	0.0
Alg10b	0.29127467945476504	0.0	-0.0	-0.0	-0.0	-0.0	-0.0	-0.0	0.0	0.0	0.0	-0.0	-0.0	0.0	0.0	0.0	-0.0	-0.0	-0.0	0.0	-3.04689281361682	0.0	-0.0	0.0	-0.0	0.232564113317646	-0.0	-0.0	0.0
Alg11	-0.0	0.0	0.0	-0.0	-0.0	-0.0	-0.0	-0.0	0.0	0.0	0.0	0.0	0.0	0.0	-0.0	-0.0	0.0	-0.0	0.0	-0.0	-0.958546455891477	-0.0	-0.0	0.0	-0.0	0.0	0.0	0.0	0.0
Alg12	0.681171952007665	-0.0	0.0	-0.0	0.0	0.0	0.0	-0.0	0.0	-0.0	-0.0	0.0	-0.0	-0.0	-0.0	-0.0	0.0	-0.0	0.0	-0.0	0.0	-0.0	-0.0	-0.0	-0.0	-0.0	-0.0	0.0	0.0
Alg2	-0.569039613469049	0.0	0.0	0.0	0.0	0.0	-0.0	-0.0	0.0	-0.0	0.0	-0.0	0.0	0.0	0.0	-0.0	0.0	0.0	0.279039884683912	-0.0	-0.41141435213635297	-0.0	0.0	-0.0	-0.0	0.0	0.0	0.0	-0.0
Alg3	-0.6503217734845339	-0.0	-0.0	0.0	-0.0	0.0	0.0	0.0	-0.0	0.0	-0.0	0.0	0.0	-0.0	0.0	-0.0	0.0	-0.0	0.0	0.0	0.0	-0.0	0.0	-0.0	0.0	-0.0	-0.0	0.0	-0.0
Alg5	0.0	0.0	-0.0	0.0	-0.0	-0.0	0.0	-0.0	-0.0	-0.0	-0.0	0.0	0.0	0.0	-0.0	0.0	0.0	-0.0	0.0	0.0	0.44962416709712	0.0	0.0	0.0	-0.0	-0.0	-0.0	-0.0	0.0
Alg6	0.27873197276667	-0.0	-0.0	-0.0	-0.0	-0.0	-0.0	-0.0	-0.0	0.0	0.0	0.0	0.0	-0.0	0.0	0.0	-0.0	0.0	0.0	-0.0	-0.0	-0.0	-0.0	0.0	0.0	-0.0	-0.0	-0.0	0.0
Alg8	0.0	0.0	-0.0	0.0	0.0	-0.0	-0.0	-0.0	0.0	-0.0	-0.0	0.0	0.0	-0.0	0.0	0.0	-0.0	0.0	0.0	0.0	0.5399042225229971	0.0	0.0	0.0	-0.0	-0.0	-0.0	-0.0	0.0
Alg9	-0.33832461328549696	0.0	0.0	-0.0	-0.0	0.0	-0.0	0.0	0.0	0.0	0.0	0.0	-0.0	-0.0	0.0	0.0	0.0	0.0	-0.0	-0.0	0.0	-0.0	0.0	0.0	-0.0	0.0	-0.0	-0.0	0.0
Alk	-1.33489040443538	0.0	0.0	0.0	0.0	0.0	0.0	0.0	0.0	-0.0	0.0	-0.0	0.0	-0.0	-0.0	-0.0	-0.0	0.0	0.0	-0.0	-1.49595161480627	0.0	0.0	-0.0	0.0	0.0	0.0	-0.0	-0.0
Alkbh2	-0.0	-0.0	0.0	0.0	-0.0	-0.0	0.0	-0.0	-0.0	0.0	-0.0	0.0	0.0	0.0	-0.0	-0.0	-0.0	0.0	-0.0	0.0	1.0056009920478899	-0.0	0.0	0.0	0.0	-0.0	-0.0	0.0	0.0
Alkbh3	0.426093031820084	-0.0	-0.0	-0.0	-0.0	-0.0	-0.0	-0.0	-0.0	-0.0	-0.0	-0.0	-0.0	0.0	-0.0	-0.0	0.0	-0.0	0.0	-0.0	0.838014864348423	0.0	0.0	0.0	-0.0	-0.0	-0.0	-0.0	0.0
Alkbh4	-0.0	0.0	0.0	-0.0	-0.0	0.0	-0.0	0.0	-0.0	0.0	-0.0	0.0	0.0	0.0	0.0	-0.0	0.0	-0.0	0.0	0.0	0.512519714839752	-0.0	0.0	0.0	-0.0	-0.0	0.0	0.0	0.0
Alkbh5	0.0	-0.0	-0.0	0.0	0.0	0.0	-0.0	0.0	-0.0	0.0	0.0	0.0	-0.0	0.0	0.0	-0.0	-0.0	-0.0	0.0	-0.0	-0.624396526298869	-0.0	-0.0	-0.0	0.0	-0.0	-0.0	0.0	-0.0
Alkbh7	-0.0	0.0	0.0	0.0	-0.0	-0.0	0.0	0.0	-0.0	0.0	-0.0	0.0	0.0	0.0	0.0	-0.0	0.0	0.0	0.0	-0.0	1.0120559569649599	-0.0	0.0	-0.0	0.0	-0.0	0.0	0.0	-0.0
Alkbh8	-0.384537641681896	0.0	0.0	-0.0	-0.0	-0.0	-0.0	-0.0	0.0	0.0	0.0	-0.0	-0.0	-0.0	-0.0	0.0	0.0	-0.0	-0.0	0.0	-1.6453809171664	0.0	-0.0	0.0	0.0	0.0	0.0	-0.0	0.0
Alms1	-0.0	-0.0	-0.0	-0.0	-0.0	0.0	-0.0	-0.0	-0.0	-0.0	0.0	-0.0	-0.0	0.0	0.0	-0.0	-0.0	0.0	0.0	-0.0	-1.0274019769693101	-0.0	-0.0	0.0	-0.0	0.0	-0.0	-0.0	0.0
Alms1-ps2	0.0	-0.0	-0.0	0.0	-0.0	-0.0	-0.0	-0.0	-0.0	0.0	-0.0	-0.0	0.0	-0.0	0.0	-0.0	-0.0	0.0	0.0	-0.0	1.37337212233991	-0.0	0.0	-0.0	0.0	-0.0	-0.0	0.0	-0.0
Alox12	2.2222830261543502	-0.0	-0.0	0.0	0.0	-0.0	-0.0	-0.0	0.0	0.0	0.0	0.0	0.0	0.0	-0.0	-0.0	-0.0	3.22960170179098	0.0	-0.0	-0.0	-0.0	-0.0	-0.0	0.0	-0.0	0.0	-0.0	-0.0
Alox12b	-0.0	-0.0	-0.0	0.0	-0.0	0.0	0.0	-0.0	0.0	-0.0	-0.0	-0.0	-0.0	-0.0	0.0	-0.0	-0.0	0.0	-0.0	1.4897664448662498	-0.0	-0.0	0.0	0.0	0.0	-0.0	-0.0	-0.0	0.0
Alox15	0.0	0.0	0.0	0.0	-0.0	-0.0	0.0	0.0	0.0	-0.0	0.0	0.0	0.0	-0.0	0.0	-0.0	-0.0	0.0	-0.0	0.0	0.0	0.0	0.0	-2.4791235458502596	0.0	0.0	0.0	0.0	-2.49506690606291
Alox5ap	0.599720728481495	0.0	-0.0	-0.0	0.0	0.0	0.0	-0.0	0.0	-0.0	0.0	0.0	0.0	-0.0	-0.0	-0.0	0.0	0.0	0.0	-0.0	-0.0	-0.0	0.0	-0.0	-0.0	-0.0	0.0	-0.0	-0.0
Aloxe3	0.0	0.0	0.0	-0.0	-0.0	0.0	0.0	-0.0	-0.0	0.0	0.0	-0.0	0.0	-0.0	0.0	-0.0	-0.0	4.03884492879618	-0.0	0.0	0.0	-0.0	0.0	0.0	-0.0	-0.0	0.0	-0.0	0.0
Alpk1	1.3778859540174198	-0.0	-0.0	0.0	-0.0	0.0	0.0	-0.0	-0.0	-0.0	-0.0	-0.0	-0.0	0.0	0.0	0.0	0.0	0.0	0.0	0.0	-0.701912414975087	-0.0	-0.0	0.0	0.0	0.0	0.0	-0.0	0.0
Alpk2	0.0	-0.0	-0.0	-0.0	0.0	-0.0	-0.0	0.0	0.0	-0.0	0.0	0.0	0.0	0.0	-0.0	0.0	-0.0	0.0	0.0	0.0	2.16237133360641	0.0	-0.0	-0.9154694507206729	0.0	-0.0	0.0	-0.0	-0.0
Alpk3	-0.0	0.0	0.0	0.0	-0.0	-0.0	0.0	-0.0	0.0	-0.0	-0.0	-0.0	-0.0	-0.0	-0.0	-0.0	0.0	0.0	-0.0	0.0	-0.0	-0.0	-0.0	-1.13704630294271	-0.0	-0.0	0.0	-0.0	-1.15834315435645
Alpl	0.0	-0.0	-0.0	0.0	0.0	0.0	0.0	-0.0	0.0	-0.0	-0.0	0.0	0.0	-0.0	0.0	0.0	0.0	-0.0	-0.0	-0.0	0.376357420583063	0.0	0.0	-0.0	-0.0	-0.0	0.0	0.0	-0.864309237512562
Als2	-0.0	0.0	0.0	0.0	-0.0	0.0	-0.0	-0.0	-0.0	0.0	0.0	-0.0	-0.0	-0.0	0.0	-0.0	-0.0	0.0	-0.0	0.0	-0.781471964842033	-0.0	-0.0	0.572136035494815	-0.0	0.0	-0.0	0.0	0.0
Als2cl	-0.8215347233155121	-0.0	-0.0	-0.0	-0.0	0.0	0.0	-0.0	0.0	-0.0	0.0	-0.0	0.0	0.0	-0.0	-0.0	-0.0	0.0	0.0	-0.0	0.5877866543169841	-0.0	0.0	-0.0	-0.0	-0.0	0.0	-0.0	-0.0
Als2cr11	0.0	0.0	0.0	-0.0	-0.0	0.0	0.0	-0.0	0.0	0.0	0.0	0.0	-0.0	-0.0	-0.0	-0.0	-0.0	5.10111807655325	-0.0	-0.0	0.0	-0.0	-0.0	-0.0	0.0	-0.0	0.0	-0.0	-0.0
Als2cr12	0.0	0.0	0.0	0.0	-0.0	-0.0	-0.0	-0.0	0.0	-0.0	-0.0	-0.0	-0.0	-0.0	-0.0	-0.0	-0.0	6.1608604569588605	0.0	-0.0	0.0	0.0	-0.0	0.0	0.0	-0.0	-0.0	0.0	-0.0
Alx1	5.5931317281141695	0.0	0.0	0.0	0.0	0.0	-0.0	-0.0	-0.0	0.0	-0.0	0.0	0.0	0.0	0.0	-0.0	0.0	0.0	0.0	-0.0	-0.0	0.0	-0.0	0.0	-0.0	0.0	0.0	-0.0	0.0
Alx3	8.518421529565881	0.0	-0.0	0.0	0.0	-0.0	-0.0	-0.0	-0.0	-0.0	-0.0	-0.0	0.0	0.0	0.0	-0.0	0.0	3.77388900756029	-0.0	0.0	-0.0	0.0	-0.0	-0.0	-0.0	0.0	0.0	0.0	-0.0
Alx4	3.7413316499109306	0.0	-0.0	0.0	0.0	0.0	0.0	-0.0	-0.0	-0.0	-0.0	-0.0	-0.0	0.0	-0.0	0.0	-0.0	4.20724930640686	-0.0	0.0	-0.0	-0.0	-0.0	-0.76040881180546	-0.0	-0.0	0.0	0.0	-0.781504077766011
Alyref2	-0.0	0.0	-0.0	-0.0	0.0	0.0	0.0	0.0	-0.0	0.0	-0.0	-0.0	0.0	-0.0	0.0	0.0	0.0	0.0	0.0	-0.0	0.8153386548942231	0.0	0.0	0.0	-0.0	-0.0	0.0	0.0	-0.0
Ambra1	0.0	-0.0	-0.0	0.0	0.0	0.0	0.0	-0.0	-0.0	-0.0	-0.0	-0.0	-0.0	0.0	0.0	-0.0	0.0	-0.0	-0.0	-0.0	0.265105506078102	-0.0	-0.0	0.0	-0.0	0.0	-0.0	-0.0	0.0
Amd-ps3	0.0	0.0	0.0	-0.0	-0.0	0.0	0.0	-0.0	0.0	-0.0	0.0	-0.0	-0.0	-0.0	0.0	0.0	0.0	-0.0	0.0	-0.0	-6.394421792453611	0.0	0.0	0.0	-0.0	-0.0	-0.0	-0.0	0.0
Amd1	-0.29225311926794	-0.0	-0.0	-0.0	-0.0	-0.0	0.0	0.0	-0.0	0.0	-0.0	0.0	0.0	0.0	0.0	0.0	-0.0	-0.0	-0.0	0.0	-0.0	-0.0	-0.0	1.12469034185296	0.0	-0.0	-0.0	-0.0	1.1346533457488601
Amd2	0.0	0.0	-0.0	-0.0	-0.0	-0.0	-0.0	-0.0	0.0	-0.0	0.0	-0.0	0.0	0.0	-0.0	-0.0	-0.0	0.0	-0.0	-0.0	0.0	-0.0	-0.0	2.12873141214402	-0.0	-0.0	0.0	0.0	1.36344274227667
Amdhd1	4.67330622942244	0.0	-0.0	0.0	0.0	0.0	-0.0	0.0	0.0	-0.0	-0.0	0.0	-0.0	-0.0	-0.0	0.0	0.0	0.0	-0.0	-0.0	-0.0	-0.0	-0.0	0.0	-0.0	0.0	0.0	-0.0	0.0
Amdhd2	0.0	0.0	0.0	0.0	-0.0	0.0	-0.0	-0.0	-0.0	0.0	-0.0	-0.0	0.0	-0.0	0.0	-0.0	0.0	0.0	-0.0	-0.0	1.1279045919836799	0.0	0.0	-0.0	0.0	-0.0	-0.0	-0.0	-0.0
Amer1	0.0	0.0	0.0	-0.0	0.0	0.0	-0.0	-0.0	0.0	0.0	0.0	-0.0	-0.0	0.0	-0.0	-0.0	-0.0	-0.0	-0.0	-0.0	-0.609158576602657	-0.0	-0.0	0.47576481469164705	-0.0	0.0	-0.0	-0.0	0.516577606685139
Amer2	-1.61127416923156	0.0	0.0	-0.0	-0.0	-0.0	-0.0	0.0	0.0	0.0	0.0	0.0	-0.0	0.0	0.0	-0.0	-0.0	0.0	-0.0	0.0	-1.12794802528225	0.0	-0.0	-0.0	-0.0	0.0	0.0	-0.0	-0.0
Amer3	-2.16621487558171	0.0	0.0	-0.0	0.0	0.0	-0.0	-0.0	-0.0	0.0	0.0	-0.0	-0.0	0.0	0.0	-0.0	0.0	0.0	-0.0	0.0	-0.34264755885008	-0.0	-0.0	0.0	-0.0	0.0	-0.0	0.0	0.0
Amfr	-0.0	0.0	0.0	0.0	0.0	0.0	0.0	0.0	-0.0	0.0	-0.0	0.0	-0.0	0.0	0.0	-0.0	0.0	0.0	0.0	0.0	-0.293663924024718	-0.0	-0.0	-0.0	-0.0	-0.0	-0.0	0.0	-0.0
Amh	-0.0	-0.0	-0.0	0.0	0.0	0.0	0.0	0.0	-0.0	0.0	-0.0	-0.0	0.0	0.0	0.0	-0.0	0.0	0.0	-0.0	0.0	1.284370110599	-0.0	0.0	0.0	-0.0	0.0	-0.0	0.0	0.0
Amhr2	0.0	-0.0	-0.0	-0.0	-0.0	0.0	-0.0	0.0	-0.0	-0.0	-0.0	-0.0	0.0	0.0	0.0	0.0	-0.0	0.0	-0.0	-0.0	1.07046625225637	-0.0	-0.0	-0.0	-0.0	-0.0	0.0	-0.0	0.0
Amica1	3.9919572874455898	-0.0	-0.0	0.0	-0.0	0.0	-0.0	0.0	-0.0	-0.0	-0.0	0.0	0.0	0.0	-0.0	0.0	0.0	0.0	-0.0	-0.0	-0.0	-0.0	-0.0	0.0	-0.0	-0.0	-0.0	-0.0	0.813263702322884
Amigo1	0.0	-0.0	-0.0	0.0	-0.0	0.0	-0.0	0.0	0.0	0.0	0.0	0.0	-0.0	0.0	0.0	-0.0	0.0	-0.0	-0.20115858164615802	0.0	-0.0	-0.0	-0.0	-0.0	-0.0	-0.0	0.0	0.0	-0.0
Amigo2	0.0	0.0	-0.0	0.0	0.0	-0.0	-0.0	-0.0	-0.0	0.0	0.0	-0.0	0.0	0.0	0.0	-0.0	0.0	-0.0	0.8465338755224	-0.0	0.9244737869107471	0.0	0.0	-0.0	-0.0	-0.0	0.0	0.0	-0.0
Amigo3	0.9399526129517249	-0.0	-0.0	-0.0	0.0	0.0	0.0	-0.0	-0.0	0.0	0.0	-0.0	-0.0	-0.0	-0.0	-0.0	-0.0	-0.0	-0.0	0.0	-0.0	-0.0	-0.0	0.0	0.0	-0.0	-0.0	0.0	0.0
Ammecr1	0.0	0.0	-0.0	-0.0	-0.0	0.0	0.0	-0.0	-0.0	-0.0	0.0	-0.0	0.0	0.0	0.0	0.0	0.0	-0.0	-0.0	-0.0	-0.7026692013147869	-0.0	-0.0	0.0	-0.0	0.0	-0.0	0.0	0.0
Ammecr1l	-0.0	-0.0	-0.0	-0.0	0.0	0.0	0.0	-0.0	-0.0	0.0	0.0	0.0	-0.0	0.0	-0.0	-0.0	0.0	-0.0	-0.0	-0.0	-0.291896412202531	-0.0	-0.0	0.0	-0.0	0.0	-0.0	0.0	0.0
Amn	0.0	-0.0	-0.0	0.0	0.0	0.0	0.0	0.0	0.0	-0.0	-0.0	-0.0	0.0	-0.0	0.0	-0.0	0.0	0.0	-1.3172834964414	-0.0	0.0	0.0	0.0	0.0	0.0	0.0	-0.0	-0.0	-0.0
Amn1	0.33854719470171996	0.0	0.0	-0.0	-0.0	-0.0	-0.0	-0.0	-0.0	-0.0	0.0	0.0	-0.0	0.0	-0.0	0.0	-0.0	0.0	-0.0	0.0	-0.5401002454780329	-0.0	0.0	-0.0	0.0	0.0	0.0	-0.0	-0.0
Amot	0.962036684036467	-0.0	-0.0	0.0	-0.0	0.0	0.0	0.0	0.0	0.0	0.0	0.0	0.0	-0.0	0.0	0.0	0.0	-0.0	0.0	-0.0	-1.02238036588979	-0.0	-0.0	-0.725659934916057	0.0	0.0	0.0	0.0	-0.734569689709485
Amotl1	1.57945333603306	-0.0	0.0	0.0	0.0	0.0	0.0	0.0	0.0	0.0	0.0	-0.0	0.0	0.0	0.0	0.0	-0.0	-0.0	1.2052610761388	-1.2018224633299799	-0.0	0.0	-0.0	0.0	-0.0	0.247475720526285	0.0	-0.0	0.0
Amotl2	0.520771705858144	0.0	-0.0	-0.0	0.0	0.0	0.0	-0.0	-0.0	0.0	0.0	-0.0	0.0	0.0	0.0	0.0	0.0	0.0	0.0	-0.5841348845665539	-0.7248651046651929	-0.0	-0.0	-0.0	-0.0	-0.0	0.0	-0.0	-0.0
Ampd1	-0.0	-0.0	-0.0	-0.0	0.0	-0.0	-0.0	0.0	0.0	-0.0	-0.0	-0.0	-0.0	-0.0	-0.0	0.0	0.0	4.92864347231412	-0.0	-0.0	0.0	0.0	-0.0	-0.759714075961882	0.0	0.0	0.0	-0.0	-0.76876704759521
Ampd2	-0.0	-0.0	-0.0	0.0	-0.0	0.0	0.0	-0.0	-0.0	0.0	0.0	-0.0	-0.0	-0.0	0.0	-0.0	-0.0	-0.8094164108504559	0.0	0.0	0.4165327724524529	-0.0	-0.0	0.0	0.0	-0.0	0.0	0.0	0.0
Ampd3	-1.08489042337708	0.0	0.0	0.0	0.0	-0.0	0.0	-0.0	-0.0	-0.0	0.0	-0.0	0.0	-0.0	-0.0	-0.0	0.0	0.0	0.0	-0.0	-0.0	-0.0	0.0	0.0	-0.0	0.0	0.0	-0.0	0.0
Amph	-1.04609044416917	0.0	0.0	0.0	-0.0	0.0	0.0	-0.0	0.0	0.0	0.0	0.0	-0.0	-0.0	0.0	0.0	-0.0	0.0	0.0	0.0	-0.7234206083075759	-0.0	-0.0	-0.0	-0.0	0.0	0.0	0.0	-0.0
Amy1	3.11536379682778	-0.0	-0.0	-0.0	-0.0	-0.0	-0.0	0.0	0.0	0.0	-0.0	-0.0	0.0	-0.0	-0.0	-0.0	-0.0	-0.0	0.0	-0.0	1.02655162030304	0.0	0.0	0.0	0.0	-0.0	-0.0	-0.0	0.0
Amy2a5	-0.0	0.0	-0.0	-0.0	-0.0	-0.0	-0.0	-0.0	0.0	0.0	-0.0	0.0	0.0	0.0	-6.7297490903207695	-0.0	-0.0	0.0	-0.0	-0.0	1.7804912416765601	-0.0	-0.0	-0.0	0.0	-0.0	-0.0	-0.0	-0.0
Amz1	-1.2944937402040801	0.0	0.0	0.0	-0.0	-0.0	0.0	0.0	0.0	0.0	0.0	0.0	0.0	0.0	-0.0	-0.0	0.0	0.0	0.0	0.0	0.6022919318136629	0.0	0.0	0.701822643376586	0.0	-0.0	0.0	0.0	0.691427767196615
Anapc1	-0.0	0.0	-0.0	-0.0	-0.0	-0.0	-0.0	-0.0	-0.0	0.0	0.0	-0.0	-0.0	-0.0	0.0	-0.0	-0.0	-0.0	0.0	-0.0	-0.428258579816132	-0.0	-0.0	0.0	0.0	0.0	-0.0	0.0	0.0
Anapc11	0.444741624442575	0.0	-0.0	0.0	0.0	0.0	0.0	0.0	-0.0	-0.0	-0.0	-0.0	0.0	0.0	0.0	-0.0	0.0	0.0	0.0	-0.0	0.598262512346125	-0.0	0.0	-0.0	-0.0	-0.339580718164518	0.0	0.0	-0.0
Anapc13	0.0	-0.0	-0.0	-0.0	-0.0	0.0	0.0	0.0	-0.0	0.0	-0.0	0.0	0.0	0.0	0.0	0.0	-0.0	-0.0	0.0	-0.0	0.6626973787219089	0.0	0.0	-0.0	0.0	-0.0	-0.0	-0.0	-0.0
Anapc15	0.42478877996622794	0.0	0.0	-0.0	-0.0	0.0	0.0	0.0	0.0	-0.0	-0.0	-0.0	0.0	0.0	0.0	0.0	-0.0	0.0	-0.0	-0.0	0.0	0.0	0.0	0.0	-0.0	-0.0	0.0	-0.0	0.0
Anapc16	0.0	0.0	-0.0	0.0	-0.0	0.0	0.0	0.0	-0.0	-0.0	-0.0	-0.0	-0.0	0.0	-0.0	0.0	-0.0	0.0	0.0	0.0	0.6482583342095389	0.0	0.0	-0.0	-0.0	-0.0	-0.0	0.0	-0.0
Anapc4	0.0	0.0	-0.0	-0.0	0.0	0.0	0.0	-0.0	-0.0	0.0	-0.0	0.0	0.0	-0.0	-0.0	0.0	0.0	-0.0	0.0	-0.0	1.02498456527221	0.0	0.0	0.0	-0.0	0.0	0.0	-0.0	0.0
Anapc5	0.43137713283952206	-0.0	-0.0	0.0	0.0	0.0	0.0	-0.0	-0.0	-0.0	-0.0	-0.0	-0.0	-0.0	-0.0	-0.0	-0.0	0.0	-0.0	0.0	0.5487240373473721	0.0	0.0	-0.0	0.0	-0.0	0.0	0.0	0.0
Ang	1.78793234455711	-0.0	-0.0	0.0	0.0	-0.0	0.0	0.0	0.0	-0.0	0.0	-0.0	0.0	-0.0	0.0	0.0	-0.0	-0.0	0.0	0.0	-0.0	-0.0	0.0	-0.0	0.0	0.0	0.0	-0.0	-0.0
Angel1	-0.914209126733692	-0.0	-0.0	0.0	-0.0	0.0	0.0	-0.0	-0.0	-0.0	0.0	-0.0	0.0	0.0	0.0	0.0	-0.0	-0.0	0.0	-0.0	-0.0	-0.0	0.0	-0.0	-0.0	-0.0	-0.0	-0.0	-0.0
Angpt1	2.6189559249603502	0.0	0.0	0.0	0.0	-0.0	-0.0	-0.0	-0.0	-0.0	0.0	-0.0	0.0	-0.0	-0.0	0.0	0.0	-0.0	0.0	-0.0	-0.0	-0.0	-0.0	0.0	-0.0	0.0	0.0	-0.0	0.0
Angpt2	2.00667704554286	-0.0	0.0	-0.0	-0.0	0.0	0.0	-0.0	-0.0	0.0	-0.0	0.0	0.0	0.0	-0.0	0.0	0.0	0.0	0.0	-0.0	-0.0	-0.0	0.0	0.0	-0.0	0.0	0.0	-0.0	0.0
Angptl2	3.797721667748	0.0	0.0	0.0	-0.0	0.0	0.0	-0.0	0.0	0.0	-0.0	-0.0	-0.0	0.0	-0.0	0.0	0.0	-0.0	-0.0	-0.0	-0.0	-0.0	0.0	0.0	-0.0	-0.0	0.0	-0.0	0.0
Angptl4	5.70334277166168	0.0	0.0	0.0	0.0	-0.0	0.0	-0.0	0.0	-0.0	0.0	-0.0	0.0	0.0	-1.1622124731860901	0.0	0.0	0.0	0.0	-0.0	0.0	0.0	-0.0	-0.0	-0.0	0.0	0.0	-0.0	-0.0
Angptl6	-1.26849956560799	0.0	0.0	-0.0	-0.0	0.0	0.0	0.0	-0.0	-0.0	-0.0	0.0	-0.0	-0.0	0.0	-0.0	-0.0	0.0	-0.0	0.0	0.6251162987431871	-0.0	0.0	-0.0	-0.0	-0.460987619367558	0.0	0.0	-0.0
Angptl7	0.0	-0.0	-0.0	-0.0	0.0	-0.0	-0.0	-0.0	-0.0	-0.0	0.0	-0.0	0.0	0.0	0.0	-0.0	0.0	0.0	-0.0	-0.0	-1.11636187890661	0.0	-0.0	-0.0	0.0	0.0	0.0	-0.0	-0.0
Angptl8	2.98498185270433	-0.0	-0.0	0.0	-0.0	-0.0	0.0	0.0	-0.0	0.0	0.0	-0.0	0.0	-0.0	-0.0	-0.0	-0.0	0.0	0.0	-0.0	-0.0	0.0	-0.0	0.0	-0.0	0.0	0.0	0.0	0.0
Ank	-0.722670552084402	-0.0	0.0	-0.0	0.0	-0.0	0.0	-0.0	0.0	-0.0	-0.0	0.0	-0.0	0.0	0.0	0.0	-0.0	0.0	-0.0	0.0	-0.641761690954577	-0.0	-0.0	-0.0	-0.0	0.0	0.0	-0.0	-0.0
Ank1	-0.8839572705055749	-0.0	-0.0	-0.0	0.0	0.0	0.0	-0.0	-0.0	0.0	0.0	-0.0	0.0	-0.0	-3.60876109106981	-0.0	0.0	0.0	0.0	-0.0	-1.37654492759472	-0.0	-0.0	-0.0	-0.0	0.0	-0.0	-0.0	-0.0
Ank2	-0.0	0.0	0.0	0.0	-0.0	0.0	-0.0	-0.0	0.0	-0.0	0.0	-0.0	-0.0	-0.0	-0.0	-0.0	0.0	-0.0	-0.0	0.0	-0.65663204506887	-0.0	-0.0	-0.587452324056626	0.0	-0.0	0.0	0.0	-0.576613760068924
Ank3	-1.3654748166318997	-0.0	0.0	-0.0	-0.0	-0.0	-0.0	-0.0	0.0	-0.0	0.0	-0.0	-0.0	-0.0	-0.0	-0.0	0.0	-0.0	-0.0	-0.0	-0.9595177002410179	-0.0	-0.0	-0.0	0.0	0.0	-0.0	0.0	-0.0
Ankdd1a	0.0	-0.0	-0.0	0.0	0.0	-0.0	-0.0	-0.0	0.0	0.0	0.0	-0.0	-0.0	-0.0	0.0	-0.0	0.0	0.0	0.0	-0.0	-2.28999698011898	0.0	0.0	0.0	-0.0	0.0	0.0	0.0	-0.0
Ankdd1b	-0.0	0.0	-0.0	-0.0	-0.0	0.0	0.0	-0.0	-0.0	-0.0	-0.0	0.0	0.0	-0.0	0.0	0.0	-0.0	0.0	0.0	-0.0	1.07980649901189	0.0	0.0	-0.0	-0.0	-0.0	-0.0	-0.0	-0.0
Ankef1	-0.0	-0.0	-0.0	-0.0	-0.0	0.0	0.0	0.0	0.0	0.0	0.0	-0.0	-0.0	-0.0	-0.0	0.0	-0.0	3.19203886797689	0.0	-0.0	-0.0	0.0	-0.0	-0.0	-0.0	0.0	-0.0	-0.0	0.0
Ankfy1	-0.0	0.0	0.0	-0.0	0.0	0.0	0.0	-0.0	-0.0	0.0	0.0	-0.0	-0.0	-0.0	0.0	-0.0	-0.0	-0.0	-0.0	0.0	0.36392473523286895	0.0	-0.0	0.733308657713612	0.0	0.0	-0.0	0.0	0.737430518896706
Ankhd1	0.0	-0.0	-0.0	-0.0	-0.0	0.0	-0.0	-0.0	-0.0	0.0	0.0	0.0	-0.0	-0.0	-0.0	-0.0	-0.0	0.0	-0.0	0.0	-0.961687505856861	-0.0	-0.0	0.646786696170604	-0.0	0.0	0.0	-0.0	0.6628396892506551
Ankib1	-0.459160254489991	-0.0	0.0	-0.0	-0.0	-0.0	-0.0	-0.0	0.0	0.0	0.0	0.0	-0.0	-0.0	0.0	0.0	0.0	0.0	-0.0	-0.0	-0.7235672812198579	0.0	-0.0	0.0	0.0	0.0	-0.0	0.0	0.0
Ankle1	-0.0	0.0	0.0	-0.0	-0.0	0.0	0.0	-0.0	0.0	0.0	0.0	0.0	-0.0	-0.0	0.0	0.0	-0.0	-0.0	0.0	-0.0	1.03557020579578	0.0	-0.0	0.0	0.0	-0.0	0.0	0.0	0.0
Ankle2	-0.208679134713587	-0.0	-0.0	0.0	0.0	0.0	0.0	-0.0	-0.0	0.0	0.0	-0.0	-0.0	0.0	0.0	-0.0	0.0	-0.0	-0.0	0.0	-0.0	-0.0	-0.0	0.0	0.0	0.0	0.0	-0.0	0.0
Ankmy2	-0.48319891354792105	0.0	0.0	-0.0	-0.0	-0.0	0.0	0.0	-0.0	-0.0	-0.0	0.0	-0.0	-0.0	0.0	-0.0	0.0	0.0	0.0	-0.0	0.264889125326387	0.0	0.0	0.0	0.0	-0.0	-0.0	0.0	0.0
Ankra2	-0.489433419727645	0.0	0.0	-0.0	0.0	0.0	0.0	-0.0	-0.0	-0.0	-0.0	-0.0	0.0	0.0	-0.0	0.0	0.0	-0.0	0.0	0.0	-0.31073960104873305	-0.0	0.0	-0.0	-0.0	-0.0	0.0	0.0	-0.0
Ankrd1	0.0	0.0	-0.0	0.0	0.0	-0.0	-0.0	0.0	0.0	-0.0	0.0	-0.0	-0.0	-0.0	0.0	0.0	-0.0	6.04430086886736	-0.0	-0.0	0.0	0.0	0.0	-0.0	0.0	-0.0	-0.0	0.0	-0.0
Ankrd10	0.0	-0.0	-0.0	-0.0	0.0	0.0	0.0	0.0	-0.0	0.0	0.0	0.0	0.0	0.0	-0.0	-0.0	0.0	-0.633532624297577	0.0	0.0	0.738258794863825	-0.0	-0.0	-0.0	0.0	-0.0	-0.0	0.0	-0.0
Ankrd11	-0.44257729114151095	-0.0	-0.0	-0.0	-0.0	-0.0	-0.0	-0.0	-0.0	0.0	0.0	-0.0	-0.0	-0.0	0.0	-0.0	-0.0	-0.0	-0.186361775747119	0.0	-0.7446192949905609	-0.0	-0.0	0.0	-0.0	0.0	-0.0	0.0	0.0
Ankrd12	-0.330145334697372	-0.0	-0.0	-0.0	-0.0	-0.0	-0.0	-0.0	-0.0	0.0	0.0	0.0	-0.0	-0.0	-0.0	-0.0	-0.0	0.0	-0.0	0.0	-0.8645562437834481	-0.0	-0.0	0.0	-0.0	0.183057584936698	0.0	-0.0	0.0
Ankrd13b	0.0	-0.0	-0.0	0.0	-0.0	0.0	0.0	-0.0	-0.0	-0.0	-0.0	0.0	-0.0	0.0	0.0	-0.0	0.0	0.0	-0.0	0.0	0.565984777295765	0.0	-0.0	-0.0	0.0	-0.0	0.0	-0.0	-0.0
Ankrd13d	-0.0	-0.0	-0.0	0.0	-0.0	0.0	0.0	0.0	0.0	-0.0	-0.0	-0.0	0.0	0.0	0.0	0.0	0.0	0.0	-0.0	-0.0	0.77358629877476	0.0	0.0	0.0	0.0	-0.0	-0.0	0.0	0.0
Ankrd16	0.27996705783284304	-0.0	-0.0	0.0	-0.0	0.0	-0.0	-0.0	-0.0	-0.0	-0.0	-0.0	-0.0	-0.0	-1.2891406647163999	-0.0	0.0	-0.0	-0.0	-0.0	-0.43680868838545894	-0.0	-0.0	0.0	0.0	-0.0	-0.0	-0.0	0.0
Ankrd17	-0.0	-0.0	0.0	-0.0	-0.0	0.0	-0.0	-0.0	0.0	0.0	0.0	-0.0	-0.0	-0.0	-0.0	-0.0	-0.0	0.0	-0.0	0.0	-0.5499219848459711	0.0	-0.0	0.0	-0.0	0.15891388361017003	0.0	0.0	0.0
Ankrd2	-0.0	-0.0	-0.0	-0.0	0.0	-0.0	-0.0	-0.0	0.0	0.0	-0.0	-0.0	0.0	-0.0	0.0	-0.0	-0.0	0.0	0.0	-0.0	0.0	0.0	0.0	-1.40029600553085	-0.0	-0.0	-0.0	0.0	-1.49149882318603
Ankrd22	-0.0	0.0	0.0	0.0	0.0	0.0	-0.0	0.0	-0.0	0.0	-0.0	-0.0	0.0	-0.0	-0.0	0.0	0.0	0.0	-0.0	-0.0	-4.38324535377895	0.0	-0.0	1.63832306401052	-0.0	-0.0	-0.0	0.0	1.74728537452948
Ankrd23	0.7145153014966321	-0.0	-0.0	0.0	-0.0	0.0	0.0	-0.0	-0.0	0.0	-0.0	-0.0	0.0	-0.0	-0.0	-0.0	0.0	-0.0	0.0	-0.0	1.0594525787006301	-0.0	0.0	-0.0	0.0	-0.0	-0.0	0.0	-0.0
Ankrd24	0.44613555438852004	-0.0	-0.0	0.0	-0.0	0.0	0.0	0.0	0.0	-0.0	-0.0	-0.0	0.0	0.0	-0.0	-0.0	-0.0	0.0	0.0	-0.0	0.509449936100805	-0.0	0.0	-0.0	0.0	-0.0	-0.0	-0.0	0.0
Ankrd26	-0.6291949520482111	-0.0	-0.0	-0.0	-0.0	0.0	-0.0	-0.0	0.0	0.0	0.0	-0.0	-0.0	-0.0	0.0	0.0	0.0	-0.0	-0.0	-0.0	-0.7936151943714309	-0.0	-0.0	0.0	0.0	0.0	-0.0	-0.0	0.0
Ankrd27	0.0	-0.0	-0.0	0.0	-0.0	0.0	0.0	-0.0	0.0	-0.0	-0.0	0.0	-0.0	-0.0	-0.0	0.0	0.0	-0.0	-0.0	0.0	0.674122457200692	0.0	-0.0	-0.0	0.0	-0.0	0.0	0.0	-0.0
Ankrd28	-0.9237841937271041	0.0	-0.0	-0.0	-0.0	-0.0	0.0	-0.0	0.0	0.0	0.0	-0.0	-0.0	0.0	-0.0	-0.0	-0.0	-0.0	-0.0	-0.0	-1.28256888601097	-0.0	-0.0	0.0	-0.0	0.0	-0.0	-0.0	0.0
Ankrd29	-1.30125012579744	-0.0	-0.0	-0.0	0.0	0.0	0.0	0.0	0.0	0.0	0.0	0.0	0.0	-0.0	-0.0	0.0	-0.0	0.0	0.0	0.0	0.0	0.0	0.0	0.0	-0.0	-0.0	0.0	0.0	0.0
Ankrd31	-0.0	-0.0	-0.0	0.0	-0.0	0.0	-0.0	-0.0	0.0	-0.0	-0.0	0.0	-0.0	0.0	-0.0	-0.0	0.0	7.34912672801015	-0.0	0.0	0.0	0.0	-0.0	0.0	0.0	0.0	-0.0	-0.0	0.0
Ankrd33b	0.0	-0.0	-0.0	0.0	-0.0	0.0	-0.0	-0.0	-0.0	0.0	-0.0	0.0	-0.0	0.0	-0.0	-0.0	-0.0	0.0	-0.9547973040055359	0.0	-0.8441818096987771	-0.0	-0.0	-0.0	0.0	0.0	-0.0	-0.0	-0.0
Ankrd34a	-0.0	-0.0	0.0	0.0	0.0	0.0	-0.0	0.0	-0.0	-0.0	-0.0	0.0	-0.0	-0.0	0.0	-0.0	-0.0	0.0	-0.0	0.0	-0.357473833302553	-0.0	-0.0	-0.0	0.0	0.0	0.0	-0.0	-0.0
Ankrd34b	-1.9617818475455902	-0.0	0.0	-0.0	-0.0	-0.0	-0.0	0.0	0.0	0.0	0.0	0.0	0.0	-0.0	0.0	-0.0	-0.0	0.0	0.0	-0.0	-0.45240764494114294	0.0	0.0	0.0	-0.0	0.0	0.0	-0.0	0.0
Ankrd34c	-0.0	0.0	0.0	0.0	0.0	-0.0	-0.0	0.0	0.0	-0.0	0.0	0.0	0.0	0.0	-0.0	0.0	0.0	0.0	-0.0	-0.0	-1.4120732769889	0.0	-0.0	0.0	0.0	-0.0	-0.0	-0.0	0.0
Ankrd35	0.0	-0.0	-0.0	0.0	0.0	0.0	0.0	-0.0	0.0	-0.0	-0.0	-0.0	0.0	0.0	-0.0	-0.0	0.0	0.0	-0.0	-0.0	0.7703566112198141	0.0	0.0	0.0	0.0	-0.0	0.0	-0.0	0.0
Ankrd37	-0.0	-0.0	0.0	-0.0	-0.0	-0.0	0.0	0.0	-0.0	0.0	-0.0	0.0	0.0	0.0	-0.0	-0.0	0.0	-0.0	0.0	0.0	0.852423900125234	0.0	0.0	0.8856686388214241	0.0	0.0	-0.0	-0.0	0.92494541670017
Ankrd44	-0.0	-0.0	-0.0	-0.0	0.0	0.0	0.0	-0.0	0.0	0.0	0.0	-0.0	-0.0	-0.0	-0.0	0.0	0.0	0.0	0.0	-0.0	-0.7036172191673841	0.0	-0.0	0.593515876634408	-0.0	0.0	-0.0	-0.0	0.579330046568001
Ankrd45	-1.51498548388394	-0.0	-0.0	0.0	-0.0	-0.0	-0.0	0.0	0.0	0.0	0.0	0.0	0.0	0.0	0.0	0.0	0.0	-0.0	-0.29398100735221	0.0	-0.276933839642098	0.0	-0.0	-0.0	-0.0	0.0	-0.0	-0.0	-0.0
Ankrd46	-0.631664493841615	0.0	0.0	0.0	-0.0	-0.0	0.0	-0.0	0.0	-0.0	0.0	0.0	-0.0	0.0	0.0	-0.0	-0.0	-0.0	0.0	0.0	-0.193955615816297	0.0	0.0	-0.0	-0.0	-0.0	0.0	0.0	-0.0
Ankrd49	-0.0	0.0	0.0	-0.0	0.0	-0.0	-0.0	0.0	0.0	-0.0	0.0	0.0	-0.0	0.0	-0.0	0.0	-0.0	-0.0	-0.0	0.0	-0.7695928370838628	-0.0	-0.0	0.874177733233589	-0.0	-0.0	0.0	0.0	0.830769921357577
Ankrd50	0.5825230111274641	-0.0	-0.0	-0.0	0.0	0.0	0.0	-0.0	0.0	0.0	0.0	0.0	-0.0	0.0	0.0	-0.0	0.0	0.0	-0.0	-0.0	-0.8418246931543242	-0.0	-0.0	0.0	-0.0	0.0	0.0	0.0	0.0
Ankrd52	0.371277481460402	-0.0	-0.0	0.0	0.0	0.0	0.0	-0.0	0.0	0.0	0.0	-0.0	-0.0	0.0	0.0	-0.0	-0.0	-0.0	-0.0	0.0	-2.6418717240227796	-0.0	-0.0	0.0	0.0	0.0	0.0	0.0	0.0
Ankrd54	-0.0	-0.0	-0.0	0.0	0.0	0.0	0.0	0.0	-0.0	0.0	-0.0	-0.0	-0.0	-0.0	0.0	0.0	-0.0	0.0	-0.0	0.0	1.1058100226794398	-0.0	0.0	-0.0	-0.0	-0.0	-0.0	-0.0	-0.0
Ankrd55	3.59393207783316	0.0	0.0	-0.0	0.0	0.0	-0.0	0.0	0.0	-0.0	-0.0	-0.0	0.0	-0.0	0.0	0.0	0.0	0.0	0.8434812740310571	-0.0	0.0	0.0	0.0	-0.0	-0.0	0.0	0.0	-0.0	-0.0
Ankrd6	-1.28481988940557	-0.0	-0.0	0.0	-0.0	0.0	-0.0	0.0	0.0	-0.0	0.0	0.0	0.0	0.0	0.0	-0.0	0.0	-0.0	0.0	-0.0	-0.0	0.0	-0.0	0.0	-0.0	0.0	0.0	0.0	0.0
Ankrd63	-0.0	-0.0	-0.0	0.0	-0.0	-0.0	-0.0	0.0	-0.0	0.0	0.0	0.0	0.0	-0.0	-0.0	-0.0	0.0	0.0	-0.0	0.0	0.6819914910856679	0.0	-0.0	0.0	-0.0	0.0	-0.0	0.0	0.0
Ankrd66	0.0	-0.0	0.0	-0.0	-0.0	0.0	0.0	0.0	-0.0	-0.0	-0.0	-0.0	0.0	-0.0	0.0	0.0	0.0	0.0	0.0	-0.0	1.98772642841343	0.0	0.0	0.0	0.0	-0.0	-0.0	-0.0	0.0
Ankrd9	0.0	-0.0	-0.0	0.0	-0.0	0.0	0.0	0.0	0.0	-0.0	-0.0	-0.0	0.0	0.0	0.0	0.0	0.0	-0.0	-0.0	-0.0	0.8144334461108941	-0.0	0.0	-0.0	-0.0	-0.0	-0.0	0.0	-0.0
Anks1b	-1.27647786561436	-0.0	-0.0	-0.0	-0.0	-0.0	-0.0	-0.0	-0.0	0.0	0.0	0.0	-0.0	-0.0	0.0	-0.0	0.0	0.0	-0.0	0.0	-0.962567105448322	-0.0	-0.0	0.0	0.0	0.0	-0.0	0.0	0.0
Anks3	0.0	-0.0	-0.0	-0.0	-0.0	0.0	0.0	-0.0	-0.0	0.0	-0.0	0.0	-0.0	0.0	0.0	-0.0	0.0	-0.0	0.0	0.0	0.6235301237137879	-0.0	0.0	0.0	0.0	-0.0	-0.0	0.0	-0.0
Anks6	-0.0	-0.0	-0.0	0.0	-0.0	0.0	-0.0	-0.0	-0.0	0.0	0.0	0.0	-0.0	0.0	0.0	-0.0	0.0	0.0	-0.351466128110428	0.0	0.8647789734162501	0.0	-0.0	-0.8681783321739821	0.0	-0.0	0.0	-0.0	-0.880456223615642
Ankub1	0.0	-0.0	-0.0	-0.0	-0.0	0.0	0.0	-0.0	0.0	0.0	-0.0	-0.0	-0.0	-0.0	-0.0	0.0	0.0	3.2318307048262	0.0	-0.0	-0.0	0.0	-0.0	-0.0	-0.0	0.0	-0.0	-0.0	-0.0
Ankzf1	0.566743553910381	-0.0	-0.0	-0.0	-0.0	-0.0	-0.0	-0.0	-0.0	-0.0	-0.0	-0.0	-0.0	-0.0	-0.0	-0.0	0.0	-0.0	-0.0	0.0	1.43343896221228	0.0	0.0	0.0	-0.0	-0.0	-0.0	-0.0	0.0
Anln	0.42765942755429404	-0.0	-0.0	-0.0	0.0	0.0	0.0	0.0	0.0	0.0	-0.0	-0.0	-0.0	-0.0	0.0	0.0	-0.0	-0.0	0.0	-0.0	-0.643920296051708	0.0	-0.0	1.1657588985331298	-0.0	0.0	-0.0	-0.0	1.1804278917258402
Ano1	1.6195237526230202	-0.0	0.0	0.0	-0.0	0.0	-0.0	-0.0	0.0	-0.0	-0.0	-0.0	0.0	-0.0	0.0	-0.0	0.0	0.0	1.21744403632794	-0.0	0.0	0.0	-0.0	0.0	0.0	-0.0	-0.0	-0.0	0.0
Ano2	-2.81942872895016	0.0	0.0	-0.0	0.0	-0.0	-0.0	0.0	-0.0	0.0	0.0	-0.0	0.0	-0.0	0.0	-0.0	-0.0	0.0	0.0	0.0	0.0	0.0	0.0	-0.0	-0.0	0.0	-0.0	-0.0	-0.0
Ano3	-0.5746626439285689	-0.0	-0.0	-0.0	-0.0	-0.0	0.0	-0.0	0.0	0.0	0.0	0.0	-0.0	-0.0	0.0	-0.0	-0.0	0.0	-0.0	0.0	-1.03021186540295	0.0	-0.0	0.0	-0.0	0.0	0.0	0.0	0.0
Ano4	-0.458857742063189	-0.0	-0.0	-0.0	-0.0	-0.0	0.0	0.0	0.0	0.0	0.0	0.0	0.0	-0.0	0.0	0.0	-0.0	0.0	-0.0	-0.3811844836354771	-0.5715689859510601	0.0	-0.0	0.0	-0.0	-0.0	-0.0	-0.0	-0.0
Ano5	-2.5555256830946202	0.0	-0.0	-0.0	0.0	0.0	-0.0	0.0	-0.0	0.0	-0.0	-0.0	0.0	-0.0	0.0	0.0	0.0	0.0	0.623742973159056	-0.0	-0.0	0.0	0.0	-0.0	-0.0	-0.0	-0.0	0.0	-0.0
Ano6	0.5896850628943809	0.0	-0.0	0.0	0.0	0.0	0.0	-0.0	-0.0	0.0	0.0	-0.0	0.0	-0.0	0.0	-0.0	0.0	-0.0	0.0	0.0	0.854315637473804	0.0	-0.0	-0.0	0.0	-0.0	0.0	-0.0	-0.0
Anp32a	-0.0	0.0	-0.0	-0.0	-0.0	0.0	0.0	0.0	-0.0	-0.0	-0.0	0.0	-0.0	0.0	0.0	0.0	-0.0	-0.0	0.0	0.0	0.0	-0.0	0.0	0.0	0.0	0.17162245262652098	-0.0	-0.0	0.0
Anp32b	0.0	0.0	0.0	-0.0	-0.0	0.0	0.0	0.0	-0.0	-0.0	-0.0	0.0	0.0	-0.0	-0.0	0.0	-0.0	-0.0	0.0	-0.0	0.8698889923337909	0.0	0.0	-0.0	0.0	0.0	-0.0	-0.0	-0.0
Anp32e	-0.24965587512166798	0.0	0.0	-0.0	0.0	-0.0	0.0	-0.0	-0.0	-0.0	-0.0	0.0	-0.0	0.0	0.0	0.0	-0.0	-0.0	-0.0	-0.0	-0.30700270162229	-0.0	-0.0	-0.0	0.0	0.0	-0.0	-0.0	0.0
Anpep	4.972077900995809	0.0	0.0	0.0	0.0	0.0	0.0	-0.0	0.0	-0.0	-0.0	-0.0	-0.0	0.0	0.0	0.0	0.0	0.0	-0.0	-0.0	-0.0	-0.0	-0.0	-0.0	-0.0	0.0	0.0	-0.0	-0.0
Antxr1	0.874381385269878	0.0	0.0	-0.0	0.0	0.0	0.0	0.0	0.0	0.0	-0.0	-0.0	-0.0	-0.0	-0.0	0.0	0.0	0.0	0.0	-0.0	-0.614008393922489	0.0	0.0	0.574458732404345	-0.0	-0.0	-0.0	-0.0	0.5851116517895311
Antxr2	1.6419112885218101	0.0	-0.0	0.0	-0.0	-0.0	-0.0	0.0	0.0	0.0	0.0	-0.0	-0.0	0.0	0.0	0.0	0.0	-0.0	-0.0	0.0	-0.0	0.0	-0.0	-0.0	-0.0	-0.0	0.0	0.0	-0.0
Anxa1	3.96985703097223	0.0	-0.0	0.0	0.0	-0.0	0.0	-0.0	0.0	0.0	-0.0	-0.0	-0.0	0.0	-0.0	0.0	0.0	5.27342766440194	-0.0	-0.0	0.0	0.0	0.0	0.920184100950559	0.0	0.0	0.0	-0.0	0.8997599722686891
Anxa11	2.24931222393759	-0.0	-0.0	0.0	0.0	-0.0	0.0	0.0	0.0	-0.0	-0.0	-0.0	-0.0	-0.0	-0.0	0.0	0.0	0.0	0.0	0.0	-0.0	0.0	0.0	-0.0	-0.0	-0.0	0.0	-0.0	-0.0
Anxa13	0.0	0.0	0.0	0.0	0.0	-0.0	0.0	0.0	-0.0	-0.0	-0.0	0.0	0.0	-0.0	4.47068651085487	0.0	0.0	0.0	-0.0	0.0	0.0	0.0	0.0	-0.0	0.0	-0.0	-0.0	0.0	-0.0
Anxa2	3.9792254770321698	0.0	0.0	0.0	0.0	0.0	0.0	-0.0	0.0	0.0	-0.0	-0.0	0.0	-0.0	0.0	0.0	0.0	0.0	0.0	-0.0	0.0	-0.0	0.0	0.0	-0.0	-0.0	0.0	-0.0	0.0
Anxa3	1.1835481867973798	0.0	0.0	0.0	0.0	0.0	-0.0	-0.0	0.0	-0.0	0.0	-0.0	0.0	0.0	0.0	0.0	0.0	0.0	-0.0	-0.0	-0.0	-0.0	-0.0	0.0	0.0	-0.0	0.0	0.0	0.0
Anxa4	1.1394571633246102	-0.0	-0.0	-0.0	0.0	-0.0	0.0	0.0	0.0	0.0	-0.0	0.0	-0.0	0.0	0.0	0.0	0.0	0.0	-0.0	0.0	0.0	-0.0	0.0	0.0	0.0	-0.0	0.0	-0.0	0.0
Anxa5	2.6614084166109397	0.0	0.0	0.0	0.0	0.0	0.0	0.0	0.0	0.0	-0.0	-0.0	0.0	0.0	0.0	0.0	0.0	-0.0	0.0	-0.0	-1.06080238972239	-0.0	0.0	0.0	-0.0	0.0	0.0	-0.0	0.0
Anxa6	1.01344857394177	-0.0	-0.0	0.0	0.0	0.0	0.0	0.0	0.0	0.0	0.0	0.0	-0.0	-0.0	-0.0	0.0	0.0	-0.0	0.0	0.0	-0.254024471098194	0.0	0.0	-0.0	0.0	0.0	-0.0	-0.0	-0.0
Anxa7	1.7913430044887	-0.0	-0.0	0.0	-0.0	0.0	0.0	0.0	0.0	0.0	0.0	0.0	-0.0	0.0	0.0	-0.0	0.0	0.0	-0.0	0.0	0.0	0.0	-0.0	0.0	-0.0	-0.0	-0.0	-0.0	0.0
Anxa8	-0.0	0.0	-0.0	-0.0	-0.0	0.0	0.0	0.0	0.0	0.0	-0.0	-0.0	0.0	0.0	0.0	0.0	0.0	0.0	-0.0	0.0	0.0	0.0	0.0	0.650197176280565	-0.0	0.0	0.0	0.0	0.645454452557658
Anxa9	-0.0	-0.0	-0.0	-0.0	0.0	0.0	0.0	0.0	0.0	0.0	0.0	0.0	0.0	-0.0	-0.0	-0.0	-0.0	0.0	0.0	-0.0	1.3033864365594399	0.0	0.0	0.0	-0.0	-0.0	0.0	-0.0	0.0
Aoc2	0.0	-0.0	-0.0	0.0	-0.0	-0.0	-0.0	0.0	0.0	0.0	0.0	0.0	0.0	0.0	-0.0	-0.0	-0.0	0.0	-0.0	0.0	0.588075743932188	-0.0	-0.0	0.0	0.0	-0.0	-0.0	0.0	0.0
Aoc3	2.14584632473758	0.0	0.0	0.0	0.0	-0.0	-0.0	-0.0	0.0	0.0	0.0	-0.0	-0.0	0.0	0.0	0.0	-0.0	3.44137065184292	-0.0	-0.0	0.0	-0.0	-0.0	-0.892811295317913	0.0	0.0	0.0	0.0	-0.8772682452532271
Aox1	3.40260940237678	-0.0	0.0	-0.0	0.0	0.0	0.0	-0.0	0.0	-0.0	-0.0	-0.0	-0.0	0.0	0.0	0.0	0.0	0.0	0.0	0.0	-0.0	-0.0	-0.0	-0.0	0.0	0.0	-0.0	-0.0	-0.0
Aox2	0.0	0.0	-0.0	-0.0	-0.0	-0.0	-0.0	-0.0	0.0	0.0	0.0	0.0	-0.0	0.0	-0.0	-0.0	-0.0	7.40953803502957	0.0	-0.0	-0.0	-0.0	0.0	-0.0	-0.0	0.0	-0.0	0.0	-0.0
Aox3	6.524964800683009	0.0	0.0	0.0	0.0	-0.0	-0.0	-0.0	-0.0	0.0	0.0	-0.0	-0.0	0.0	-0.0	0.0	0.0	4.93477316156358	-0.0	0.0	-0.0	0.0	-0.0	0.0	0.0	0.0	0.0	-0.0	0.0
Ap1g1	-0.31622486481891	-0.0	0.0	0.0	0.0	-0.0	-0.0	-0.0	0.0	0.0	0.0	0.0	-0.0	-0.0	-0.0	0.0	0.0	0.0	0.0	0.0	-0.729773953447631	-0.0	-0.0	0.476600067375426	0.0	0.0	-0.0	-0.0	0.4763648662493621
Ap1g2	0.0	-0.0	-0.0	0.0	-0.0	-0.0	-0.0	-0.0	-0.0	0.0	-0.0	0.0	0.0	-0.0	-0.0	-0.0	0.0	-0.0	-0.0	0.0	2.00132295860741	-0.0	-0.0	0.0	0.0	-0.0	-0.0	-0.0	0.0
Ap1m1	-0.0	-0.0	0.0	0.0	0.0	0.0	0.0	-0.0	0.0	-0.0	0.0	-0.0	0.0	-0.0	0.0	-0.0	0.0	-0.0	0.0	-0.0	-0.380083099739189	-0.0	0.0	-0.0	0.0	-0.0	0.0	-0.0	-0.0
Ap1m2	0.0	0.0	-0.0	0.0	0.0	-0.0	0.0	0.0	0.0	-0.0	-0.0	0.0	0.0	-0.0	-0.0	-0.0	-0.0	0.0	-1.94925917956877	0.0	-0.0	-0.0	0.0	0.0	-0.0	-0.0	-0.0	-0.0	0.0
Ap1s1	-0.0	0.0	0.0	0.0	-0.0	0.0	0.0	0.0	0.0	0.0	0.0	0.0	0.0	-0.0	0.0	-0.0	-0.0	0.0	-0.0	0.300798757803735	0.7026695399070739	0.0	0.0	0.0	-0.0	-0.0	0.0	0.0	0.0
Ap1s2	-0.539083610782856	-0.0	-0.0	-0.0	0.0	-0.0	-0.0	0.0	0.0	0.0	0.0	0.0	0.0	-0.0	-0.0	0.0	0.0	-0.0	0.4807097568609	-0.0	0.663391921899507	0.0	0.0	-0.0	-0.0	-0.0	-0.0	0.0	-0.0
Ap1s3	0.0	-0.0	-0.0	-0.0	-0.0	0.0	0.0	0.0	-0.0	-0.0	-0.0	0.0	0.0	0.0	0.0	-0.0	0.0	4.82668130634123	-0.0	0.0	3.07376955541034	0.0	0.0	0.0	0.0	0.0	-0.0	-0.0	0.0
Ap2b1	-0.363399943992978	-0.0	0.0	0.0	0.0	0.0	-0.0	-0.0	-0.0	0.0	0.0	-0.0	-0.0	0.0	0.0	-0.0	-0.0	0.0	0.0	0.0	-0.0	-0.0	-0.0	0.0	0.0	-0.0	0.0	0.0	0.0
Ap2m1	-0.0	0.0	0.0	0.0	0.0	0.0	0.0	0.0	0.0	-0.0	-0.0	0.0	0.0	-0.0	-0.0	-0.0	0.0	-0.0	-0.0	0.0	0.3496398558896311	0.0	0.0	0.0	0.0	-0.0	0.0	-0.0	0.0
Ap2s1	0.0	0.0	0.0	0.0	-0.0	0.0	0.0	0.0	-0.0	0.0	-0.0	0.0	-0.0	-0.0	0.0	0.0	0.0	0.0	0.0	0.0	1.3302350424429799	0.0	0.0	-0.0	-0.0	-0.20173715780539603	0.0	0.0	-0.0
Ap3b1	0.335085949212073	-0.0	-0.0	0.0	0.0	-0.0	0.0	-0.0	0.0	0.0	0.0	0.0	-0.0	-0.0	0.0	-0.0	0.0	-0.0	-0.0	0.0	-0.381517391018869	0.0	-0.0	0.0	-0.0	0.0	0.0	0.0	0.46586822868024497
Ap3b2	-0.8993942194602281	-0.0	-0.0	0.0	0.0	0.0	0.0	-0.0	0.0	-0.0	0.0	-0.0	0.0	-0.0	0.0	-0.0	0.0	0.0	-0.0	0.0	-0.287886141116427	-0.0	0.0	-0.0	0.0	0.0	0.0	0.0	-0.0
Ap3d1	0.0	-0.0	0.0	0.0	0.0	0.0	0.0	-0.0	-0.0	0.0	0.0	-0.0	-0.0	0.0	-0.0	-0.0	0.0	0.0	-0.0	0.0	0.175097854372499	-0.0	-0.0	0.0	0.0	-0.0	0.0	0.0	0.0
Ap3m1	-0.0	-0.0	-0.0	-0.0	-0.0	-0.0	0.0	0.0	0.0	0.0	0.0	0.0	0.0	0.0	-0.0	0.0	0.0	-0.0	-0.0	-0.0	0.0	-0.0	-0.0	0.709830218658663	-0.0	0.0	-0.0	-0.0	0.705805061741875
Ap3m2	-0.47893395240991	0.0	0.0	0.0	-0.0	-0.0	-0.0	-0.0	-0.0	0.0	0.0	-0.0	-0.0	-0.0	-0.0	-0.0	0.0	-0.0	-0.0	0.0	0.331998427558721	-0.0	-0.0	-0.0	-0.0	-0.0	0.0	-0.0	-0.0
Ap3s1	-0.0	-0.0	0.0	-0.0	0.0	-0.0	-0.0	0.0	-0.0	-0.0	0.0	0.0	0.0	0.0	0.0	0.0	0.0	0.0	0.0	0.0	0.546595599021646	0.0	0.0	-0.0	-0.0	0.0	0.0	0.0	-0.0
Ap3s2	-0.517793990875519	0.0	0.0	0.0	-0.0	0.0	0.0	0.0	0.0	-0.0	0.0	-0.0	0.0	-0.0	0.0	-0.0	0.0	-0.0	-0.0	-0.0	-0.497647119475509	-0.0	0.0	-0.0	0.0	0.0	-0.0	0.0	-0.0
Ap4b1	0.584231576611069	0.0	-0.0	0.0	-0.0	0.0	0.0	-0.0	-0.0	-0.0	-0.0	-0.0	-0.0	-0.0	-0.0	0.0	0.0	-0.0	0.0	-0.0	0.0	0.0	0.0	0.0	-0.0	0.0	0.0	-0.0	0.0
Ap4e1	0.0	-0.0	-0.0	-0.0	-0.0	-0.0	-0.0	-0.0	-0.0	0.0	0.0	-0.0	-0.0	-0.0	-0.0	-0.0	-0.0	0.0	-0.0	-0.0	-1.75890843800816	-0.0	-0.0	0.0	0.0	0.0	-0.0	-0.0	0.0
Ap4m1	0.6728979918898499	-0.0	-0.0	0.0	0.0	-0.0	-0.0	-0.0	-0.0	-0.0	-0.0	-0.0	-0.0	-0.0	-0.0	-0.0	-0.0	-0.0	-0.0	-0.0	0.8718821261314058	-0.0	-0.0	0.0	-0.0	0.0	-0.0	-0.0	0.0
Ap4s1	-0.517904610465854	0.0	-0.0	-0.0	-0.0	-0.0	-0.0	0.0	-0.0	-0.0	-0.0	0.0	0.0	0.0	-0.0	0.0	-0.0	0.0	0.0	-0.0	0.552079185143395	0.0	0.0	-0.0	0.0	0.0	0.0	-0.0	-0.0
Ap5m1	-0.0	-0.0	-0.0	-0.0	-0.0	0.0	-0.0	0.0	0.0	0.0	0.0	0.0	-0.0	0.0	0.0	0.0	0.0	-0.0	-0.0	0.0	-0.75571602703236	0.0	-0.0	0.0	-0.0	0.0	0.0	0.0	0.0
Ap5z1	-0.0	-0.0	-0.0	0.0	-0.0	0.0	-0.0	-0.0	-0.0	0.0	-0.0	0.0	-0.0	0.0	0.0	-0.0	0.0	0.0	-0.0	0.0	0.795682839234258	-0.0	-0.0	-0.0	0.0	-0.0	-0.0	-0.0	-0.0
Apaf1	0.6042827498418629	0.0	0.0	0.0	-0.0	-0.0	-0.0	-0.0	0.0	0.0	0.0	0.0	-0.0	-0.0	0.0	-0.0	-0.0	0.0	0.0	0.0	-0.6446922905261829	0.0	-0.0	0.0	-0.0	0.0	-0.0	0.0	0.0
Apba1	-0.853899990125426	0.0	0.0	0.0	0.0	0.0	-0.0	-0.0	0.0	-0.0	0.0	-0.0	0.0	-0.0	-0.0	0.0	-0.0	0.0	-0.16951454724113502	0.0	-1.43905017298478	-0.0	0.0	-0.737206144419862	0.0	0.0	0.0	0.0	-0.7343629499442079
Apba2	-1.64561967729972	0.0	0.0	0.0	-0.0	0.0	0.0	-0.0	0.0	-0.0	0.0	-0.0	-0.0	-0.0	0.0	0.0	0.0	-0.0	-0.20917383094167702	0.0	-0.6212075172617421	0.0	-0.0	-0.0	-0.0	0.0	0.0	-0.0	-0.0
Apba3	0.0	-0.0	0.0	-0.0	-0.0	0.0	0.0	0.0	0.0	0.0	-0.0	0.0	0.0	-0.0	0.0	-0.0	0.0	-0.0	-0.0	0.0	0.8139011270328091	-0.0	0.0	-0.0	0.0	-0.0	-0.0	0.0	-0.0
Apbb1	-1.07357866314883	0.0	0.0	0.0	-0.0	0.0	0.0	-0.0	-0.0	-0.0	-0.0	0.0	-0.0	0.0	0.0	-0.0	-0.0	-0.0	-0.282532732370892	0.0	-0.456543108270365	-0.0	0.0	-0.0	0.0	-0.0	-0.0	-0.0	-0.0
Apbb1ip	0.362321685798185	0.0	-0.0	-0.0	0.0	-0.0	-0.0	0.0	0.0	-0.0	0.0	0.0	0.0	0.0	-0.0	-0.0	0.0	4.10074375624878	0.0	0.0	0.0	0.0	0.0	-0.0	0.0	0.0	0.0	-0.0	-0.0
Apbb2	-0.28467129063601504	-0.0	-0.0	-0.0	0.0	-0.0	0.0	-0.0	0.0	-0.0	0.0	-0.0	-0.0	-0.0	-0.0	0.0	0.0	0.0	0.0	-0.0	-0.345533139202926	0.0	-0.0	-0.0	0.0	-0.0	-0.0	-0.0	-0.0
Apc	-0.232373959072045	0.0	0.0	-0.0	-0.0	-0.0	-0.0	-0.0	0.0	0.0	0.0	0.0	-0.0	-0.0	-0.0	-0.0	-0.0	-0.0	-0.0	0.0	-0.941997992218157	0.0	-0.0	0.0	-0.0	0.0	0.0	0.0	0.0
Apc2	-1.1724959595554598	-0.0	0.0	0.0	-0.0	0.0	0.0	-0.0	0.0	0.0	0.0	-0.0	0.0	0.0	-0.0	-0.0	-0.0	-0.0	-0.0	-0.0	0.0	-0.0	-0.0	-0.0	0.0	-0.0	0.0	0.0	-0.0
Apcdd1	3.46911630420889	-0.0	0.0	0.0	0.0	-0.0	-0.0	-0.0	0.0	-0.0	0.0	-0.0	-0.0	0.0	0.0	-0.0	-0.0	0.0	-0.0	0.0	-1.61855357073942	-0.0	-0.0	-0.0	-0.0	0.18866306988197698	0.0	0.0	-0.0
Apeh	-0.0	-0.0	-0.0	0.0	-0.0	0.0	0.0	-0.0	-0.0	0.0	-0.0	-0.0	0.0	0.0	0.0	-0.0	0.0	-0.0	0.321384531690364	-0.0	0.0	-0.0	0.0	0.0	0.0	-0.0	0.0	-0.0	0.0
Apex1	-0.0	0.0	0.0	0.0	0.0	-0.0	-0.0	0.0	-0.0	-0.0	-0.0	-0.0	0.0	0.0	0.0	-0.0	-0.0	-0.0	0.0	0.0	-0.5804055452473	-0.0	0.0	0.0	-0.0	-0.0	0.0	0.0	0.0
Apex2	0.0	-0.0	-0.0	0.0	0.0	0.0	-0.0	0.0	-0.0	0.0	-0.0	-0.0	-0.0	0.0	0.0	-0.0	0.0	0.0	0.0	0.0	0.530051099466976	-0.0	0.0	0.0	0.0	-0.0	-0.0	-0.0	0.0
Aph1a	0.0	0.0	0.0	0.0	0.0	-0.0	-0.0	-0.0	-0.0	0.0	-0.0	-0.0	0.0	0.0	0.0	0.0	0.0	0.0	0.0	-0.0	0.35922098028324106	-0.0	0.0	-0.0	0.0	-0.0	-0.0	0.0	-0.0
Aph1b	-0.42052869165188	0.0	-0.0	-0.0	-0.0	-0.0	-0.0	-0.0	0.0	0.0	0.0	-0.0	0.0	-0.0	-0.0	0.0	0.0	0.0	-0.0	0.0	-0.81476867497362	-0.0	-0.0	0.0	-0.0	0.0	-0.0	0.0	0.0
Api5	-0.22250287591123896	0.0	0.0	-0.0	-0.0	-0.0	-0.0	0.0	-0.0	0.0	0.0	0.0	-0.0	-0.0	0.0	0.0	-0.0	0.0	0.0	0.0	-0.37326464402710297	-0.0	-0.0	0.589300257268456	-0.0	0.0	-0.0	-0.0	0.589257849416365
Apitd1	-0.0	-0.0	0.0	0.0	0.0	0.0	-0.0	0.0	0.0	-0.0	-0.0	-0.0	0.0	0.0	0.0	0.0	-0.0	-0.0	-0.0	-0.0	1.10775418987221	0.0	0.0	0.0	-0.0	-0.0	0.0	0.0	0.0
Apln	1.93160194655499	-0.0	-0.0	0.0	-0.0	-0.0	0.0	0.0	0.0	0.0	0.0	0.0	0.0	0.0	-0.0	0.0	-0.0	-0.0	-0.0	-0.0	-1.20400501172725	-0.0	0.0	-0.0	-0.0	0.0	-0.0	0.0	-0.0
Aplnr	4.1460771219746695	-0.0	-0.0	0.0	-0.0	0.0	-0.0	-0.0	0.0	-0.0	0.0	0.0	0.0	-0.0	0.0	0.0	0.0	0.0	0.0	-0.0	-1.0646877955225	-0.0	0.0	-0.0	0.0	0.0	0.0	-0.0	-0.0
Aplp1	-1.77374682252817	0.0	0.0	0.0	-0.0	-0.0	-0.0	0.0	0.0	0.0	-0.0	0.0	-0.0	-0.0	0.0	-0.0	-0.0	0.0	-0.0	-0.0	0.25073440790461304	0.0	0.0	-0.0	0.0	-0.0	-0.0	0.0	-0.0
Aplp2	-0.266686573278005	-0.0	0.0	-0.0	0.0	0.0	0.0	-0.0	-0.0	-0.0	0.0	0.0	0.0	-0.0	0.0	0.0	-0.0	-0.0	0.0	-0.0	-0.40248947256162604	-0.0	0.0	-0.0	-0.0	0.0	0.0	-0.0	-0.0
Apmap	-0.54298737691886	0.0	0.0	0.0	0.0	0.0	0.0	0.0	0.0	0.0	-0.0	0.0	0.0	-0.0	-0.0	-0.0	-0.0	0.0	0.0	-0.0	-0.279150349657028	-0.0	0.0	-0.0	-0.0	-0.0	-0.0	-0.0	-0.0
Apoa1	-0.0	-0.0	-0.0	0.0	0.0	0.0	0.0	-0.0	-0.0	0.0	-0.0	-0.0	0.0	-0.0	-0.0	-0.0	0.0	0.0	0.0	-0.0	2.12435110582124	0.0	0.0	0.0	0.0	-0.0	-0.0	-0.0	0.0
Apoa4	0.0	0.0	0.0	-0.0	0.0	0.0	0.0	-0.0	0.0	0.0	0.0	-0.0	-0.0	-0.0	-2.1537969763936298	-0.0	0.0	0.0	0.0	0.0	0.0	0.0	-0.0	0.0	0.0	-0.0	-0.0	0.0	0.0
Apob	0.959883169259897	-0.0	0.0	-0.0	-0.0	-0.0	-0.0	0.0	0.0	0.0	0.0	0.0	-0.0	-0.0	-0.0	0.0	-0.0	6.205913774179209	0.0	-0.0	-0.0	-0.0	0.0	-0.0	0.0	0.0	-0.0	0.0	-0.0
Apobec1	1.0020793785867401	0.0	0.0	0.0	0.0	0.0	0.0	-0.0	0.0	-0.0	-0.0	0.0	-0.0	0.0	-0.0	0.0	0.0	-0.0	0.0	-0.0	0.0	0.0	-0.0	0.7494333717032281	0.0	0.0	0.0	-0.0	0.7306567433061141
Apobec2	2.2614314982408197	0.0	-0.0	-0.0	0.0	0.0	0.0	-0.0	-0.0	-0.0	-0.0	-0.0	-0.0	-0.0	-0.0	0.0	-0.0	0.0	0.0	-0.0	0.0	-0.0	0.0	-1.11074423385574	0.0	-0.0	-0.0	-0.0	-1.1131116925407398
Apobec3	0.38088210907211295	-0.0	0.0	-0.0	-0.0	-0.0	-0.0	0.0	0.0	0.0	-0.0	0.0	0.0	0.0	0.0	-0.476404988344182	-0.0	-0.0	0.0	0.0	1.05739607193107	0.0	0.0	0.0	-0.0	-0.0	0.0	-0.0	0.0
Apoc1	0.0	0.0	0.0	0.0	-0.0	0.0	0.0	0.0	-0.0	0.0	-0.0	-0.0	-0.0	-0.0	-0.0	0.0	0.0	0.0	0.0	-0.0	1.8485274364911002	-0.0	0.0	-0.0	-0.0	-0.0	-0.0	0.0	-0.0
Apoc4	0.7057419478202149	-0.0	-0.0	-0.0	0.0	-0.0	0.0	-0.0	-0.0	-0.0	0.0	0.0	-0.0	0.0	-0.0	-0.0	-0.0	3.86362392265667	-0.0	-0.0	0.9559478548004899	0.0	-0.0	-0.0	0.0	0.0	-0.0	-0.0	-0.0
Apod	6.9313450289995595	0.0	-0.0	0.0	0.0	-0.0	0.0	-0.0	0.0	0.0	-0.0	0.0	0.0	0.0	0.0	0.0	-0.0	0.0	0.0	-0.0	-0.33039636526318295	-0.0	-0.0	-0.0	-0.0	0.0	0.0	-0.0	-0.0
Apoe	0.562935006150448	0.0	0.0	0.0	0.0	0.0	0.0	0.0	-0.0	0.0	-0.0	-0.0	0.0	-0.0	0.0	-0.0	0.0	-0.0	0.0	-0.0	-0.251136312277839	0.0	0.0	0.0	0.0	-0.0	0.0	-0.0	0.0
Apoh	-0.0	0.0	0.0	0.0	0.0	0.0	0.0	0.0	0.0	-0.0	-0.0	0.0	-0.0	-0.0	-1.27430911723994	-0.0	0.0	0.0	-0.0	0.0	0.0	-0.0	0.0	0.0	-0.0	-0.0	-0.0	0.0	0.0
Apol7a	0.0	0.0	0.0	0.0	-0.0	0.0	0.0	0.0	0.0	-0.0	-0.0	-0.0	-0.0	-0.0	-2.15378081400692	-0.0	-0.0	0.0	-0.0	0.0	-0.0	0.0	0.0	3.9602517692384	0.0	-0.0	-0.0	-0.0	3.8452693644343996
Apol7b	-8.35415973620525	-0.0	-0.0	-0.0	-0.0	0.0	0.0	0.0	-0.0	-0.0	0.0	0.0	-0.0	0.0	-0.0	0.0	0.0	2.56976935488868	-0.0	0.0	1.01455991421147	-0.0	0.0	3.84175015068817	0.0	-0.0	-0.0	-0.0	4.449178428564419
Apol7c	0.0	0.0	0.0	-0.0	-0.0	-0.0	-0.0	0.0	-0.0	0.0	0.0	0.0	-0.0	0.0	0.0	0.0	0.0	0.0	-0.0	0.0	0.0	0.0	0.0	1.79594614419496	0.0	0.0	-0.0	-0.0	1.81404208393188
Apol7e	10.1326555020349	0.0	0.0	0.0	0.0	-0.0	-0.0	0.0	0.0	0.0	-0.0	-0.0	0.0	-0.0	-0.0	-0.0	-0.0	0.0	-0.0	0.0	0.0	0.0	-0.0	-0.0	-0.0	0.0	0.0	0.0	-0.0
Apol8	0.0	-0.0	-0.0	-0.0	-0.0	-0.0	0.0	0.0	0.0	-0.0	-0.0	0.0	0.0	0.0	-0.0	0.0	-0.0	0.0	0.0	0.0	-0.0	0.0	-0.0	2.32831137792863	-0.0	0.0	-0.0	-0.0	2.3058922105283304
Apol9a	0.0	0.0	0.0	0.0	-0.0	0.0	0.0	-0.0	0.0	0.0	0.0	0.0	0.0	-0.0	4.03486603596329	0.0	-0.0	0.0	0.0	-0.0	0.0	0.0	0.0	6.49425564469182	0.0	-0.0	-0.0	-0.0	6.47153476343108
Apol9b	0.0	-0.0	0.0	-0.0	0.0	0.0	0.0	0.0	-0.0	-0.0	-0.0	0.0	-0.0	-0.0	6.57388876457113	-0.0	-0.0	0.0	-0.0	-0.0	0.0	0.0	0.0	6.182095497954871	0.0	0.0	-0.0	0.0	6.2621574014602
Apold1	0.0	0.0	-0.0	-0.0	0.0	0.0	-0.0	1.76755579689767	0.0	1.04788648185813	0.0	0.0	0.0	0.0	-0.0	-0.0	-0.0	0.0	-0.0	0.0	0.0	0.0	-0.0	0.0	0.0	0.0	0.0	0.0	0.0
Apoo	-0.454452889513705	0.0	0.0	0.0	-0.0	-0.0	-0.0	0.0	0.0	0.0	0.0	0.0	0.0	0.0	-0.0	0.0	-0.0	-0.0	0.0	-0.0	0.0	0.0	0.0	-0.0	-0.0	0.0	-0.0	0.0	-0.0
Apoo-ps	0.0	-0.0	-0.0	-0.0	0.0	0.0	0.0	-0.0	0.0	-0.0	-0.0	0.0	-0.0	-0.0	-0.0	0.0	-0.0	0.0	0.0	1.04513386791285	0.0	-0.0	0.0	0.0	0.0	-0.0	-0.0	0.0	0.0
Apopt1	0.0	0.0	0.0	0.0	-0.0	-0.0	-0.0	-0.0	-0.0	-0.0	-0.0	-0.0	0.0	0.0	-0.0	-0.0	0.0	0.0	-0.0	-0.0	0.495336599263465	0.0	0.0	-0.0	-0.0	-0.0	0.0	-0.0	-0.0
App	0.766942075516175	0.0	0.0	-0.0	-0.0	0.0	0.0	-0.0	0.0	0.0	0.0	-0.0	0.0	-0.0	0.0	-0.0	0.0	0.0	-0.0	-0.0	-0.959787133572976	0.0	0.0	-0.0	0.0	0.15961166355060802	0.0	0.0	-0.0
Appbp2	-0.412055526560748	0.0	0.0	-0.0	0.0	-0.0	-0.0	-0.0	0.0	0.0	0.0	-0.0	-0.0	-0.0	0.0	0.0	-0.0	-0.0	-0.0	-0.0	-0.5460406256640039	-0.0	-0.0	0.0	0.0	0.0	-0.0	-0.0	0.0
Appl1	-0.37502771480612895	-0.0	-0.0	-0.0	-0.0	-0.0	-0.0	0.0	0.0	0.0	0.0	0.0	-0.0	-0.0	0.0	0.0	-0.0	0.47541368653530897	-0.0	0.0	-0.250396620914456	-0.0	-0.0	0.766486026721111	-0.0	0.0	0.0	0.0	0.0
Appl2	0.0	-0.0	-0.0	-0.0	-0.0	0.0	-0.0	-0.0	-0.0	0.0	-0.0	-0.0	-0.0	-0.0	-0.0	0.0	0.0	-0.8350607751110071	0.0	-0.0	-0.2326443600274	-0.0	0.0	0.0	0.0	0.0	-0.0	-0.0	0.0
Aprt	-0.402057693672047	0.0	0.0	0.0	0.0	0.0	0.0	0.0	-0.0	0.0	-0.0	-0.0	-0.0	0.0	-0.0	-0.0	0.0	-0.0	0.0	0.0	1.1359101282276	0.0	0.0	0.0	0.0	-0.0	0.0	0.0	0.0
Aqp1	6.1009244970670595	0.0	-0.0	0.0	0.0	-0.0	-0.0	-0.0	-0.0	0.0	-0.0	-0.0	-0.0	0.0	-0.0	0.0	0.0	-0.0	0.0	0.0	-0.0	0.0	-0.0	-0.0	-0.0	0.6042003744220269	-0.0	0.0	-0.0
Aqp3	0.0	0.0	0.0	0.0	0.0	-0.0	-0.0	0.0	-0.0	0.0	-0.0	0.0	-0.0	0.0	-0.0	-0.0	0.0	3.48786495669082	-0.0	0.0	-0.0	0.0	0.0	0.558730457513301	-0.0	0.0	-0.0	-0.0	0.5678827061869219
Aqp4	0.0	-0.0	0.0	-0.0	-0.0	-0.0	0.0	0.0	0.0	0.0	0.0	0.0	0.0	-0.0	-0.0	0.0	0.0	0.0	0.37921876594708004	-0.0	-1.07768177978527	-0.0	0.0	0.0	-0.0	0.0	0.0	0.0	0.0
Aqp5	-0.0	-0.0	-0.0	0.0	0.0	-0.0	0.0	0.0	-0.0	-0.0	-0.0	0.0	-0.0	-0.0	0.0	0.0	-0.0	-0.0	0.0	-0.0	0.0	-0.0	0.0	2.7082131936181097	-0.0	-0.0	0.0	0.0	2.72339836708439
Aqp6	0.0	0.0	0.0	-0.0	-0.0	0.0	0.0	0.0	-0.0	-0.0	-0.0	-0.0	0.0	-0.0	0.0	1.9395213664800302	0.0	0.0	0.0	-0.0	-0.0	-0.0	0.0	0.0	0.0	-0.0	-0.0	0.0	0.0
Aqp7	0.0	-0.0	-0.0	-0.0	0.0	-0.0	-0.0	-0.0	-0.0	-0.0	0.0	0.0	-0.0	-0.0	0.0	0.0	-0.0	3.5969160255096098	0.0	0.0	0.0	0.0	-0.0	-0.0	0.0	-0.0	0.0	-0.0	-0.0
Aqp9	-0.0	-0.0	-0.0	0.0	-0.0	-0.0	-0.0	0.0	0.0	-0.0	-0.0	-0.0	0.0	-0.0	0.0	0.0	0.0	0.0	0.0	0.0	0.786820354243317	-0.0	-0.0	2.9371771110298996	0.0	-0.0	-0.0	-0.0	2.94995123486791
Aqr	-0.280662708735724	-0.0	0.0	-0.0	0.0	0.0	-0.0	-0.0	0.0	0.0	0.0	-0.0	-0.0	-0.0	0.0	0.0	0.0	-0.0	-0.0	-0.0	-0.7021386105437311	-0.0	-0.0	1.8428646290530402	-0.0	0.0	0.0	0.0	1.9613525115619201
Ar	0.0	0.0	-0.0	-0.0	-0.0	0.0	-0.0	0.0	0.0	-0.0	0.0	-0.0	-0.0	0.0	7.04762343666502	0.0	0.0	4.691105234054151	0.0	-0.0	-0.40138139732704403	0.0	-0.0	-0.0	0.0	-0.0	0.0	0.0	-0.0
Araf	0.433818253555852	0.0	-0.0	-0.0	0.0	-0.0	0.0	-0.0	-0.0	-0.0	-0.0	-0.0	0.0	-0.0	-0.0	-0.0	0.0	-0.0	0.0	-0.0	0.0	-0.0	0.0	-0.0	0.0	0.0	-0.0	0.0	-0.0
Arap1	0.29999396887368396	-0.0	-0.0	0.0	0.0	0.0	0.0	-0.0	-0.0	0.0	-0.0	-0.0	0.0	0.0	0.0	-0.0	0.0	-0.0	0.0	-0.0	0.555807531514076	-0.0	-0.0	-0.0	0.0	0.0	-0.0	-0.0	-0.0
Arap2	0.0	0.0	-0.0	-0.0	0.0	-0.0	-0.0	-0.0	0.0	0.0	0.0	0.0	-0.0	-0.0	1.38812447384592	0.0	0.0	0.0	-0.340281917300914	0.0	-0.857339927897232	0.0	-0.0	1.84057192314127	-0.0	0.0	-0.0	-0.21286749422904502	1.8411049258395702
Arap3	2.12501856729404	-0.0	0.0	0.0	-0.0	0.0	-0.0	0.0	0.0	-0.0	0.0	0.0	0.0	0.0	-0.0	-0.0	0.0	0.0	-0.0	0.0	0.621330368828826	-0.0	-0.0	-0.0	0.0	0.0	0.0	-0.0	-0.0
Arc	0.0	-0.0	-0.0	-0.0	0.0	0.0	0.0	-0.0	-0.0	0.0	-0.0	0.0	-0.0	-0.0	-0.0	-1.01810461326267	-0.0	0.0	-1.3644245386634197	0.0	-0.0	0.0	-0.0	2.98092161355611	-0.0	0.0	-0.0	0.0	3.01241568174264
Arcn1	0.30064953397329497	0.0	-0.0	-0.0	0.0	-0.0	-0.0	0.0	0.0	0.0	0.0	0.0	-0.0	-0.0	-0.0	0.0	0.0	0.0	0.0	0.0	-0.32271457258249	-0.0	-0.0	0.0	-0.0	0.0	-0.0	0.0	0.521449597005266
Arel1	-0.726520283112244	-0.0	-0.0	0.0	0.0	-0.0	-0.0	-0.0	0.0	0.0	0.0	0.0	0.0	0.0	-0.0	-0.0	0.0	-0.0	-0.0	0.0	-0.801543066358461	-0.0	-0.0	0.0	-0.0	0.0	-0.0	0.0	0.0
Arf1	0.238220381308494	0.0	0.0	0.0	0.0	0.0	0.0	0.0	-0.0	-0.0	-0.0	0.0	-0.0	0.0	0.0	-0.0	0.0	-0.0	0.0	0.0	-0.0	0.0	0.0	0.0	-0.0	-0.0	0.0	0.0	0.0
Arf3	-0.247601364616179	0.0	0.0	0.0	-0.0	0.0	0.0	-0.0	0.0	-0.0	0.0	0.0	-0.0	0.0	0.0	-0.0	0.0	-0.0	-0.0	0.0	-0.27340155427741797	0.0	-0.0	-0.0	0.0	0.0	0.0	0.0	-0.0
Arf4	0.0	0.0	-0.0	0.0	0.0	-0.0	-0.0	0.0	-0.0	0.0	0.0	0.0	0.0	0.0	0.0	0.0	-0.0	-0.0	0.0	-0.0	0.285305637975743	0.0	0.0	-0.0	-0.0	0.0	-0.0	0.0	0.0
Arf5	-0.0	0.0	0.0	0.0	0.0	-0.0	0.0	0.0	-0.0	-0.0	-0.0	0.0	-0.0	0.0	0.0	-0.0	0.0	0.0	-0.0	0.0	1.53699688399097	0.0	0.0	-0.0	-0.0	-0.0	0.0	-0.0	-0.0
Arf6	0.639298197368113	0.0	-0.0	-0.0	-0.0	-0.0	-0.0	0.0	-0.0	-0.0	0.0	0.0	0.0	-0.0	0.0	0.0	0.0	-0.0	0.0	-0.0	0.0	-0.0	0.0	0.0	-0.0	0.0	-0.0	-0.0	0.0
Arfgap1	0.25000723992775603	0.0	0.0	0.0	-0.0	0.0	0.0	-0.0	-0.0	-0.0	-0.0	-0.0	-0.0	0.0	-0.0	-0.0	0.0	-0.0	-0.0	0.0	0.300132418208625	0.0	0.0	-0.0	0.0	-0.0	0.0	-0.0	-0.0
Arfgap2	-0.0	-0.0	-0.0	-0.0	0.0	0.0	0.0	-0.0	-0.0	-0.0	-0.0	-0.0	-0.0	-0.0	0.0	0.0	0.0	-0.0	-0.0	-0.0	-0.574648707609547	-0.0	0.0	0.0	0.0	-0.0	-0.0	0.0	0.0
Arfgap3	1.25203133685642	-0.0	0.0	-0.0	0.0	-0.0	-0.0	-0.0	-0.0	-0.0	-0.0	-0.0	0.0	-0.0	-0.0	0.0	0.0	-0.0	0.0	-0.0	0.0	0.0	-0.0	-0.0	-0.0	-0.0	0.0	-0.0	-0.0
Arfgef1	-0.304266298112657	0.0	0.0	-0.0	-0.0	-0.0	-0.0	-0.0	0.0	0.0	0.0	0.0	-0.0	-0.0	0.0	0.0	-0.0	0.0	-0.0	0.0	-0.841979357051283	-0.0	-0.0	0.0	-0.0	0.0	0.0	0.0	0.0
Arfgef2	0.0	-0.0	-0.0	-0.0	-0.0	0.0	0.0	-0.0	0.0	0.0	0.0	-0.0	-0.0	-0.0	0.0	0.0	0.0	-0.0	-0.0	0.0	-0.6434981591218261	-0.0	-0.0	0.0	0.0	0.0	-0.0	-0.0	0.0
Arfgef3	-1.29423885347374	0.0	0.0	0.0	-0.0	0.0	0.0	-0.0	0.0	0.0	0.0	0.0	-0.0	-0.0	0.0	-0.0	0.0	0.0	-0.0	0.0	-2.38597631806474	0.0	-0.0	-0.0	-0.0	0.0	0.0	-0.0	-0.0
Arfip2	0.34893616261788396	0.0	-0.0	0.0	-0.0	0.0	0.0	-0.0	-0.0	-0.0	-0.0	-0.0	-0.0	-0.0	0.0	-0.0	0.0	0.0	-0.0	0.0	-0.0	-0.0	0.0	0.0	0.0	-0.0	-0.0	0.0	0.0
Arfrp1	-0.0	-0.0	-0.0	0.0	-0.0	0.0	0.0	0.0	-0.0	0.0	-0.0	0.0	0.0	0.0	-0.0	-0.0	0.0	-0.0	0.0	-0.0	0.7773477033095508	-0.0	0.0	0.0	0.0	-0.0	-0.0	-0.0	0.0
Arg1	1.12799087080259	-0.0	-0.0	0.0	-0.0	0.0	0.0	0.0	-0.0	-0.0	-0.0	0.0	0.0	-0.0	-0.0	-0.0	-0.0	0.0	0.0	0.0	0.0	-0.0	0.0	0.0	-0.0	0.0	-0.0	0.0	0.0
Arg2	-0.0	0.0	0.0	0.0	0.0	-0.0	0.0	-0.0	0.0	0.0	0.0	0.0	-0.0	-0.0	-0.0	-0.0	0.0	0.0	-0.0	0.0	-0.0	-0.0	0.0	2.08207829699521	0.0	-0.0	0.0	0.0	2.07671914298055
Arhgap1	-0.0	0.0	0.0	0.0	0.0	0.0	-0.0	-0.0	0.0	0.0	0.0	-0.0	-0.0	0.0	0.0	-0.0	0.0	-0.0	-0.0	0.0	-0.39966532937214894	-0.0	-0.0	0.0	-0.0	-0.0	0.0	0.0	0.0
Arhgap10	0.0	-0.0	-0.0	0.0	0.0	-0.0	-0.0	-0.0	-0.0	-0.0	0.0	0.0	0.0	0.0	0.0	-0.0	0.0	0.0	-1.2700712205551101	0.0	-0.674376335745004	-0.0	0.0	0.0	0.0	0.0	0.0	0.0	-0.0
Arhgap11a	0.475706825141609	0.0	-0.0	-0.0	-0.0	0.0	0.0	0.0	0.0	0.0	0.0	0.0	-0.0	0.0	0.0	-0.0	-0.0	-0.0	-0.0	-0.0	0.0	0.0	-0.0	0.908082248848688	-0.0	0.0	-0.0	-0.0	0.9099751654468359
Arhgap15	0.0	0.0	0.0	0.0	-0.0	-0.0	-0.0	-0.0	-0.0	-0.0	0.0	-0.0	-0.0	-0.0	-0.0	0.0	0.0	1.3045777040775202	-0.0	0.0	-0.0	0.0	-0.0	0.0	0.0	-0.0	0.0	0.0	0.0
Arhgap17	0.36531616075633794	-0.0	-0.0	0.0	-0.0	-0.0	0.0	-0.0	-0.0	0.0	-0.0	-0.0	-0.0	-0.0	-0.0	-0.0	0.0	-0.0	-0.0	0.0	-0.0	-0.0	-0.0	-0.0	0.0	-0.0	0.0	-0.0	-0.0
Arhgap18	0.803584997903317	-0.0	0.0	0.0	-0.0	-0.0	-0.0	0.0	0.0	0.0	0.0	0.0	0.0	-0.0	-0.0	0.0	0.0	-0.0	0.0	-0.0	-0.0	0.0	0.0	0.0	-0.0	-0.0	-0.0	-0.0	0.0
Arhgap20	0.9851916927863391	0.0	0.0	0.0	0.0	-0.0	-0.0	-0.0	0.0	0.0	0.0	0.0	-0.0	-0.0	0.0	-0.0	0.0	0.0	-0.481434179003705	0.0	-0.6921403042892629	0.0	-0.0	-0.0	0.0	0.0	0.0	0.0	-0.0
Arhgap21	0.0	-0.0	-0.0	-0.0	0.0	0.0	-0.0	-0.0	-0.0	0.0	0.0	-0.0	-0.0	-0.0	0.0	-0.0	0.0	-0.0	-0.0	0.0	-0.5422728234077729	-0.0	-0.0	0.0	-0.0	0.0	0.0	-0.0	0.0
Arhgap22	1.6823362841218998	-0.0	0.0	0.0	0.0	0.0	0.0	-0.0	0.0	-0.0	-0.0	0.0	-0.0	0.0	4.285174213914621	0.0	-0.0	0.0	0.0	-0.0	1.29898352195085	0.0	0.0	0.0	0.0	-0.0	-0.0	-0.0	0.0
Arhgap23	0.0	-0.0	-0.0	-0.0	0.0	0.0	0.0	-0.0	0.0	0.0	-0.0	-0.0	-0.0	-0.0	-0.0	-0.0	0.0	0.0	-0.0	-0.0	-0.6292966298236651	0.0	-0.0	0.0	-0.0	0.0	-0.0	-0.0	0.0
Arhgap24	-0.451380763750696	0.0	0.0	-0.0	0.0	0.0	0.0	0.0	0.0	-0.0	0.0	0.0	0.0	-0.0	0.0	0.0	0.0	2.7325308899923804	0.82298402904914	-0.0	-0.0	0.0	0.0	0.0	-0.0	0.0	0.0	-0.0	0.0
Arhgap25	1.09213596663071	-0.0	-0.0	-0.0	-0.0	-0.0	0.0	0.0	0.0	-0.0	-0.0	-0.0	-0.0	0.0	-0.0	-0.0	0.0	3.16239145796825	-0.8294310442445999	0.0	-0.0	0.0	-0.0	-0.0	-0.0	0.0	-0.0	-0.0	-0.0
Arhgap26	0.0	0.0	0.0	0.0	0.0	-0.0	-0.0	-0.0	-0.0	-0.0	0.0	-0.0	-0.0	-0.0	-0.0	-0.0	0.0	0.0	-0.572912555374234	0.0	-0.963167061746486	-0.0	-0.0	-0.0	0.0	-0.0	-0.0	-0.0	0.0
Arhgap27	1.28392607114277	-0.0	0.0	0.0	-0.0	-0.0	-0.0	0.0	-0.0	0.0	-0.0	0.0	0.0	-0.0	0.0	-0.0	0.0	0.0	-0.0	-0.0	0.0	0.0	-0.0	0.0	0.0	0.0	-0.0	-0.0	0.0
Arhgap28	7.6377510121418295	0.0	0.0	0.0	-0.0	-0.0	-0.0	-0.0	0.0	-0.0	-0.0	-0.0	-0.0	0.0	0.0	0.0	0.0	0.0	0.0	-0.0	-0.0	0.0	-0.0	1.14120668197121	-0.0	0.0	0.0	0.0	1.12384630606812
Arhgap29	6.12460575047104	0.0	0.0	0.0	0.0	-0.0	0.0	-0.0	0.0	0.0	0.0	0.0	0.0	0.0	0.0	0.0	0.0	0.0	-0.0	-0.0	-0.696820250916494	-0.0	-0.0	0.0	0.0	0.0	0.0	-0.0	0.0
Arhgap30	0.49863732039439795	-0.0	-0.0	0.0	-0.0	-0.0	-0.0	0.0	0.0	0.0	0.0	0.0	0.0	0.0	-0.0	-0.0	0.0	3.6293407196056604	0.0	0.0	-0.0	0.0	0.0	0.0	0.0	0.0	0.0	0.0	0.0
Arhgap31	-0.632259990177747	-0.0	-0.0	0.0	-0.0	-0.0	-0.0	-0.0	-0.0	-0.0	0.0	-0.0	-0.0	0.0	-1.72188485455558	-0.0	-0.0	0.0	-0.0	0.0	-0.7652817997812231	-0.0	-0.0	-0.0	-0.0	0.0	0.0	-0.0	-0.0
Arhgap32	0.237026069388436	0.0	0.0	0.0	0.0	-0.0	-0.0	-0.0	0.0	-0.0	0.0	-0.0	-0.0	0.0	-0.0	-0.0	-0.0	-0.0	-0.7976829910307379	0.0	-1.2089661256201998	0.0	-0.0	0.0	-0.0	0.0	0.0	-0.0	0.0
Arhgap33	-0.8096709112787321	-0.0	0.0	0.0	0.0	-0.0	-0.0	-0.0	-0.0	0.0	0.0	0.0	0.0	0.0	-0.0	-0.0	-0.0	-0.0	-0.43092656672741597	0.0	-0.0	0.0	-0.0	0.0	-0.0	-0.0	0.0	-0.0	0.0
Arhgap35	-1.24042868311183	0.0	0.0	0.0	0.0	0.0	0.0	-0.0	0.0	0.0	0.0	-0.0	-0.0	-0.0	0.0	-0.0	-0.0	-0.0	-0.0	-0.0	-0.704329684029463	-0.0	-0.0	0.0	-0.0	-0.0	-0.0	0.0	0.0
Arhgap36	-0.0	-0.0	0.0	0.0	0.0	0.0	0.0	-0.0	0.0	0.0	0.0	-0.0	0.0	-0.0	-0.0	0.0	-0.0	-0.0	1.23757328816146	-0.0	2.16790977808061	0.0	0.0	-0.0	-0.0	0.0	0.0	0.0	-0.0
Arhgap39	-0.25009885524436803	-0.0	-0.0	0.0	-0.0	0.0	0.0	-0.0	-0.0	0.0	-0.0	-0.0	-0.0	0.0	0.0	-0.0	0.0	0.0	0.0	0.0	-0.0	0.0	-0.0	-0.0	0.0	0.0	0.0	0.0	-0.0
Arhgap4	0.926686358758726	-0.0	-0.0	-0.0	0.0	-0.0	0.0	-0.0	-0.0	0.0	0.0	0.0	0.0	-0.0	0.0	-0.0	0.0	0.0	-0.0	0.0	1.33335417609605	0.0	-0.0	-0.0	0.0	0.0	0.0	-0.0	-0.0
Arhgap42	1.18561501384444	-0.0	0.0	-0.0	0.0	0.0	0.0	0.0	0.0	-0.0	0.0	0.0	-0.0	0.0	-0.0	0.0	0.0	-0.0	0.0	-0.0	-0.601696147049145	0.0	-0.0	0.0	0.0	0.0	-0.0	-0.0	0.0
Arhgap44	-1.3363455136718998	-0.0	0.0	0.0	0.0	0.0	0.0	-0.0	0.0	-0.0	-0.0	-0.0	0.0	-0.0	0.0	0.0	-0.0	-0.0	-0.0	-0.0	-0.46780299700855205	-0.0	-0.0	-0.0	0.0	-0.0	0.0	-0.0	-0.0
Arhgap5	0.35331379582912	0.0	-0.0	-0.0	-0.0	-0.0	-0.0	-0.0	0.0	0.0	0.0	-0.0	-0.0	-0.0	-0.0	0.0	-0.0	-0.0	-0.0	0.0	-2.5268019545389597	0.0	-0.0	0.0	-0.0	0.0	0.0	0.0	0.0
Arhgap6	2.2700800800197003	0.0	-0.0	0.0	0.0	0.0	-0.0	-0.0	0.0	0.0	0.0	-0.0	0.0	-0.0	0.0	-0.0	-0.0	0.0	0.0	-0.0	0.878226684249639	0.0	-0.0	-0.0	-0.0	-0.0	0.0	-0.0	-0.0
Arhgap8	0.0	0.0	0.0	0.0	-0.0	-0.0	0.0	0.0	-0.0	0.0	-0.0	-0.0	0.0	0.0	0.0	0.0	-0.0	0.0	0.0	-0.0	-0.0	-0.0	0.0	3.93541186579691	-0.0	0.0	-0.0	0.0	4.73217693955868
Arhgdia	0.253665074854592	-0.0	0.0	0.0	0.0	0.0	0.0	0.0	0.0	-0.0	0.0	-0.0	-0.0	-0.0	0.0	-0.0	0.0	-0.49290635725754106	-0.0	0.0	0.0	0.0	0.0	-0.0	0.0	-0.0	-0.0	0.0	-0.0
Arhgdib	0.617558613014805	0.0	0.0	0.0	0.0	-0.0	0.0	-0.0	0.0	0.0	0.0	0.0	-0.0	-0.0	-0.0	-0.0	0.0	0.0	0.0	0.0	-0.0	0.0	0.0	0.766456418602501	-0.0	0.0	0.0	-0.0	0.75851019909703
Arhgdig	-0.9153952843054691	0.0	0.0	0.0	0.0	0.0	0.0	0.0	0.0	-0.0	-0.0	0.0	-0.0	-0.0	0.0	-0.0	-0.0	0.0	-0.0	-0.0	1.01532872175651	0.0	0.0	-0.0	-0.0	-0.23960291952062598	0.0	-0.0	-0.0
Arhgef1	0.556680604873101	-0.0	-0.0	0.0	0.0	0.0	0.0	-0.0	0.0	0.0	-0.0	-0.0	0.0	0.0	0.0	-0.0	0.0	-0.0	-0.0	0.0	0.985618310066252	-0.0	-0.0	0.0	0.0	-0.0	0.0	-0.0	0.0
Arhgef10	-0.0	-0.0	-0.0	-0.0	0.0	0.0	0.0	-0.0	0.0	0.0	-0.0	-0.0	-0.0	0.0	-0.0	-0.0	-0.0	0.0	-0.0	-0.0	-0.6041495766249879	0.0	-0.0	-0.0	0.0	0.0	-0.0	-0.0	-0.0
Arhgef10l	-0.55640071313793	0.0	-0.0	0.0	-0.0	0.0	0.0	-0.0	-0.0	-0.0	-0.0	-0.0	0.0	0.0	-0.0	-0.0	-0.0	-0.0	-0.302151727873864	-0.4081550974817689	-0.0	-0.0	-0.0	0.0	0.0	0.0	-0.0	0.0	0.0
Arhgef11	0.0	-0.0	0.0	0.0	0.0	0.0	-0.0	-0.0	0.0	0.0	0.0	-0.0	-0.0	-0.0	0.0	-0.0	-0.0	-0.0	-0.245123735102273	0.0	-1.6140295385291898	-0.0	-0.0	0.0	-0.0	0.0	0.0	-0.0	0.0
Arhgef12	0.322413356194582	-0.0	0.0	-0.0	0.0	-0.0	-0.0	-0.0	0.0	0.0	0.0	-0.0	-0.0	-0.0	0.0	-0.0	0.0	-0.0	-0.0	0.0	-0.8608347234930679	-0.0	-0.0	0.514388876286892	-0.0	0.0	-0.0	-0.0	0.497052741053665
Arhgef17	1.80330616849092	-0.0	0.0	0.0	-0.0	-0.0	0.0	-0.0	0.0	0.0	0.0	-0.0	-0.0	0.0	-0.0	-0.0	-0.0	-0.0	0.0	0.0	-0.286460878939385	0.0	-0.0	-0.0	0.0	0.0	0.0	0.0	-0.0
Arhgef18	-0.0	-0.0	0.0	0.0	0.0	0.0	-0.0	-0.0	-0.0	0.0	-0.0	-0.0	0.0	-0.0	-0.0	-0.0	0.0	-0.0	-0.0	0.0	-0.264072266888844	-0.0	-0.0	0.0	-0.0	0.0	-0.0	-0.0	0.0
Arhgef19	-0.0	-0.0	-0.0	-0.0	-0.0	-0.0	0.0	0.0	-0.0	0.0	-0.0	0.0	-0.0	-0.0	-0.0	-0.0	-0.0	-0.0	-0.0	0.0	0.449428970547615	-0.0	0.0	-0.0	-0.0	0.0	-0.0	-0.0	-0.0
Arhgef2	0.607663060648628	-0.0	-0.0	-0.0	0.0	-0.0	0.0	-0.0	-0.0	-0.0	-0.0	0.0	-0.0	-0.0	-0.0	-0.0	-0.0	-0.0	-0.0	0.0	0.0	-0.0	-0.0	-0.0	0.0	-0.0	-0.0	0.0	-0.0
Arhgef25	1.2265725914003898	-0.0	-0.0	0.0	-0.0	0.0	0.0	-0.0	-0.0	-0.0	-0.0	0.0	-0.0	-0.0	-0.0	0.0	0.0	-0.0	0.0	0.0	0.8854894478175309	0.0	0.0	-0.581975401423677	-0.0	-0.0	-0.0	0.0	-0.5675515599059631
Arhgef26	-1.01247403756679	-0.0	0.0	0.0	-0.0	-0.0	-0.0	0.0	0.0	0.0	0.0	0.0	-0.0	0.0	-0.0	0.0	0.0	0.0	0.0	0.306672266995475	-0.8330657961493921	-0.0	-0.0	2.60941873326025	-0.0	-0.0	0.0	0.0	2.6517309413212202
Arhgef28	-1.2006618751004499	0.0	-0.0	0.0	-0.0	0.0	-0.0	0.0	0.0	0.0	0.0	-0.0	-0.0	-0.0	-0.0	0.0	0.0	0.897360943975269	0.0	0.0	-0.40618260174526	0.0	-0.0	0.0	-0.0	0.0	0.0	0.254200697840064	0.0
Arhgef3	-0.979641579991086	-0.0	-0.0	-0.0	0.0	-0.0	-0.0	-0.0	-0.0	0.0	-0.0	0.0	-0.0	0.0	-0.0	-0.0	0.0	0.0	-0.2761414660465711	0.0	-0.6691086934409219	-0.0	-0.0	0.0	-0.0	0.0	-0.0	0.0	0.0
Arhgef37	5.443282720187769	-0.0	-0.0	-0.0	0.0	0.0	-0.0	-0.0	0.0	0.0	0.0	-0.0	0.0	0.0	0.0	-0.0	0.0	0.0	0.0	-0.0	-2.2613695799633198	-0.0	-0.0	0.0	-0.0	-0.0	0.0	-0.0	0.0
Arhgef38	0.0	-0.0	-0.0	-0.0	-0.0	-0.0	-0.0	0.0	0.0	-0.0	-0.0	0.0	0.0	-0.0	0.0	-0.0	-0.0	3.92093206216805	0.0	0.0	0.0	0.0	0.0	-0.0	-0.0	-0.0	0.0	-0.0	-0.0
Arhgef39	-0.0	-0.0	-0.0	0.0	0.0	-0.0	-0.0	0.0	-0.0	0.0	0.0	-0.0	-0.0	-0.0	0.0	-0.0	-0.0	-0.9495071559675871	-0.0	-0.0	0.0	-0.0	-0.0	0.0	0.0	0.0	0.0	-0.0	0.0
Arhgef4	-1.5478354877422198	-0.0	-0.0	-0.0	-0.0	0.0	0.0	0.0	0.0	-0.0	-0.0	0.0	-0.0	0.0	-2.11278588587024	-0.0	0.0	0.0	-0.0	0.0	-0.5466119847046099	0.0	-0.0	0.0	0.0	-0.0	0.0	-0.0	0.0
Arhgef40	0.5523459672699941	-0.0	-0.0	0.0	0.0	0.0	0.0	-0.0	-0.0	0.0	0.0	-0.0	0.0	-0.0	-0.0	-0.0	-0.0	0.0	0.3508660269342391	-0.0	-0.0	-0.0	-0.0	-0.0	0.0	0.0	0.0	-0.0	-0.0
Arhgef5	1.4742593933376003	-0.0	0.0	0.0	0.0	0.0	-0.0	0.0	0.0	0.0	-0.0	-0.0	0.0	0.0	0.0	0.0	-0.0	3.2806000458350404	0.0	-0.0	-0.0	0.0	-0.0	0.0	0.0	0.0	-0.0	-0.0	0.0
Arhgef6	1.17748332126993	-0.0	0.0	0.0	-0.0	-0.0	-0.0	0.0	0.0	0.0	0.0	0.0	-0.0	0.0	1.42965255653539	-0.0	0.0	0.0	0.0	0.0	-0.0	0.0	-0.0	-0.0	0.0	0.0	0.0	0.0	-0.0
Arhgef7	0.0	-0.0	-0.0	0.0	0.0	0.0	-0.0	-0.0	-0.0	0.0	0.0	-0.0	-0.0	0.0	-0.0	-0.0	0.0	0.0	-0.0	0.0	-0.365679179661296	-0.0	-0.0	0.0	-0.0	-0.0	0.0	-0.0	0.0
Arhgef9	-1.24499332587914	0.0	0.0	-0.0	-0.0	-0.0	-0.0	-0.0	0.0	0.0	0.0	0.0	-0.0	-0.0	-0.0	-0.0	0.0	-0.0	-0.0	0.0	-1.1335157782268899	-0.0	-0.0	-0.0	0.0	0.0	0.0	0.0	-0.0
Arid1a	-0.0	-0.0	0.0	0.0	0.0	0.0	-0.0	-0.0	-0.0	0.0	0.0	-0.0	-0.0	0.0	0.0	-0.0	-0.0	-0.0	-0.0	0.0	-0.625267635160012	-0.0	-0.0	-0.0	0.0	0.0	0.0	0.0984285783224316	-0.0
Arid1b	0.0	-0.0	-0.0	0.0	0.0	-0.0	-0.0	-0.0	-0.0	0.0	0.0	-0.0	-0.0	-0.0	-0.0	-0.0	0.0	-0.0	-0.0	0.0	-0.8954946687470059	-0.0	-0.0	-0.0	0.0	0.156357459636739	0.11318829368061399	-0.39424579143412003	-0.0
Arid2	0.361141764366961	-0.0	-0.0	-0.0	-0.0	-0.0	-0.0	-0.0	-0.0	0.0	0.0	0.0	-0.0	-0.0	-0.0	-0.0	0.0	-0.0	-0.0	0.0	-0.599650350221563	-0.0	-0.0	0.0	0.0	0.0	-0.0	-0.0	0.0
Arid3a	1.4641017919413	-0.0	-0.0	-0.0	0.0	0.0	-0.0	-0.0	-0.0	0.0	0.0	-0.0	0.0	0.0	-0.0	-0.0	0.0	-0.0	-0.0	-0.0	-0.0	-0.0	-0.0	-0.0	0.0	-0.0	0.0	0.0	-0.0
Arid3b	1.2357839424866999	-0.0	-0.0	-0.0	-0.0	0.0	0.0	-0.0	-0.0	0.0	0.0	0.0	0.0	-0.0	-0.0	-0.0	0.0	-0.0	-0.0	0.0	-0.758879963532756	-0.0	-0.0	-0.0	0.0	0.0	-0.0	-0.0	-0.0
Arid3c	0.0	-0.0	0.0	0.0	-0.0	0.0	-0.0	-0.0	0.0	0.0	-0.0	0.0	-0.0	-0.0	0.0	0.0	-0.0	-0.0	-0.0	0.0	2.33315789289338	0.0	0.0	0.0	0.0	-0.0	0.0	0.0	0.0
Arid4a	-0.0	0.0	-0.0	-0.0	-0.0	-0.0	-0.0	-0.0	-0.0	0.0	0.0	-0.0	-0.0	-0.0	0.0	-0.0	-0.0	-0.0	-0.0	0.0	-1.06557043855034	-0.0	-0.0	1.170383986512	0.0	0.0	-0.0	0.0	1.20419735979117
Arid4b	-0.0	0.0	-0.0	-0.0	-0.0	-0.0	-0.0	-0.0	-0.0	0.0	0.0	-0.0	-0.0	-0.0	0.0	-0.0	-0.0	-0.0	-0.0	0.0	-0.8529682600189219	-0.0	-0.0	0.0	-0.0	0.0	-0.0	0.0	0.0
Arid5a	0.7670803734060658	-0.0	0.0	-0.0	0.0	0.0	0.0	0.0	0.0	0.0	-0.0	0.0	0.0	0.0	-0.0	0.0	0.0	0.0	-0.0	-0.0	0.0	-0.0	-0.0	0.0	0.0	0.0	0.0	0.0	0.0
Arid5b	0.6799760323624828	-0.0	0.0	-0.0	-0.0	-0.0	-0.0	-0.0	0.0	0.0	0.0	-0.0	-0.0	0.0	-0.0	0.0	0.0	-0.0	-0.540212404047922	0.0	-3.51252250982607	0.0	-0.0	0.0	0.0	0.0	-0.0	-0.0	0.0
Arih1	-0.0	-0.0	-0.0	-0.0	0.0	-0.0	-0.0	0.0	0.0	0.0	0.0	0.0	0.0	-0.0	-0.0	0.0	-0.0	-0.0	0.0	0.0	-0.522057006731212	-0.0	-0.0	0.0	-0.0	0.0	0.0	-0.0	0.0
Arih2	0.258826386970808	-0.0	-0.0	-0.0	0.0	0.0	0.0	-0.0	-0.0	-0.0	-0.0	-0.0	-0.0	0.0	0.0	-0.0	-0.0	-0.0	-0.0	-0.0	-0.0	-0.0	-0.0	0.0	-0.0	-0.0	-0.0	-0.0	0.0
Arl1	0.30528498792751396	0.0	-0.0	-0.0	-0.0	-0.0	-0.0	0.0	-0.0	-0.0	0.0	0.0	0.0	0.0	-0.0	0.0	-0.0	0.0	0.0	0.0	0.0	0.0	0.0	0.0	-0.0	0.0	0.0	0.0	0.0
Arl10	-0.745994654905345	0.0	-0.0	0.0	0.0	0.0	0.0	-0.0	-0.0	0.0	0.0	-0.0	0.0	0.0	0.0	-0.0	0.0	0.0	0.0	-0.0	-2.76441667816865	-0.0	-0.0	-0.0	0.0	0.0	0.0	-0.0	-0.0
Arl13b	0.0	0.0	-0.0	-0.0	-0.0	-0.0	-0.0	-0.0	0.0	0.0	0.0	0.0	0.0	0.0	0.0	0.0	0.0	-0.0	-0.0	-0.0	-0.6421987410025379	0.0	-0.0	0.0	-0.0	0.0	-0.0	0.0	0.0
Arl14ep	-0.37040677576089504	0.0	-0.0	-0.0	-0.0	-0.0	-0.0	-0.0	-0.0	0.0	0.0	-0.0	0.0	0.0	-0.0	0.0	0.0	-0.0	0.0	-0.0	-0.0	-0.0	-0.0	0.0	0.0	0.0	0.0	0.0	0.0
Arl15	-0.5970604220448891	-0.0	-0.0	0.0	-0.0	-0.0	-0.0	0.0	-0.0	-0.0	0.0	0.0	-0.0	0.0	0.0	0.0	-0.0	0.0	0.0	0.0	-0.9442527804376178	-0.0	-0.0	0.0	-0.0	-0.0	0.0	0.0	0.0
Arl16	0.0	0.0	0.0	0.0	0.0	0.0	0.0	0.0	0.0	-0.0	0.0	-0.0	0.0	-0.0	0.0	0.0	0.0	0.0	0.0	-0.0	0.446993700418551	0.0	0.0	0.0	0.0	-0.0	0.0	0.0	0.0
Arl2	0.0	-0.0	-0.0	0.0	0.0	0.0	0.0	0.0	0.0	0.0	-0.0	-0.0	0.0	-0.0	0.0	0.0	0.0	-0.0	0.0	-0.0	0.7299371030985491	0.0	0.0	-0.0	0.0	-0.0	-0.0	-0.0	-0.0
Arl2bp	-0.8310040906530151	-0.0	0.0	0.0	0.0	0.0	0.0	0.0	0.0	-0.0	-0.0	0.0	0.0	0.0	-0.0	0.0	0.0	-0.0	0.0	-0.0	0.3599247150280271	0.0	0.0	-0.0	-0.0	-0.0	0.0	-0.0	-0.0
Arl4a	0.0	0.0	0.0	-0.0	-0.0	-0.0	-0.0	0.0	-0.0	-0.0	0.0	-0.0	0.0	0.0	-1.6077554667598601	0.0	-0.0	0.0	-0.0	0.0	0.0	-0.0	0.0	0.0	-0.0	-0.0	-0.0	0.0	0.0
Arl4c	0.0	0.0	0.0	-0.0	0.0	0.0	-0.0	0.0	-0.0	-0.0	-0.0	-0.0	0.0	-0.0	-0.0	0.0	-0.0	-0.0	0.0	-0.0	-0.35502166724052897	-0.0	0.0	-0.0	-0.0	0.0	0.0	-0.0	-0.0
Arl4d	1.54904855037559	0.0	-0.0	-0.0	0.0	0.0	0.0	0.0	0.0	0.0	0.0	0.0	0.0	-0.0	-1.66013404698322	-0.0	-0.0	0.0	-1.04420536991502	0.0	0.0	0.0	0.0	-0.825014957166965	0.0	0.0	-0.0	-0.0	-0.745164213510091
Arl5a	-0.44090504597365404	0.0	0.0	-0.0	-0.0	-0.0	-0.0	0.0	0.0	-0.0	0.0	0.0	0.0	0.0	-0.0	0.0	0.0	-0.0	0.26240405333177	0.0	-0.0	-0.0	-0.0	0.0	-0.0	0.0	-0.0	0.0	0.0
Arl5b	0.829477041793932	0.0	-0.0	-0.0	-0.0	-0.0	-0.0	0.0	0.0	0.0	0.0	0.0	-0.0	0.0	0.0	0.0	-0.0	-0.0	-0.0	0.0	-0.8417319367638659	-0.0	-0.0	0.0	-0.0	0.0	0.0	0.0	0.0
Arl5c	-0.0	0.0	0.0	0.0	0.0	0.0	0.0	0.0	0.0	0.0	-0.0	0.0	0.0	0.0	-0.0	-0.0	0.0	4.15876700957971	-0.0	0.0	-0.0	-0.0	0.0	0.0	-0.0	-0.0	-0.0	0.0	0.0
Arl6ip1	-0.8205675376716579	0.0	0.0	0.0	-0.0	0.0	-0.0	0.0	0.0	-0.0	-0.0	-0.0	0.0	-0.0	0.0	0.0	-0.0	-0.0	0.0	0.0	0.186652201709549	0.0	0.0	0.0	-0.0	-0.0	-0.0	-0.0	0.0
Arl6ip4	0.0	0.0	0.0	0.0	-0.0	0.0	0.0	0.0	-0.0	-0.0	-0.0	0.0	0.0	0.0	0.0	-0.0	-0.0	-0.0	-0.0	-0.0	1.0634599143836898	0.0	0.0	-0.0	0.0	-0.0	-0.0	-0.0	-0.0
Arl8a	-0.649449220435861	0.0	0.0	0.0	0.0	0.0	0.0	0.0	0.0	0.0	-0.0	0.0	0.0	0.0	0.0	-0.0	-0.0	0.0	-0.0	0.0	-0.277129919982627	-0.0	0.0	-0.0	-0.0	-0.0	-0.0	0.0	-0.0
Arl8b	-0.26424097290466897	0.0	-0.0	-0.0	-0.0	-0.0	-0.0	0.0	0.0	0.0	0.0	0.0	0.0	0.0	-0.0	0.0	0.0	0.0	0.0	0.0	-0.233049708099536	0.0	0.0	0.0	-0.0	-0.0	0.0	0.0	0.0
Armc1	-0.4425060960698479	0.0	0.0	-0.0	-0.0	-0.0	-0.0	0.0	0.0	0.0	0.0	0.0	0.0	0.0	-0.0	0.0	-0.0	-0.0	0.0	0.0	-0.0	-0.0	-0.0	0.0	-0.0	-0.0	0.0	0.0	0.0
Armc10	0.0	0.0	0.0	0.0	0.0	-0.0	-0.0	-0.0	-0.0	-0.0	-0.0	-0.0	-0.0	-0.0	0.0	0.0	0.0	-0.0	-0.0	0.0	0.608987130296821	0.0	0.0	0.0	-0.0	-0.0	0.0	0.0	0.0
Armc2	-0.0	-0.0	-0.0	0.0	0.0	0.0	-0.0	0.0	-0.0	-0.0	-0.0	-0.0	-0.0	-0.0	-0.0	0.0	-0.0	0.0	-0.0	0.0	0.533790049615519	0.0	0.0	0.0	0.0	0.0	-0.0	0.0	0.0
Armc3	0.0	0.0	0.0	0.0	0.0	0.0	0.0	0.0	0.0	0.0	-0.0	-0.0	0.0	-0.0	0.0	1.11521567775208	-0.0	0.0	0.0	0.0	1.50887810769018	0.0	0.0	-0.0	-0.0	0.0	-0.0	0.0	-0.0
Armc5	0.557325588067155	-0.0	-0.0	-0.0	0.0	-0.0	-0.0	0.0	0.0	0.0	-0.0	0.0	0.0	0.0	0.0	-0.0	0.0	-0.0	0.0	0.0	0.6043896488836961	0.0	0.0	-0.0	0.0	-0.0	0.0	-0.0	-0.0
Armc6	-0.0	0.0	-0.0	-0.0	0.0	0.0	0.0	-0.0	-0.0	-0.0	-0.0	0.0	-0.0	-0.0	1.22567202508736	-0.0	-0.0	-0.0	-0.0	0.0	0.0	0.0	0.0	0.0	-0.0	-0.0	0.0	0.0	0.0
Armc8	-0.398038356828807	0.0	-0.0	0.0	-0.0	-0.0	-0.0	-0.0	-0.0	-0.0	-0.0	0.0	-0.0	-0.0	0.0	0.0	0.0	-0.0	-0.0	0.0	-0.0	-0.0	0.0	0.0	-0.0	-0.0	0.0	0.0	0.0
Armcx2	0.832721760780323	0.0	0.0	0.0	-0.0	-0.0	-0.0	0.0	0.0	-0.0	0.0	-0.0	0.0	-0.0	-0.0	-0.0	0.0	-0.0	-0.0	-0.0	-0.681886347355254	-0.0	0.0	-0.0	-0.0	0.0	0.0	0.0	-0.0
Armcx3	-0.244718719597276	0.0	0.0	-0.0	0.0	0.0	-0.0	0.0	0.0	-0.0	0.0	0.0	0.0	0.0	0.0	0.0	0.0	-0.0	-0.0	0.0	-0.0	-0.0	0.0	0.0	-0.0	-0.0	0.0	-0.0	0.0
Armcx4	-0.0	0.0	0.0	0.0	0.0	0.0	0.0	-0.0	0.0	0.0	0.0	-0.0	0.0	-0.0	-0.0	-0.0	-0.0	-0.0	-0.0	-0.0	-1.07964022254956	-0.0	-0.0	0.0	0.0	0.16511014315033098	-0.0	-0.0	0.0
Armcx5	0.0	0.0	0.0	0.0	-0.0	-0.0	-0.0	-0.0	0.0	-0.0	0.0	-0.0	-0.0	0.0	-0.0	0.0	0.0	-0.0	-0.0	-0.0	-1.0145134825983102	0.0	-0.0	0.0	0.0	-0.0	-0.0	-0.0	0.0
Arnt	0.660102626661537	-0.0	-0.0	0.0	-0.0	0.0	0.0	-0.0	-0.0	-0.0	-0.0	-0.0	-0.0	0.0	-0.0	-0.0	0.0	-0.0	-0.0	0.0	-0.32869694722218395	-0.0	-0.0	0.420431772483572	0.0	-0.0	0.0	-0.0	0.4221489633983351
Arnt2	-0.474771042575678	0.0	0.0	0.0	0.0	0.0	-0.0	-0.0	0.0	-0.0	0.0	-0.0	-0.0	0.0	0.0	-0.0	-0.0	-0.0	-0.7207983001126899	0.0	-1.15154165300025	0.0	-0.0	0.0	0.0	0.0	0.0	-0.0	0.0
Arntl	0.0	-0.0	-0.0	0.0	0.0	-0.0	0.0	-0.0	-0.0	-0.0	0.0	0.0	-0.0	0.0	-0.0	-0.0	0.0	0.0	-0.0	0.0	-0.520746666184858	-0.0	-0.0	-0.0	0.0	0.0	0.0	0.0	-0.0
Arntl2	0.0	-0.0	-0.0	-0.0	-0.0	0.0	-0.0	0.0	-0.0	-0.0	0.0	0.0	0.0	-0.0	-0.0	-0.0	-0.0	3.3534892722144707	-0.0	0.0	0.63912020750514	-0.0	-0.0	0.9325814904530909	0.0	-0.0	0.0	-0.0	0.894442468743646
Arpc1a	-0.0	-0.0	-0.0	-0.0	0.0	0.0	0.0	0.0	-0.0	0.0	-0.0	0.0	-0.0	0.0	0.0	-0.0	-0.0	0.0	0.0	0.0	0.826501781264263	0.0	0.0	0.0	-0.0	-0.0	-0.0	0.0	0.0
Arpc1b	1.04925974230129	-0.0	-0.0	0.0	0.0	0.0	0.0	-0.0	0.0	0.0	-0.0	0.0	0.0	0.0	0.0	-0.0	0.0	0.0	-0.0	-0.0	-0.0	0.0	0.0	0.0	0.0	-0.0	-0.0	-0.0	0.0
Arpc2	0.0	-0.0	-0.0	-0.0	-0.0	-0.0	0.0	0.0	-0.0	0.0	-0.0	0.0	-0.0	0.0	0.0	-0.0	0.0	0.0	0.0	0.0	-0.43172278539683	-0.0	0.0	0.0	0.0	-0.0	0.0	0.0	0.0
Arpc3	0.0	0.0	0.0	0.0	0.0	0.0	0.0	0.0	0.0	-0.0	-0.0	-0.0	-0.0	-0.0	-0.0	-0.0	0.0	0.0	0.0	0.0	0.48772298334545394	0.0	0.0	0.0	-0.0	-0.0	0.0	0.0	0.0
Arpc4	0.0	-0.0	0.0	0.0	0.0	-0.0	0.0	0.0	-0.0	-0.0	-0.0	-0.0	-0.0	-0.0	0.0	0.0	0.0	0.0	0.0	0.0	0.5054705058687801	0.0	0.0	0.0	-0.0	-0.0	0.0	0.0	0.0
Arpc5	0.0	-0.0	-0.0	-0.0	-0.0	-0.0	0.0	0.0	-0.0	0.0	-0.0	-0.0	-0.0	-0.0	0.0	0.0	0.0	0.0	0.0	0.0	0.6559893962629111	0.0	0.0	0.0	-0.0	-0.0	-0.0	0.18956742163811802	0.0
Arpc5l	0.0	0.0	-0.0	-0.0	-0.0	-0.0	0.0	0.0	-0.0	-0.0	-0.0	0.0	0.0	0.0	0.0	0.0	0.0	0.0	0.0	0.0	0.7439909851090699	0.0	0.0	0.0	-0.0	-0.0	0.0	0.0	0.0
Arpin	-0.0	0.0	-0.0	-0.0	0.0	-0.0	-0.0	0.0	0.0	0.0	-0.0	-0.0	0.0	-0.0	0.0	0.0	-0.0	-0.0	0.0	-0.0	-0.51841511750707	-0.0	0.0	0.0	-0.0	0.0	0.0	0.0	0.0
Arpp19	-0.217727817017656	-0.0	-0.0	0.0	0.0	-0.0	0.0	0.0	0.0	-0.0	0.0	0.0	-0.0	0.0	0.0	-0.0	-0.0	-0.0	-0.9586633883216031	0.0	-0.0	0.0	-0.0	0.0	-0.0	0.0	-0.0	-0.0	0.0
Arpp21	-0.9449373873547621	0.0	-0.0	0.0	0.0	-0.0	0.0	-0.0	-0.0	0.0	0.0	0.0	0.0	0.0	0.0	-0.0	-0.0	0.0	-1.0306449481026199	0.0	-0.0	0.0	-0.0	-0.8102871190165609	0.0	0.0	0.0	-0.0	-0.8628233008275351
Arrb1	-0.34453712154474897	0.0	0.0	0.0	-0.0	0.0	0.0	-0.0	0.0	-0.0	0.0	-0.0	-0.0	0.0	0.0	-0.0	0.0	0.0	-0.250527459638857	-0.0	-0.7482204213501079	-0.0	-0.0	-0.0	0.0	0.0	-0.0	0.0	-0.0
Arrb2	-0.0	-0.0	0.0	0.0	0.0	0.0	0.0	0.0	-0.0	0.0	-0.0	0.0	-0.0	-0.0	0.0	-0.0	0.0	0.0	0.0	0.0	1.1350356432756898	0.0	0.0	0.0	0.0	-0.0	0.0	-0.0	0.0
Arrdc1	0.706376133812194	0.0	0.0	0.0	-0.0	0.0	0.0	-0.0	-0.0	-0.0	-0.0	-0.0	0.0	0.0	0.0	0.0	0.0	-0.0	-0.0	-0.0	0.851222606267742	-0.0	0.0	-0.0	0.0	-0.0	0.0	0.0	-0.0
Arrdc2	0.0	-0.0	0.0	-0.0	0.0	0.0	0.0	0.0	0.0	0.0	-0.0	0.0	0.0	0.0	-1.7184961337375702	0.0	0.0	0.0	-0.0	-0.0	0.957402478582412	-0.0	0.0	-0.0	-0.0	-0.0	-0.0	-0.0	-0.0
Arrdc3	0.762192268180821	-0.0	-0.0	-0.0	-0.0	-0.0	0.0	0.0	0.0	0.0	0.0	0.0	0.0	-0.0	-0.0	0.0	-0.0	0.0	-0.0	-0.0	-0.6549724872258821	-0.0	-0.0	0.0	-0.0	0.0	-0.0	-0.0	0.0
Arrdc4	0.370680172250732	-0.0	-0.0	0.0	-0.0	-0.0	-0.0	0.0	-0.0	0.0	0.0	0.0	-0.0	0.0	0.0	-0.0	-0.0	0.0	0.0	0.0	-0.0	0.0	0.0	0.0	0.0	0.0	0.0	-0.0	0.0
Arsb	-0.964478751733196	0.0	0.0	0.0	0.0	0.0	-0.0	-0.0	0.0	-0.0	0.0	-0.0	-0.0	-0.0	0.0	-0.0	0.0	0.0	-0.0	0.0	-1.09253275068022	0.0	-0.0	-0.0	-0.0	0.0	-0.0	0.0	-0.0
Arsg	1.0802448139515899	-0.0	-0.0	-0.0	-0.0	0.0	0.0	0.0	0.0	0.0	-0.0	0.0	-0.0	0.0	-0.0	0.0	0.0	0.0	0.0	-0.0	-0.8744143881765459	0.0	0.0	-0.0	-0.0	-0.0	-0.0	-0.0	-0.0
Arsi	4.5737251370067105	-0.0	0.0	-0.0	0.0	-0.0	-0.0	-0.0	0.0	0.0	-0.0	-0.0	-0.0	0.0	0.0	0.0	0.0	0.0	-0.0	0.0	-0.0	-0.0	0.0	-0.746181480164002	0.0	-0.0	0.0	0.0	-0.7510842766495239
Arsj	-2.43510478595747	-0.0	0.0	0.0	0.0	0.0	-0.0	-0.0	0.0	-0.0	-0.0	-0.0	-0.0	-0.0	0.0	0.0	0.0	0.0	0.0	1.01499439810305	-1.07210537897394	0.0	0.0	0.0	0.0	-0.0	0.0	-0.0	0.0
Arsk	-0.0	-0.0	0.0	-0.0	-0.0	0.0	0.0	0.0	0.0	0.0	0.0	0.0	-0.0	-0.0	0.0	0.0	0.0	-0.0	0.0	-0.0	-0.0	0.0	-0.0	2.74363356648606	0.0	0.0	-0.0	-0.0	3.05607473603042
Art1	-0.0	0.0	-0.0	-0.0	-0.0	-0.0	0.0	0.0	0.0	-0.0	0.0	-0.0	0.0	-0.0	0.0	-0.0	0.0	0.0	-0.0	0.0	0.0	0.0	0.0	-0.813093285840783	-0.0	-0.0	0.0	-0.0	-0.826129665064728
Art2a-ps	-0.0	-0.0	-0.0	-0.0	0.0	-0.0	0.0	0.0	0.0	0.0	0.0	0.0	-0.0	0.0	-0.0	0.0	-0.0	0.0	0.0	0.0	-0.0	0.0	0.0	0.0	0.0	-0.0	-0.0	-0.0	2.09870538446814
Art4	6.969099113616849	0.0	-0.0	0.0	-0.0	-0.0	0.0	-0.0	0.0	0.0	-0.0	0.0	0.0	-0.0	-0.0	0.0	-0.0	0.0	0.0	-0.0	0.0	0.0	0.0	0.0	-0.0	0.0	0.0	-0.0	0.0
Art5	-0.0	-0.0	-0.0	-0.0	0.0	0.0	0.0	-0.0	0.0	0.0	0.0	-0.0	-0.0	-0.0	0.0	0.0	0.0	0.0	-0.0	-0.0	0.0	0.0	0.0	-0.93307240314575	0.0	-0.0	-0.0	-0.0	-0.896693450436828
Artn	-0.0	0.0	0.0	0.0	0.0	0.0	-0.0	-0.0	0.0	0.0	0.0	-0.0	-0.0	0.0	0.0	-0.0	-0.0	0.0	-0.0	0.0	0.0	-0.0	0.0	3.3277330764154303	-0.0	-0.0	0.0	0.0	3.3308770872949505
Arv1	-1.1001466287491202	0.0	0.0	-0.0	0.0	-0.0	-0.0	0.0	-0.0	-0.0	-0.0	-0.0	-0.0	0.0	-0.0	0.0	0.0	-0.0	-0.0	-0.0	0.0	-0.0	-0.0	0.0	0.0	0.0	-0.0	0.0	0.0
Arvcf	-0.833909822956235	-0.0	-0.0	0.0	0.0	0.0	0.0	0.0	-0.0	0.0	0.0	-0.0	-0.0	-0.0	0.0	0.0	0.0	-0.0	0.0	0.0	0.28227054195316104	-0.0	0.0	-0.0	0.0	-0.0	-0.0	-0.0	-0.0
Arx	2.94139241839635	0.0	0.0	0.0	-0.0	0.0	-0.0	-0.0	-0.0	0.0	0.0	0.0	0.0	0.0	0.0	-0.0	-0.0	-0.0	-0.582619142642073	0.0	0.0	0.0	-0.0	-0.0	-0.0	0.0	0.0	0.0	-0.0
Arxes1	-1.39575079121597	0.0	0.0	0.0	-0.0	-0.0	-0.0	0.0	-0.0	0.0	-0.0	0.0	0.0	-0.0	-0.0	0.0	-0.0	0.0	0.391847346243873	-0.0	0.0	-0.0	0.0	-0.0	0.0	0.0	0.0	0.0	-0.0
Arxes2	-1.4098489364635198	0.0	0.0	0.0	-0.0	-0.0	-0.0	0.0	-0.0	0.0	0.0	0.0	0.0	-0.0	-0.0	0.0	0.0	0.0	0.0	-0.0	-0.31281711707791304	-0.0	0.0	-0.0	0.0	0.0	0.0	0.0	-0.0
As3mt	0.760031703731522	-0.0	0.0	-0.0	0.0	-0.0	-0.0	0.0	0.0	0.0	-0.0	-0.0	0.0	-0.0	-0.0	-0.0	0.0	-0.0	0.0	-0.0	0.0	-0.0	0.0	-0.0	0.0	0.0	-0.0	0.0	-0.0
Asah1	-0.0	0.0	0.0	-0.0	-0.0	-0.0	0.0	0.0	-0.0	-0.0	0.0	0.0	0.0	0.0	-0.0	0.0	0.0	-0.586347736739752	-0.0	-0.0	-0.56134670677028	-0.0	0.0	0.0	-0.0	0.0	-0.0	0.0	0.0
Asah2	-0.0	-0.0	-0.0	-0.0	-0.0	0.0	0.0	0.0	0.0	0.0	0.0	0.0	0.0	0.0	0.0	-0.0	-0.0	0.0	-0.0	-0.0	-2.42999942325856	0.0	0.0	0.0	-0.0	0.0	-0.0	-0.0	0.0
Asap1	0.0	-0.0	-0.0	0.0	0.0	-0.0	-0.0	0.0	0.0	-0.0	-0.0	0.0	-0.0	0.0	0.0	-0.0	-0.0	-0.0	-0.7991708967386941	0.0	-1.17940906237067	-0.0	-0.0	0.0	-0.0	-0.0	-0.0	-0.0	0.0
Asap2	-0.5323547425833259	-0.0	-0.0	0.0	0.0	0.0	0.0	-0.0	-0.0	0.0	0.0	-0.0	-0.0	0.0	-0.0	0.0	-0.0	-0.0	0.0	0.0	-1.14029304422953	-0.0	-0.0	-0.0	-0.0	0.0	-0.0	0.0	-0.0
Asap3	-0.0	-0.0	-0.0	0.0	0.0	0.0	-0.0	0.0	0.0	0.0	-0.0	0.0	0.0	0.0	-1.8587438117059698	-0.0	-0.0	0.0	0.0	-0.0	0.5342379330936671	0.0	0.0	-0.0	0.0	-0.0	-0.0	0.0	-0.0
Asb10	-0.0	0.0	-0.0	0.0	0.0	0.0	0.0	-0.0	0.0	-0.0	-0.0	0.0	-0.0	-0.0	0.0	0.0	0.0	0.0	-0.0	-0.0	0.0	0.0	0.0	-1.0749089625897201	0.0	-0.0	-0.0	0.0	-1.06786275212072
Asb11	-0.0	0.0	0.0	0.0	-0.0	-0.0	0.0	-0.0	-0.0	-0.0	-0.0	0.0	-0.0	-0.0	-0.0	0.0	0.0	0.0	-0.0	0.0	0.0	0.0	-0.0	-0.785932475537386	0.0	0.0	0.0	-0.0	-0.8116202925136671
Asb13	-1.13563635884115	-0.0	0.0	0.0	0.0	0.0	-0.0	0.0	0.0	-0.0	0.0	0.0	0.0	0.0	-0.0	0.0	0.0	-0.0	-0.312130911506602	-0.0	-0.281950119023472	-0.0	-0.0	-0.0	0.0	0.0	-0.0	-0.0	-0.0
Asb14	1.23191222092456	-0.0	0.0	0.0	-0.0	0.0	0.0	-0.0	-0.0	-0.0	-0.0	-0.0	-0.0	-0.0	-0.0	-0.0	-0.0	3.43809433491225	0.0	-0.0	0.0	0.0	-0.0	-0.0	-0.0	-0.0	-0.0	-0.0	-0.0
Asb15	-0.0	-0.0	-0.0	-0.0	-0.0	-0.0	-0.0	0.0	0.0	0.0	0.0	0.0	-0.0	-0.0	-0.0	0.0	0.0	0.0	0.0	-0.0	-0.0	0.0	0.0	-1.0114681585182699	-0.0	-0.0	-0.0	0.0	-0.9889854496410749
Asb16	0.0	-0.0	-0.0	-0.0	-0.0	0.0	0.0	0.0	0.0	-0.0	0.0	-0.0	0.0	-0.0	-0.0	0.0	0.0	0.0	0.0	-1.2888881509692	-0.0	0.0	0.0	-1.01947557514634	-0.0	-0.0	0.0	-0.0	-1.00486353649483
Asb2	0.0	0.0	0.0	0.0	0.0	0.0	0.0	-0.0	0.0	-0.0	0.0	0.0	0.0	-0.0	0.0	-0.0	0.0	4.699406421408019	0.0	-0.0	0.0	0.0	0.0	-0.0	0.0	0.0	0.0	-0.0	-0.0
Asb3	-0.523768851128586	0.0	-0.0	0.0	-0.0	-0.0	-0.0	0.0	0.0	0.0	0.0	0.0	-0.0	0.0	0.0	0.0	0.0	-0.0	0.0	0.0	-0.7035418549316961	-0.0	-0.0	0.0	-0.0	-0.0	0.0	-0.0	0.0
Asb4	-0.0	-0.0	0.0	-0.0	0.0	0.0	0.0	-0.0	0.0	0.0	-0.0	-0.0	-0.0	-0.0	-0.0	0.0	0.0	0.0	0.0	-0.0	1.9561335465911103	-0.0	0.0	-0.0	0.0	0.0	-0.0	-0.0	-0.0
Asb5	-0.0	-0.0	-0.0	-0.0	-0.0	-0.0	-0.0	0.0	-0.0	-0.0	0.0	-0.0	-0.0	0.0	-0.0	0.0	-0.0	0.0	-0.0	-0.0	0.0	0.0	-0.0	-0.7210244200792449	0.0	-0.0	-0.0	0.0	-0.6932394285383371
Asb6	0.43084515472502	-0.0	-0.0	0.0	0.0	0.0	0.0	-0.0	-0.0	0.0	-0.0	-0.0	-0.0	0.0	0.0	-0.0	0.0	-0.0	-0.0	0.0	0.489925010752365	-0.0	0.0	-0.0	0.0	-0.0	0.0	0.0	-0.0
Asb9	0.0	0.0	0.0	-0.0	0.0	-0.0	0.0	0.0	-0.0	0.0	-0.0	0.0	0.0	-0.0	9.29492966912545	-0.0	0.0	0.0	0.0	-0.0	0.0	0.0	0.0	-0.0	0.0	0.0	0.0	0.0	-0.0
Ascc1	0.0	0.0	0.0	-0.0	-0.0	0.0	0.0	0.0	0.0	0.0	-0.0	-0.0	0.0	-0.0	-0.0	0.0	0.0	-0.0	0.0	-0.0	0.6614370088152889	0.0	0.0	0.0	-0.0	-0.0	0.0	-0.0	0.0
Ascc2	-0.0	-0.0	-0.0	-0.0	-0.0	0.0	0.0	0.0	0.0	0.0	-0.0	0.0	-0.0	-0.0	0.0	0.0	0.0	-0.0	-0.0	0.0	0.773958101885648	0.0	-0.0	0.0	0.0	0.0	-0.0	0.0	0.0
Ascc3	-0.0	-0.0	-0.0	-0.0	-0.0	-0.0	-0.0	-0.0	0.0	0.0	0.0	0.0	-0.0	-0.0	0.0	0.0	-0.0	0.0	0.0	0.0	-0.9530108630387908	-0.0	-0.0	1.05655338548139	0.0	0.20866154079580898	-0.0	0.0	1.0759016221761701
Ascl1	-1.3143878046533402	-0.0	-0.0	0.0	0.0	0.0	0.0	-0.0	-0.0	-0.0	-0.0	-0.0	-0.0	0.0	0.0	0.0	0.0	-0.0	-0.0	0.0	-0.6031413675949301	-0.0	-0.0	0.0	-0.0	0.0	-0.0	-0.0	0.0
Ascl2	-0.0	-0.0	-0.0	0.0	-0.0	-0.0	-0.0	-0.0	0.0	-0.0	-0.0	-0.0	0.0	-0.0	0.0	0.0	0.0	0.0	0.0	0.0	0.0	0.0	-0.0	-1.40961609081795	0.0	-0.0	-0.0	-0.0	-1.43738784302982
Ascl4	0.0	-0.0	-0.0	-0.0	-0.0	-0.0	0.0	-0.0	-0.0	0.0	-0.0	-0.0	0.0	0.0	0.0	0.0	-0.0	0.0	0.0	-0.0	1.5105299265392602	-0.0	0.0	-0.0	0.0	-0.0	0.0	0.0	-0.0
Asf1b	0.0	0.0	0.0	0.0	-0.0	0.0	-0.0	0.0	-0.0	0.0	0.0	0.0	-0.0	-0.0	0.0	0.0	-0.0	-0.9778420590471449	0.0	0.0	-0.0	-0.0	0.0	-0.0	-0.0	0.0	-0.0	0.0	-0.0
Asgr1	4.44649960264233	0.0	0.0	0.0	-0.0	0.0	0.0	0.0	-0.0	0.0	-0.0	-0.0	0.0	0.0	0.0	0.0	0.0	0.0	0.0	0.0	0.0	-0.0	0.0	-0.0	-0.0	-0.0	0.0	-0.0	-0.0
Ash1l	-0.0	-0.0	0.0	-0.0	-0.0	-0.0	0.0	-0.0	0.0	0.0	0.0	0.0	-0.0	-0.0	0.0	-0.0	-0.0	-0.0	-0.0	0.0	-1.63425781843094	-0.0	-0.0	0.0	0.0	0.0	0.0	0.0	0.0
Ash2l	-0.0	0.0	-0.0	-0.0	-0.0	-0.0	-0.0	-0.0	-0.0	-0.0	0.0	-0.0	-0.0	-0.0	-0.0	0.0	-0.0	0.0	0.0	-0.0	0.299584334279668	0.0	0.0	0.0	-0.0	0.0	0.0	0.0	0.0
Asic1	-1.5071786984489297	-0.0	0.0	0.0	0.0	0.0	0.0	0.0	-0.0	-0.0	0.0	0.0	0.0	0.0	-0.0	-0.0	-0.0	-0.0	-0.0	-0.0	-0.0	-0.0	0.0	-0.0	0.0	0.0	-0.0	0.0	-0.0
Asic2	-0.9154412116080258	0.0	0.0	0.0	0.0	0.0	-0.0	0.0	-0.0	-0.0	0.0	-0.0	0.0	-0.0	0.0	0.0	0.0	0.0	-0.0	0.0	0.201646386729002	0.0	0.0	-0.0	0.0	-0.0	0.0	-0.0	-0.0
Asic4	-2.3564400707632203	0.0	0.0	0.0	-0.0	-0.0	0.0	0.0	-0.0	0.0	0.0	0.0	0.0	-0.0	0.0	-0.0	-0.0	-0.0	0.0	-1.42487603934167	-1.1427324025513101	0.0	0.0	0.0	-0.0	0.0	-0.0	0.0	0.0
Asl	0.625121694284438	0.0	0.0	-0.0	-0.0	0.0	0.0	0.0	0.0	-0.0	-0.0	-0.0	0.0	0.0	-0.0	-0.0	0.0	-0.0	-0.0	-0.0	0.92212882247412	0.0	0.0	-0.0	0.0	0.0	-0.0	0.0	-0.0
Asna1	-0.0	0.0	0.0	0.0	-0.0	0.0	0.0	0.0	0.0	-0.0	-0.0	0.0	0.0	-0.0	0.7963139593673791	-0.0	0.0	-0.0	0.0	-0.0	-0.314101151372985	-0.0	0.0	-0.0	-0.0	-0.0	0.0	0.0	-0.0
Asns	-0.8256920600028159	0.0	0.0	0.0	0.0	-0.0	-0.0	-0.0	0.0	-0.0	-0.0	-0.0	0.0	-0.0	-0.0	0.0	0.0	0.0	0.0	0.0	-0.9168512635247942	-0.0	0.0	1.2135175488418501	-0.0	0.0	0.0	0.0	1.2121923099991299
Aspa	0.7828028388986521	-0.0	-0.0	-0.0	0.0	0.0	0.0	0.0	0.0	0.0	-0.0	0.0	0.0	0.0	-2.30674753060327	0.0	-0.0	2.37910088542873	0.0	-0.0	-0.0	0.0	-0.0	0.0	0.0	-0.0	-0.0	-0.0	0.0
Aspdh	-1.07139212597486	-0.0	-0.0	0.0	-0.0	0.0	0.0	0.0	0.0	0.0	0.0	0.0	0.0	-0.0	0.0	-0.0	-0.0	-0.0	0.0	-0.0	2.03090262315027	0.0	-0.0	0.0	0.0	-0.0	-0.0	-0.0	0.0
Aspg	6.44590770302609	-0.0	-0.0	0.0	0.0	0.0	0.0	-0.0	-0.0	-0.0	0.0	-0.0	-0.0	0.0	-0.0	0.0	-0.0	1.32145051647913	-0.0	0.0	1.38370629762055	0.0	-0.0	-0.0	0.0	-0.0	0.0	-0.0	-0.0
Asph	0.0	0.0	0.0	0.0	-0.0	0.0	-0.0	0.0	-0.0	-0.0	0.0	0.0	0.0	-0.0	-0.0	0.0	0.0	0.0	-0.0	0.0	-0.327259393094948	-0.0	-0.0	-0.0	-0.0	0.0	0.0	0.0	-0.0
Asphd1	0.0	-0.0	-0.0	0.0	0.0	0.0	0.0	-0.0	-1.18567999463541	-0.0	-1.25094717165203	-0.0	-0.0	-0.0	-0.0	-0.0	-0.0	0.0	-0.0	0.0	0.713156528008088	0.0	0.0	-0.0	-0.0	-0.0	0.0	-0.0	-0.0
Asphd2	-1.64642996394719	-0.0	-0.0	0.0	-0.0	0.0	0.0	-0.0	-0.0	-0.0	0.0	0.0	-0.0	-0.0	0.0	-0.0	-0.0	0.0	-0.0	0.0	0.9150266173220579	0.0	0.0	-0.0	0.0	-0.0	0.0	0.0	-0.0
Aspm	-0.0	-0.0	-0.0	-0.0	-0.0	0.0	-0.0	0.0	0.0	0.0	-0.0	-0.0	-0.0	-0.0	0.0	0.0	-0.0	-0.0	0.0	0.0	-0.0	-0.0	-0.0	1.19567714695365	-0.0	0.0	0.0	-0.0	1.1852819598386901
Asprv1	-0.0	0.0	0.0	0.0	-0.0	0.0	0.0	-0.0	-0.0	-0.0	-0.0	0.0	-0.0	0.0	-0.0	0.0	0.0	0.0	-0.0	0.0	1.4165927188616898	0.0	0.0	0.0	-0.0	-0.0	0.0	-0.0	0.0
Aspscr1	0.0	0.0	-0.0	0.0	0.0	-0.0	-0.0	-0.0	-0.0	-0.0	-0.0	-0.0	0.0	0.0	0.0	0.0	0.0	0.0	0.0	-0.0	1.0022815162416	0.0	0.0	-0.0	0.0	-0.0	0.0	0.0	-0.0
Asrgl1	-1.3283615951190801	0.0	0.0	-0.0	0.0	-0.0	0.0	0.0	-0.0	0.0	0.0	0.0	0.0	0.0	-0.0	0.0	0.0	-0.0	0.0	-0.0	-0.42042889938851796	-0.0	0.0	-0.0	0.0	-0.0	-0.0	0.0	-0.0
Ass1	0.0	-0.0	-0.0	-0.0	-0.0	-0.0	-0.0	0.0	0.0	0.0	-0.0	0.0	0.0	0.0	-1.49570355686996	-0.0	0.0	-0.0	0.409944145057543	-0.0	-0.561498574298934	0.0	0.0	0.0	-0.0	-0.0	0.0	-0.0	0.0
Aste1	-0.0	-0.0	-0.0	0.0	-0.0	0.0	-0.0	-0.0	0.0	-0.0	0.0	0.0	-0.0	-0.0	-0.0	-0.0	-0.0	0.0	-0.0	-0.0	1.0271382061460501	-0.0	0.0	0.0	-0.0	-0.0	-0.0	-0.0	0.0
Astn1	-1.36855472065021	0.0	0.0	0.0	-0.0	-0.0	-0.0	-0.0	0.0	0.0	0.0	-0.0	-0.0	-0.0	-0.0	-0.0	-0.0	-0.0	-0.0	0.0	-0.559725994788536	0.0	-0.0	0.0	-0.0	0.0	0.0	0.0	0.0
Astn2	-1.51437611033229	-0.0	0.0	0.0	0.0	0.0	0.0	-0.0	-0.0	0.0	-0.0	-0.0	0.0	-0.0	0.0	-0.0	-0.0	0.0	-0.0	-0.0	-1.0935278740666499	-0.0	0.0	-0.0	0.0	0.0	-0.0	-0.0	-0.0
Asxl2	0.0	0.0	0.0	-0.0	-0.0	-0.0	-0.0	-0.0	-0.0	0.0	0.0	-0.0	-0.0	0.0	-0.0	-0.0	-0.0	0.0	0.0	0.0	-0.7637263155438979	-0.0	-0.0	0.0	0.0	0.0	-0.0	-0.0	0.0
Asxl3	-0.519978881855671	-0.0	-0.0	-0.0	-0.0	-0.0	-0.0	0.0	0.0	0.0	0.0	0.0	-0.0	-0.0	0.0	-0.0	-0.0	-0.0	0.0	-0.0	-0.607145103492755	-0.0	-0.0	-0.0	-0.0	-0.0	0.0	-0.0	-0.0
Atad1	-0.452653397846979	0.0	0.0	-0.0	0.0	-0.0	-0.0	0.0	0.0	-0.0	0.0	0.0	0.0	0.0	-0.0	0.0	0.0	-0.0	-0.0	-0.0	-0.325312376799401	0.0	-0.0	0.0	-0.0	0.0	0.0	-0.0	0.0
Atad2	0.0	0.0	-0.0	-0.0	-0.0	-0.0	-0.0	0.0	0.0	-0.0	0.0	-0.0	-0.0	-0.0	0.9654831448197271	0.0	-0.0	-0.0	-0.0	0.0	-0.51727175644614	-0.0	-0.0	0.7442189240473549	-0.0	0.0	0.0	-0.0	0.7806325178065041
Atad2b	-0.0	-0.0	-0.0	-0.0	-0.0	-0.0	-0.0	-0.0	0.0	0.0	0.0	-0.0	-0.0	-0.0	-0.0	0.0	-0.0	-0.0	0.0	-0.0	-2.70646707858055	-0.0	-0.0	0.0	-0.0	0.328290408732404	-0.0	-0.0	0.0
Atad3a	-0.0	-0.0	-0.0	-0.0	0.0	0.0	0.0	-0.0	-0.0	0.0	-0.0	-0.0	0.0	-0.0	0.0	-0.0	0.0	-0.0	-0.0	0.0	0.34356085954021	-0.0	0.0	0.0	0.0	-0.0	0.0	0.0	0.0
Atad5	-0.0	0.0	-0.0	-0.0	-0.0	-0.0	-0.0	-0.0	-0.0	0.0	0.0	-0.0	-0.0	0.0	0.0	0.0	-0.0	-0.0	0.0	-0.0	-0.5446150739968371	-0.0	-0.0	0.0	-0.0	0.0	-0.0	-0.0	0.0
Atat1	-0.9551378926461209	-0.0	-0.0	0.0	0.0	0.0	-0.0	0.0	0.0	0.0	-0.0	-0.0	0.0	0.0	0.0	0.0	-0.0	-0.0	0.0	-0.0	0.4240554974259099	0.0	0.0	-0.0	0.0	-0.0	0.0	-0.0	-0.0
Atcay	-1.3347005610944598	-0.0	0.0	0.0	0.0	0.0	-0.0	0.0	0.0	-0.0	-0.0	0.0	0.0	-0.0	-0.0	-0.0	-0.0	-0.0	-0.331842953318413	0.0	-0.34819891294079197	-0.0	-0.0	-1.0710614033652	-0.0	-0.0	-0.0	0.0	-1.16173010036148
Ate1	-0.0	0.0	0.0	-0.0	-0.0	-0.0	-0.0	-0.0	-0.0	0.0	0.0	-0.0	-0.0	0.0	-0.0	0.0	0.0	-0.0	0.0	-0.0	-0.359058275550436	-0.0	-0.0	1.6940302672254899	-0.0	0.0	-0.0	0.0	1.6736188774046798
Atf1	0.5327490146460411	0.0	-0.0	0.0	-0.0	-0.0	0.0	0.0	-0.0	-0.0	0.0	0.0	0.0	0.0	0.0	-0.0	-0.0	-0.0	-0.0	-0.0	-0.0	-0.0	0.0	0.0	-0.0	-0.0	0.0	0.0	0.0
Atf2	0.0	0.0	0.0	-0.0	0.0	-0.0	-0.0	-0.0	-0.0	0.0	0.0	0.0	0.0	-0.0	0.0	0.0	-0.0	-0.0	-0.0	0.0	-0.682135285557261	0.0	-0.0	0.0	0.0	0.0	0.0	-0.0	0.0
Atf3	0.0	0.0	0.0	-0.0	-0.0	0.0	-0.0	0.0	0.0	0.0	0.0	0.0	0.0	0.0	-0.0	-0.0	-0.0	3.86170607603492	-0.0	0.0	0.0	-0.0	0.0	0.0	0.0	0.0	-0.0	-0.0	0.0
Atf4	0.374577915944533	-0.0	-0.0	-0.0	0.0	0.0	-0.0	-0.0	-0.0	-0.0	-0.0	-0.0	0.0	0.0	-0.0	0.0	-0.0	-0.0	-0.0	-0.0	1.27304696143683	0.0	0.0	-0.0	0.0	-0.0	-0.0	-0.0	-0.0
Atf5	1.4597219297279298	-0.0	0.0	0.0	-0.0	0.0	0.0	-0.0	-0.0	-0.0	-0.0	-0.0	-0.0	-0.0	-0.0	0.0	-0.0	-0.0	0.0	0.0	1.4087955176598002	0.0	0.0	-0.0	0.0	-0.0	-0.0	0.0	-0.0
Atf6	0.0	-0.0	-0.0	-0.0	0.0	-0.0	0.0	-0.0	-0.0	-0.0	0.0	-0.0	-0.0	0.0	-0.0	-0.0	0.0	0.0	-0.0	0.0	-0.574020980564429	0.0	-0.0	0.0	0.0	0.0	-0.0	0.0	0.0
Atf6b	-0.0	0.0	0.0	0.0	-0.0	-0.0	-0.0	0.0	-0.0	0.0	-0.0	0.0	-0.0	0.0	0.0	-0.0	0.0	0.0	-0.0	0.0	0.284302717653269	-0.0	0.0	-0.0	-0.0	-0.0	0.0	0.0	-0.0
Atf7	0.686077117514212	0.0	0.0	-0.0	-0.0	0.0	0.0	-0.0	-0.0	0.0	0.0	-0.0	-0.0	0.0	-0.0	-0.0	0.0	0.0	-0.0	0.0	-1.2484273751501	-0.0	-0.0	-0.0	0.0	0.0	0.0	-0.0	-0.0
Atf7ip	-0.34434714328398897	0.0	0.0	0.0	-0.0	-0.0	-0.0	-0.0	-0.0	-0.0	0.0	-0.0	-0.0	-0.0	-0.0	-0.0	-0.0	0.0	-0.0	0.0	-0.6484100695286321	-0.0	-0.0	0.7016539735057851	0.0	0.0	-0.0	-0.0	0.8912022416729241
Atf7ip2	0.0	0.0	-0.0	-0.0	-0.0	-0.0	0.0	-0.0	0.0	0.0	-0.0	0.0	-0.0	-0.0	-0.0	-0.0	0.0	4.06051110422784	-0.0	-0.0	0.0	0.0	0.0	0.0	0.0	0.0	0.0	0.0	0.0
Atg101	-0.604217528611362	0.0	-0.0	0.0	0.0	0.0	0.0	0.0	-0.0	-0.0	-0.0	0.0	-0.0	0.0	0.0	-0.0	-0.0	0.0	-0.0	0.0	0.9599487359265692	0.0	0.0	0.0	0.0	-0.0	0.0	0.0	0.0
Atg12	-0.40285053555189504	0.0	0.0	0.0	-0.0	-0.0	0.0	0.0	-0.0	-0.0	0.0	0.0	0.0	0.0	-0.0	0.0	0.0	-0.0	0.0	0.0	0.0	-0.0	0.0	0.0	-0.0	-0.0	-0.0	0.0	0.0
Atg14	0.0	-0.0	0.0	-0.0	0.0	-0.0	-0.0	-0.0	-0.0	0.0	-0.0	-0.0	-0.0	-0.0	0.0	-0.0	0.0	-0.0	-0.0	0.0	-0.34315930600614303	-0.0	-0.0	0.0	-0.0	-0.0	-0.0	0.0	0.0
Atg16l1	0.0	-0.0	-0.0	0.0	-0.0	0.0	0.0	-0.0	-0.0	0.0	-0.0	0.0	-0.0	-0.0	-0.0	-0.0	-0.0	0.0	-0.0	0.0	0.261023243149508	-0.0	-0.0	0.0	0.0	-0.0	-0.0	0.0	0.0
Atg16l2	-0.0	-0.0	-0.0	0.0	-0.0	0.0	-0.0	0.0	-0.0	0.0	-0.0	0.0	0.0	0.0	0.0	-0.0	-0.0	0.0	-0.0	-0.0	0.7302316365314669	-0.0	0.0	-0.0	0.0	-0.0	-0.0	-0.0	-0.0
Atg2a	-0.0	-0.0	0.0	0.0	0.0	0.0	0.0	-0.0	-0.0	-0.0	0.0	-0.0	-0.0	0.0	-0.796059805617701	-0.0	-0.0	0.0	-0.0	-0.0	0.5513438205812979	-0.0	-0.0	0.0	0.0	-0.0	0.0	0.0	0.0
Atg2b	-0.4507206099488329	0.0	0.0	-0.0	0.0	0.0	-0.0	-0.0	-0.0	0.0	0.0	-0.0	-0.0	-0.0	-0.0	-0.0	-0.0	-0.0	-0.0	0.0	-0.38853297515458	-0.0	-0.0	0.0	0.0	0.0	-0.0	0.0	0.0
Atg3	-0.46363140331627006	0.0	-0.0	-0.0	-0.0	0.0	0.0	0.0	-0.0	-0.0	-0.0	0.0	0.0	-0.0	-0.0	0.0	0.0	0.0	0.0	-0.0	-0.6284296687508101	-0.0	0.0	0.0	-0.0	-0.0	0.0	0.0	0.0
Atg4c	-0.0	0.0	0.0	-0.0	-0.0	-0.0	0.0	0.0	0.0	0.0	0.0	0.0	-0.0	-0.0	-0.0	0.0	0.0	-0.0	-0.0	-0.0	-0.694251163035024	-0.0	-0.0	-0.0	-0.0	0.0	0.0	0.0	-0.0
Atg4d	-0.0	-0.0	-0.0	-0.0	0.0	0.0	0.0	0.0	-0.0	-0.0	-0.0	0.0	0.0	-0.0	0.0	-0.0	0.0	0.0	-0.0	-0.0	0.4545856226230971	-0.0	0.0	0.0	0.0	-0.0	-0.0	-0.0	0.0
Atg5	-0.0	0.0	0.0	-0.0	0.0	-0.0	-0.0	0.0	0.0	-0.0	0.0	0.0	0.0	0.0	0.0	0.0	0.0	-0.0	-0.0	0.0	-0.35995746826580194	-0.0	0.0	0.0	-0.0	-0.0	0.0	-0.0	0.0
Atg9a	-0.502474294975471	-0.0	0.0	0.0	0.0	0.0	0.0	-0.0	-0.0	-0.0	0.0	0.0	-0.0	-0.0	-0.0	-0.0	0.0	0.0	-0.0	0.0	-0.34665608438306705	-0.0	-0.0	-0.0	0.0	-0.0	0.0	0.0	-0.0
Atg9b	-0.0	0.0	0.0	0.0	-0.0	0.0	-0.0	0.0	0.0	0.0	-0.0	-0.0	0.0	0.0	-0.0	-0.0	0.0	0.0	0.0	-0.0	0.99553358802663	0.0	0.0	-0.0	0.0	-0.0	-0.0	0.0	-0.0
Athl1	1.29014907916351	-0.0	-0.0	-0.0	0.0	0.0	0.0	0.0	0.0	0.0	-0.0	-0.0	-0.0	-0.0	0.0	0.0	-0.0	-0.0	-0.0	0.0	0.0	0.0	0.0	-0.0	-0.0	-0.0	0.0	-0.0	-0.0
Atic	-0.4182024510439579	0.0	0.0	0.0	-0.0	0.0	0.0	0.0	0.0	-0.0	0.0	-0.0	0.0	-0.0	0.0	0.0	-0.0	0.0	-0.0	-0.0	-0.616727514818976	-0.0	0.0	0.0	-0.0	0.0	-0.0	-0.0	0.0
Atl1	-0.975408875144652	0.0	-0.0	-0.0	-0.0	0.0	0.0	0.0	0.0	-0.0	0.0	0.0	-0.0	-0.0	-0.0	0.0	-0.0	0.0	-0.0	0.0	-0.8389461137378271	0.0	0.0	-0.0	-0.0	0.0	0.0	0.0	-0.0
Atl2	0.0	-0.0	-0.0	-0.0	0.0	-0.0	0.0	0.0	-0.0	0.0	0.0	0.0	0.0	-0.0	-0.0	0.0	-0.0	-0.0	-0.0	-0.0	-0.329122948123437	-0.0	-0.0	0.0	0.0	0.0	0.0	0.0	0.0
Atl3	0.507526985283183	0.0	-0.0	-0.0	-0.0	-0.0	-0.0	-0.0	0.0	0.0	0.0	0.0	-0.0	0.0	0.0	0.0	-0.0	0.0	-0.0	-0.0	-1.68517270627249	-0.0	-0.0	0.0	-0.0	0.0	-0.0	0.0	0.0
Atm	-0.27073441490237804	0.0	0.0	-0.0	-0.0	-0.0	-0.0	-0.0	0.0	0.0	0.0	-0.0	-0.0	-0.0	-0.0	-0.0	-0.0	-0.0	0.0	0.0	-3.05503623895429	-0.0	-0.0	0.0	-0.0	0.0	0.0	-0.0	0.0
Atmin	-0.6086614083589019	-0.0	-0.0	0.0	0.0	0.0	0.0	-0.0	0.0	-0.0	0.0	-0.0	-0.0	0.0	0.0	-0.0	0.0	-0.0	-0.0	-0.0	-0.343014716176258	0.0	-0.0	0.0	0.0	-0.0	0.0	0.0	0.0
Atn1	0.0	-0.0	0.0	0.0	-0.0	0.0	-0.0	-0.0	-0.0	0.0	0.0	-0.0	-0.0	0.0	0.0	-0.0	-0.0	0.0	0.0	-0.0	0.272105980220964	-0.0	-0.0	-0.0	0.0	-0.0	0.0	-0.0	-0.0
Atoh8	0.0	-0.0	0.0	0.0	0.0	0.0	0.0	-0.0	-0.0	0.0	-0.0	0.0	-0.0	0.0	0.0	-0.0	-0.0	-0.0	-0.0	0.0	1.02476099068704	-0.0	0.0	-0.0	0.0	0.0	-0.0	0.0	-0.0
Atox1	-0.0	0.0	0.0	0.0	0.0	0.0	0.0	0.0	0.0	0.0	-0.0	0.0	0.0	0.0	0.0	0.0	0.0	0.0	0.0	0.0	0.6349723336196739	0.0	0.0	0.0	-0.0	-0.0	-0.0	-0.0	0.0
Atp10b	-1.7740173492078601	-0.0	-0.0	-0.0	-0.0	0.0	0.0	-0.0	0.0	0.0	-0.0	-0.0	-0.0	-0.0	-0.0	0.0	0.0	0.0	-0.0	-0.5406661765048979	-1.18412605728557	-0.0	-0.0	0.0	-0.0	-0.0	-0.0	-0.0	0.0
Atp10d	0.0	0.0	0.0	0.0	0.0	-0.0	-0.0	-0.0	0.0	-0.0	0.0	0.0	-0.0	0.0	-2.46513865239888	-0.0	0.0	0.0	0.0	-0.0	-0.0	0.0	-0.0	0.0	0.0	0.0	0.0	0.0	0.0
Atp11a	-0.0	-0.0	-0.0	0.0	0.0	0.0	0.0	-0.0	0.0	0.0	0.0	-0.0	-0.0	-0.0	0.0	-0.0	0.0	-0.0	0.0	-0.0	-0.481755709217029	-0.0	-0.0	0.0	0.0	0.0	-0.0	-0.0	0.0
Atp11b	-0.222136992208971	0.0	0.0	-0.0	-0.0	-0.0	-0.0	-0.0	0.0	-0.0	0.0	-0.0	-0.0	-0.0	-0.0	-0.0	-0.0	-0.0	-0.0	-0.0	-0.619681763625836	-0.0	-0.0	1.1538864492621101	-0.0	0.0	0.0	-0.0	1.1584107809581299
Atp11c	0.0	-0.0	-0.0	-0.0	-0.0	-0.0	-0.0	0.0	0.0	0.0	0.0	0.0	0.0	-0.0	0.0	0.0	-0.0	-0.525073339298175	0.0	-0.0	-0.9876873369732049	-0.0	-0.0	0.0	-0.0	0.21496504152895	-0.0	-0.0	0.0
Atp13a1	0.0	-0.0	-0.0	0.0	0.0	0.0	0.0	-0.0	-0.0	-0.0	-0.0	-0.0	-0.0	-0.0	0.0	-0.0	0.0	-0.0	-0.0	0.0	0.592107813473335	-0.0	-0.0	0.0	0.0	-0.0	0.0	0.0	0.0
Atp13a2	-0.487870054541313	-0.0	0.0	0.0	0.0	0.0	0.0	-0.0	0.0	-0.0	0.0	-0.0	0.0	0.0	0.0	-0.0	0.0	0.0	-0.0	-0.0	-0.0	-0.0	0.0	-0.0	0.0	-0.121379236807009	0.0	0.0	-0.0
Atp13a3	0.0	0.0	-0.0	-0.0	-0.0	-0.0	-0.0	-0.0	0.0	0.0	0.0	0.0	-0.0	-0.0	0.0	-0.0	-0.0	0.0	0.0	0.0	-1.09949503370527	-0.0	-0.0	0.0	-0.0	0.16654280028091	0.0	0.0	0.0
Atp13a4	-0.0	0.0	0.0	0.0	-0.0	-0.0	-0.0	-0.0	0.0	-0.0	-0.0	-0.0	0.0	-0.0	-0.0	0.0	-0.0	6.08161859583822	0.0	-0.0	-0.0	-0.0	0.0	-1.1795464976305001	0.0	0.0	-0.0	-0.0	-0.0
Atp13a5	2.68149488142893	0.0	0.0	-0.0	-0.0	0.0	0.0	-0.0	0.0	-0.0	0.0	-0.0	0.0	-0.0	0.0	-0.0	0.0	0.0	-0.0	-0.0	0.0	-0.0	0.0	-1.59581816250232	0.0	0.0	0.0	0.0	-1.4849585971460801
Atp1a1	-0.7035879835782031	0.0	0.0	0.0	0.0	0.0	0.0	-0.0	-0.0	-0.0	-0.0	-0.0	-0.0	-0.0	0.0	-0.0	0.0	-0.0	-0.702119132208878	0.0	-0.9986578190245341	-0.0	0.0	0.0	-0.0	0.20491834117014301	0.0	0.0	0.0
Atp1a2	1.9995171881696001	0.0	0.0	0.0	0.0	0.0	0.0	0.0	0.0	-0.0	-0.0	0.0	0.0	-0.0	0.0	0.0	0.0	-0.0	-0.0	-0.0	0.22273697712622698	-0.0	-0.0	-0.0	0.0	0.0	0.0	-0.0	-0.0
Atp1a3	-1.77229571147736	-0.0	0.0	0.0	0.0	0.0	0.0	0.0	0.0	0.0	0.0	0.0	0.0	-0.0	0.0	-0.0	0.0	0.0	-0.0	-0.0	-0.623619981506187	-0.0	0.0	-0.0	0.0	0.0	0.0	0.0	-0.0
Atp1a4	6.1234859606469705	0.0	0.0	0.0	-0.0	-0.0	0.0	0.0	0.0	0.0	-0.0	-0.0	0.0	-0.0	-0.0	0.0	-0.0	0.0	-0.0	0.0	0.0	0.0	-0.0	0.0	0.0	-0.0	-0.0	0.0	0.0
Atp1b1	-0.7755682924885771	0.0	0.0	-0.0	0.0	0.0	0.0	0.0	0.0	0.0	0.0	0.0	0.0	-0.0	-0.0	0.0	0.0	0.0	0.0	0.0	-0.0	0.0	0.0	-0.8086249484611809	-0.0	0.0	0.0	0.0	-0.8095740201801209
Atp1b2	-0.0	-0.0	0.0	0.0	0.0	-0.0	-0.0	-0.0	-0.0	-0.0	0.0	-0.0	0.0	-0.0	-2.22813795217523	0.0	-0.0	-0.0	0.29748487523987505	-0.0	-0.527720977839783	-0.0	0.0	-0.0	-0.0	-0.0	0.0	-0.0	-0.0
Atp1b3	0.814602072325713	0.0	-0.0	-0.0	0.0	0.0	0.0	0.0	-0.0	0.0	-0.0	0.0	0.0	-0.0	0.0	0.0	0.0	0.0	0.0	-0.0	0.0	-0.0	0.0	0.784368285127318	-0.0	0.0	0.0	-0.0	0.7797910921053051
Atp1b4	-5.83492507863907	0.0	0.0	0.0	0.0	-0.0	-0.0	0.0	0.0	-0.0	0.0	-0.0	0.0	-0.0	0.0	0.0	-0.0	0.0	-0.0	-0.0	-0.0	0.0	0.0	-0.0	-0.0	0.0	0.0	0.0	-0.0
Atp2a1	2.27195999607244	-0.0	-0.0	0.0	-0.0	0.0	0.0	0.0	-0.0	0.0	-0.0	-0.0	0.0	0.0	-0.0	0.0	-0.0	0.0	0.0	-0.0	-0.0	-0.0	-0.0	-1.18133553528915	0.0	-0.0	0.0	0.0	-1.18587483827556
Atp2a2	-0.26260590734858397	-0.0	0.0	-0.0	0.0	0.0	0.0	-0.0	-0.0	-0.0	0.0	0.0	-0.0	0.0	0.0	0.0	-0.0	0.0	-0.0	0.0	-0.9723316178870791	-0.0	-0.0	0.0	-0.0	0.162668880034936	0.0	-0.0	0.0
Atp2b1	-0.31164916448028496	0.0	0.0	-0.0	-0.0	-0.0	-0.0	-0.0	-0.0	0.0	0.0	0.0	-0.0	-0.0	0.0	-0.0	-0.0	-0.0	0.0	0.0	-1.04024551299204	0.0	-0.0	0.0	-0.0	0.217245190030343	0.0	0.0	0.0
Atp2b2	-0.9697116742693679	-0.0	-0.0	-0.0	0.0	-0.0	0.0	-0.0	-0.0	-0.0	0.0	0.0	-0.0	-0.0	0.0	-0.0	0.0	-0.0	-0.521976557123398	0.0	-0.362835162765045	-0.0	-0.0	-0.0	0.0	0.0	0.0	-0.0	-0.0
Atp2b3	-1.21027418879758	0.0	0.0	0.0	-0.0	0.0	-0.0	-0.0	0.0	0.0	0.0	-0.0	-0.0	-0.0	0.0	-0.0	-0.0	0.0	-0.0	0.0	-2.33858695589915	-0.0	-0.0	-0.0	0.0	0.23133617433160897	-0.0	0.0	-0.0
Atp2b4	-0.46696468515329803	0.0	0.0	0.0	0.0	0.0	-0.0	-0.0	0.0	0.0	0.0	-0.0	-0.0	-0.0	-0.0	-0.0	-0.0	0.0	-0.0	0.0	-0.588811198382564	0.0	-0.0	-0.0	-0.0	0.0	0.0	0.0	-0.0
Atp2c1	-0.500629278016709	-0.0	-0.0	-0.0	0.0	-0.0	-0.0	0.0	0.0	0.0	0.0	0.0	-0.0	-0.0	0.0	0.0	0.0	-0.0	-0.0	0.0	-0.472884837671452	0.0	-0.0	0.0	-0.0	0.0	0.0	0.0	0.0
Atp4a	-0.912732560227436	0.0	0.0	0.0	0.0	0.0	0.0	-0.0	-0.0	-0.0	-0.0	-0.0	-0.0	0.0	-1.7140591891005803	-0.0	0.0	-0.0	-0.0	0.0	1.4510470248236	0.0	-0.0	-0.0	0.0	0.0	-0.0	0.0	-0.0
Atp5a1	-0.19089108130834098	0.0	0.0	0.0	0.0	0.0	0.0	0.0	0.0	-0.0	-0.0	0.0	0.0	-0.0	-0.0	0.0	0.0	-0.0	0.0	-0.0	-0.73486914188272	-0.0	0.0	-0.0	-0.0	0.0	0.0	0.0	-0.0
Atp5b	-0.0	0.0	0.0	0.0	0.0	0.0	0.0	0.0	0.0	-0.0	-0.0	0.0	0.0	0.0	-0.0	0.0	-0.0	0.0	0.0	-0.0	-0.837858573812743	-0.0	0.0	-0.0	0.0	0.0	0.0	0.0	-0.0
Atp5c1	-0.0	0.0	0.0	-0.0	-0.0	0.0	0.0	0.0	0.0	-0.0	-0.0	0.0	0.0	0.0	-0.0	0.0	0.0	0.0	0.0	-0.0	-0.3825392387342729	-0.0	0.0	-0.0	-0.0	-0.0	0.0	-0.0	-0.0
Atp5d	0.19704587934494802	-0.0	0.0	0.0	0.0	0.0	0.0	0.0	0.0	0.0	-0.0	0.0	0.0	0.0	0.0	-0.0	0.0	0.0	0.0	0.0	0.827727426636975	0.0	0.0	-0.0	-0.0	-0.0	-0.0	-0.0	-0.0
Atp5e	-0.0	-0.0	0.0	0.0	0.0	-0.0	0.0	0.0	-0.0	0.0	-0.0	0.0	0.0	0.0	0.0	0.0	0.0	0.0	0.0	-0.0	1.46273701203141	0.0	0.0	-0.0	0.0	-0.230270153891021	-0.0	0.0	-0.0
Atp5f1	-0.22721645109075897	0.0	-0.0	-0.0	-0.0	0.0	0.0	0.0	0.0	-0.0	-0.0	0.0	0.0	0.0	-0.0	0.0	0.0	-0.0	0.0	-0.0	0.0	-0.0	0.0	0.0	-0.0	-0.0	0.0	0.0	0.0
Atp5g2	-0.3095248440067	0.0	0.0	0.0	-0.0	-0.0	-0.0	0.0	-0.0	-0.0	-0.0	0.0	0.0	-0.0	0.0	0.0	0.0	0.0	0.0	-0.0	-0.6312093188008491	-0.0	0.0	-0.0	-0.0	-0.0	0.0	0.0	-0.0
Atp5g3	-0.0	0.0	0.0	0.0	0.0	-0.0	0.0	0.0	0.0	0.0	-0.0	0.0	0.0	0.0	-0.0	0.0	0.0	0.0	0.0	-0.0	0.548032894932837	-0.0	0.0	-0.0	0.0	-0.0	-0.0	0.0	-0.0
Atp5h	0.0	0.0	0.0	0.0	-0.0	0.0	0.0	0.0	-0.0	0.0	-0.0	0.0	0.0	-0.0	-0.0	0.0	-0.0	0.0	0.0	-0.0	0.9844790546449721	0.0	0.0	-0.0	0.0	-0.0	-0.0	-0.0	-0.0
Atp5j	0.0	0.0	0.0	-0.0	-0.0	-0.0	-0.0	0.0	0.0	-0.0	-0.0	0.0	0.0	-0.0	-0.0	0.0	0.0	-0.0	0.0	-0.0	0.630888080640796	0.0	0.0	-0.0	-0.0	-0.0	-0.0	-0.0	-0.0
Atp5j2	-0.0	-0.0	0.0	0.0	0.0	0.0	0.0	0.0	0.0	0.0	-0.0	0.0	0.0	0.0	-0.0	-0.0	0.0	0.0	0.0	-0.0	0.791189991521444	0.0	0.0	-0.0	-0.0	-0.21855711067496697	0.0	-0.0	-0.0
Atp5k	-0.0	0.0	0.0	-0.0	0.0	0.0	0.0	0.0	0.0	-0.0	-0.0	0.0	0.0	0.0	-0.0	0.0	-0.0	-0.0	0.0	-0.0	1.4964395793771899	0.0	0.0	-0.0	0.0	-0.0	-0.0	-0.0	-0.0
Atp5l	-0.0	0.0	-0.0	-0.0	0.0	0.0	0.0	0.0	0.0	0.0	-0.0	0.0	0.0	-0.0	-0.0	0.0	0.0	0.0	0.0	-0.0	1.10637051698701	0.0	0.0	-0.0	-0.0	-0.204263037781816	-0.0	0.0	-0.0
Atp5o	0.0	0.0	0.0	0.0	0.0	0.0	0.0	0.0	0.0	0.0	-0.0	0.0	0.0	-0.0	-0.0	0.0	-0.0	-0.0	0.0	-0.0	0.23511947781380801	-0.0	0.0	-0.0	-0.0	-0.0	-0.0	-0.0	-0.0
Atp5s	-0.0	0.0	0.0	-0.0	-0.0	-0.0	-0.0	0.0	0.0	-0.0	0.0	0.0	0.0	-0.0	-0.0	0.0	0.0	-0.0	0.0	-0.0	0.49768606993456	0.0	0.0	0.0	0.0	0.0	0.0	0.0	0.0
Atp6ap1l	-0.0	0.0	-0.0	-0.0	0.0	-0.0	-0.0	-0.0	-0.0	0.0	0.0	-0.0	0.0	0.0	0.0	0.0	0.0	0.0	-1.5571616471501801	0.0	0.0	0.0	-0.0	-0.0	-0.0	0.0	-0.0	-0.0	0.0
Atp6v0a1	-0.18895376950738002	-0.0	0.0	0.0	0.0	0.0	-0.0	-0.0	0.0	0.0	0.0	0.0	-0.0	-0.0	0.0	-0.0	0.0	-0.0	-0.0	0.0	0.201468849651232	0.0	0.0	-0.0	0.0	0.0	0.0	0.0	-0.0
Atp6v0a2	-0.255676191427205	-0.0	0.0	0.0	0.0	0.0	0.0	-0.0	0.0	0.0	0.0	0.0	0.0	-0.0	-0.0	-0.0	0.0	-0.0	-0.0	-0.0	-0.0	-0.0	-0.0	0.0	0.0	-0.0	-0.0	-0.0	0.0
Atp6v0b	-0.5502321501644339	0.0	0.0	0.0	0.0	0.0	0.0	0.0	-0.0	0.0	-0.0	0.0	0.0	-0.0	0.0	0.0	0.0	0.0	0.0	0.0	0.879041997560525	0.0	0.0	-0.0	0.0	-0.0	0.0	0.0	-0.0
Atp6v0c	-0.314187031535748	0.0	0.0	0.0	0.0	0.0	0.0	0.0	-0.0	-0.0	-0.0	0.0	0.0	-0.0	0.0	-0.0	0.0	0.0	-0.0	0.0	0.364358409249136	0.0	0.0	0.0	0.0	-0.0	0.0	0.0	0.0
Atp6v0d1	-0.19074683822416197	0.0	0.0	0.0	0.0	0.0	0.0	0.0	0.0	-0.0	-0.0	0.0	-0.0	-0.0	-0.0	-0.0	0.0	0.0	0.0	0.0	0.0	0.0	0.0	-0.0	-0.0	-0.0	0.0	0.0	-0.0
Atp6v0e	-0.320083798322284	-0.0	-0.0	-0.0	0.0	-0.0	0.0	0.0	-0.0	0.0	-0.0	0.0	-0.0	0.0	-0.0	0.0	0.0	-0.0	-0.0	0.0	0.259329022800479	-0.0	0.0	-0.0	-0.0	-0.0	-0.0	-0.0	-0.0
Atp6v0e2	-1.37439815446006	0.0	-0.0	0.0	0.0	0.0	0.0	-0.0	0.0	-0.0	-0.0	-0.0	-0.0	-0.0	-0.0	-0.0	-0.0	0.0	-0.0	0.0	0.37956953574079	0.0	0.0	-1.04816241181867	-0.0	-0.131377896558375	-0.0	-0.0	-1.08241491529778
Atp6v1a	-0.33246777232862396	0.0	0.0	0.0	0.0	0.0	-0.0	0.0	0.0	0.0	0.0	0.0	-0.0	-0.0	0.0	0.0	0.0	-0.0	-0.0	0.0	-0.669491545178585	-0.0	-0.0	0.7689990245581679	-0.0	0.0	0.0	0.0	0.7664421526658229
Atp6v1b1	0.0	-0.0	-0.0	-0.0	-0.0	0.0	0.0	-0.0	-0.0	0.0	0.0	-0.0	0.0	-0.0	-0.0	-0.0	-0.0	0.0	0.0	0.0	0.0	-0.0	-0.0	-0.8672805112985079	0.0	0.0	0.0	0.0	-0.8000837894025881
Atp6v1b2	-0.6094296441922429	0.0	0.0	0.0	0.0	0.0	-0.0	-0.0	0.0	-0.0	0.0	0.0	-0.0	0.0	0.0	0.0	0.0	0.0	-0.0	0.0	-0.35498931332170897	0.0	0.0	0.600212396302106	0.0	0.0	-0.0	0.0	0.600791001137318
Atp6v1c1	-0.599704219644464	0.0	-0.0	-0.0	0.0	0.0	0.0	0.0	0.0	-0.0	-0.0	0.0	-0.0	0.0	0.0	0.0	0.0	-0.0	-0.0	0.0	-0.0	0.0	0.0	0.536502071083135	0.0	0.0	0.0	0.0	0.555310984580089
Atp6v1c2	-1.7905383205675	-0.0	0.0	0.0	-0.0	-0.0	-0.0	-0.0	0.0	-0.0	0.0	-0.0	-0.0	0.0	-0.0	-0.0	0.0	0.0	-0.0	0.0	1.45800457226008	0.0	0.0	0.0	0.0	-0.0	-0.0	-0.0	0.0
Atp6v1f	0.0	0.0	-0.0	0.0	0.0	0.0	0.0	0.0	-0.0	0.0	-0.0	0.0	0.0	0.0	0.0	-0.0	0.0	-0.0	0.0	-0.0	0.7382022791532141	0.0	0.0	-0.0	-0.0	-0.19232709792439498	0.0	-0.0	-0.0
Atp6v1g1	-0.0	0.0	-0.0	0.0	0.0	-0.0	-0.0	-0.0	-0.0	-0.0	-0.0	-0.0	0.0	0.0	-0.0	0.0	0.0	-0.0	0.0	-0.0	1.1244341891596399	0.0	0.0	-0.0	-0.0	-0.0	0.0	-0.0	-0.0
Atp6v1g2	-1.29330568395464	0.0	0.0	0.0	-0.0	-0.0	-0.0	0.0	0.0	-0.0	-0.0	0.0	-0.0	0.0	-0.0	-0.0	-0.0	-0.0	-0.0	0.0	0.641278174602254	0.0	0.0	-0.0	0.0	-0.0	0.0	0.0	-0.0
Atp6v1h	0.0	0.0	0.0	0.0	0.0	-0.0	0.0	0.0	0.0	-0.0	-0.0	0.0	0.0	0.0	0.0	0.0	0.0	0.0	0.0	-0.0	0.0	0.0	0.0	0.8088813585225659	-0.0	0.0	0.0	0.0	0.807646526925973
Atp7a	0.8984352628768609	-0.0	0.0	0.0	-0.0	0.0	0.0	-0.0	0.0	0.0	0.0	-0.0	-0.0	-0.0	-0.0	0.0	-0.0	0.0	-0.0	-0.0	-2.52276861028184	-0.0	-0.0	0.8652580640807529	-0.0	0.0	-0.0	-0.0	0.8515489733395449
Atp7b	-1.6996495214750902	-0.0	-0.0	0.0	0.0	0.0	0.0	0.0	0.0	0.0	0.0	-0.0	0.0	-0.0	0.0	0.0	0.0	-0.0	-0.0	-0.0	-0.0	-0.0	-0.0	-0.0	-0.0	-0.0	-0.0	-0.0	-0.0
Atp8a1	-1.23132823369099	0.0	0.0	0.0	-0.0	-0.0	-0.0	-0.0	0.0	0.0	0.0	-0.0	-0.0	-0.0	-0.0	-0.0	0.0	0.0	-0.0	0.0	-0.9880132923991128	-0.0	-0.0	-0.0	-0.0	0.128191499647982	-0.0	0.0	-0.0
Atp8a2	-1.40667964290945	-0.0	-0.0	-0.0	-0.0	-0.0	-0.0	-0.0	0.0	0.0	0.0	0.0	-0.0	-0.0	-0.0	-0.0	0.0	0.0	-0.0	-0.0	-1.49474499409287	0.0	-0.0	-0.0	-0.0	0.0	0.0	-0.0	-0.0
Atp8b1	1.85662230023242	0.0	-0.0	-0.0	-0.0	0.0	0.0	0.0	0.0	0.0	0.0	0.0	-0.0	0.0	-0.0	0.0	-0.0	4.327213500672601	-0.0	-0.0	-1.2942230886383301	-0.0	-0.0	0.720889648103821	0.0	0.0	-0.0	0.0	0.71535450549144
Atp8b2	0.5517378770705699	-0.0	-0.0	0.0	0.0	0.0	0.0	-0.0	0.0	0.0	0.0	0.0	-0.0	-0.0	-0.0	-0.0	-0.0	-0.0	-0.285249723417557	-0.0	-0.35144856247943	-0.0	-0.0	-0.0	0.0	-0.0	-0.0	-0.0	-0.0
Atp8b3	0.0	0.0	-0.0	-0.0	-0.0	0.0	0.0	-0.0	0.0	0.0	0.0	0.0	0.0	0.0	0.0	-0.0	-0.0	3.57765374977883	0.0	-0.0	1.31813051793408	0.0	0.0	-0.0	0.0	0.0	0.0	-0.0	-0.0
Atp8b4	-0.0	0.0	0.0	0.0	-0.0	-0.0	-0.0	0.0	-0.0	-0.0	0.0	0.0	-0.0	-0.0	-0.0	0.0	0.0	4.410978241378309	-0.0	-0.0	0.0	0.0	0.0	0.0	-0.0	0.0	0.0	-0.0	0.0
Atp9a	-1.29350181163284	0.0	0.0	0.0	0.0	0.0	0.0	-0.0	-0.0	-0.0	-0.0	0.0	-0.0	-0.0	0.0	-0.0	0.0	-0.0	-0.0	-0.0	-0.197967042686612	-0.0	0.0	-0.0	-0.0	-0.0	0.0	-0.0	-0.0
Atp9b	0.0	-0.0	-0.0	0.0	0.0	0.0	0.0	-0.0	-0.0	-0.0	-0.0	-0.0	-0.0	-0.0	-0.0	-0.0	0.0	-0.0	-0.0	0.0	0.6432942147421391	0.0	-0.0	0.0	0.0	-0.0	-0.0	-0.0	0.0
Atpaf1	-0.486073761671744	-0.0	-0.0	-0.0	-0.0	0.0	-0.0	0.0	0.0	-0.0	0.0	0.0	0.0	0.0	-0.0	0.0	0.0	0.0	0.0	-0.0	-0.376459314323471	0.0	0.0	-0.0	0.0	0.0	0.0	0.0	-0.0
Atpaf2	-0.0	0.0	-0.0	0.0	-0.0	-0.0	-0.0	0.0	0.0	-0.0	-0.0	0.0	0.0	0.0	0.0	-0.0	0.0	0.0	-0.0	-0.0	0.446658860020367	0.0	0.0	-0.0	0.0	0.0	-0.0	0.0	-0.0
Atpif1	-0.0	0.0	0.0	0.0	-0.0	-0.0	-0.0	0.0	0.0	-0.0	-0.0	0.0	0.0	-0.0	-0.0	0.0	-0.0	0.0	-0.0	-0.0	0.6682768702141519	0.0	0.0	-0.0	-0.0	-0.0	0.0	-0.0	-0.0
Atraid	-0.306016040254431	0.0	0.0	0.0	0.0	0.0	0.0	-0.0	-0.0	-0.0	-0.0	-0.0	0.0	0.0	-0.0	0.0	0.0	-0.0	0.0	-0.0	0.5806598581731899	-0.0	0.0	-0.0	-0.0	-0.0	0.0	-0.0	-0.0
Atrip	-0.0	-0.0	0.0	0.0	0.0	0.0	0.0	-0.0	0.0	-0.0	-0.0	0.0	-0.0	0.0	-0.0	0.0	-0.0	0.0	0.0	0.0	1.21010160667505	0.831128266883979	0.0	0.800221887427864	0.0	-0.0	-0.0	0.0	0.673461289170928
Atrn	-0.547397470244355	0.0	0.0	0.0	0.0	0.0	-0.0	-0.0	0.0	0.0	0.0	0.0	-0.0	-0.0	0.0	-0.0	0.0	0.0	-0.0	0.0	-0.979517978470032	-0.0	-0.0	0.0	-0.0	0.0	0.0	-0.0	0.0
Atrnl1	1.38705577634299	-0.0	-0.0	0.0	-0.0	0.0	0.0	-0.0	-0.0	-0.0	0.0	0.0	-0.0	-0.0	0.0	0.0	0.0	-0.0	-0.0	0.0	-1.23755146769053	-0.0	-0.0	0.0	-0.0	0.0	-0.0	0.0	0.0
Atrx	0.0	0.0	-0.0	-0.0	-0.0	-0.0	-0.0	-0.0	-0.0	0.0	0.0	0.0	-0.0	-0.0	-0.0	0.0	-0.0	-0.0	0.0	0.0	-1.0116224663648699	-0.0	-0.0	0.0	0.0	0.25541592803602303	0.0	0.0	0.0
Atxn1	-0.274781910881863	-0.0	0.0	-0.0	0.0	-0.0	-0.0	0.0	0.0	0.0	0.0	0.0	0.0	-0.0	-0.0	-0.0	0.0	-0.0	-0.0	0.0	-0.737248042859615	-0.0	-0.0	0.0	0.0	-0.0	-0.0	0.0	0.0
Atxn10	-0.220238829649972	0.0	0.0	0.0	-0.0	0.0	0.0	0.0	0.0	-0.0	-0.0	-0.0	-0.0	0.0	-0.0	0.0	0.0	0.0	0.16781437004720498	-0.0	-0.224166210174937	0.0	0.0	-0.0	-0.0	-0.0	0.0	0.0	-0.0
Atxn1l	-0.0	0.0	-0.0	0.0	0.0	0.0	-0.0	-0.0	0.0	0.0	0.0	-0.0	-0.0	0.0	0.0	-0.0	-0.0	-0.0	-0.0	0.0	-1.5446515901828	-0.0	-0.0	0.0	-0.0	0.21790318208398998	-0.0	0.0	0.0
Atxn2	-0.281364076537849	-0.0	-0.0	-0.0	0.0	0.0	0.0	0.0	-0.0	0.0	0.0	0.0	-0.0	-0.0	0.0	-0.0	0.0	-0.0	-0.0	0.0	-0.28082671199556003	0.0	-0.0	-0.0	0.0	0.0	0.0	-0.0	-0.0
Atxn2l	-0.17728006747047198	-0.0	-0.0	0.0	0.0	0.0	-0.0	-0.0	-0.0	-0.0	0.0	-0.0	-0.0	-0.0	-0.0	-0.0	-0.0	-0.0	0.0	0.0	-0.16983132296020803	-0.0	-0.0	0.0	0.0	0.0	0.0	-0.0	0.0
Atxn3	-0.0	-0.0	0.0	-0.0	-0.0	-0.0	-0.0	-0.0	0.0	0.0	0.0	0.0	-0.0	0.0	-0.0	0.0	0.0	-0.0	-0.0	0.0	-0.49366366389403	-0.0	-0.0	0.0	-0.0	-0.0	-0.0	0.0	0.762903951794633
Atxn7	0.292618481232857	-0.0	-0.0	-0.0	-0.0	0.0	-0.0	0.0	0.0	0.0	0.0	0.0	-0.0	0.0	-0.0	-0.0	0.0	-0.0	-0.0	0.0	-0.7837593567308021	-0.0	-0.0	0.0	0.0	0.0	0.0	0.0	0.0
Atxn7l1	0.380143886329486	-0.0	-0.0	0.0	0.0	0.0	-0.0	-0.0	-0.0	-0.0	0.0	-0.0	-0.0	-0.0	-0.0	-0.0	0.0	-0.0	-0.0	0.0	-0.9150369303488749	-0.0	-0.0	0.0	0.0	0.0	-0.0	-0.0	0.0
Atxn7l2	0.6815085552597261	-0.0	-0.0	0.0	-0.0	0.0	-0.0	-0.0	-0.0	-0.0	-0.0	-0.0	-0.0	0.0	0.0	-0.0	0.0	-0.0	-0.0	0.0	0.7408368046801079	0.0	-0.0	-0.0	0.0	-0.0	-0.0	0.0	-0.0
Atxn7l3	0.0	0.0	0.0	0.0	-0.0	0.0	0.0	0.0	0.0	-0.0	0.0	0.0	-0.0	0.0	0.0	-0.0	-0.0	0.0	-0.0	0.0	-0.5755662492653499	-0.0	-0.0	-0.0	-0.0	-0.0	-0.0	-0.0	-0.0
Atxn7l3b	-0.410955515883536	0.0	0.0	-0.0	0.0	-0.0	-0.0	-0.0	-0.0	-0.0	0.0	0.0	-0.0	0.0	0.0	0.0	0.0	0.0	-0.0	0.0	-0.661168261362389	-0.0	-0.0	-0.0	-0.0	-0.0	0.0	0.0	-0.0
Aunip	-0.0	-0.0	-0.0	0.0	0.0	0.0	0.0	0.0	-0.0	0.0	-0.0	-0.0	-0.0	0.0	1.16139817683599	0.0	-0.0	-0.0	-0.0	-0.0	-0.0	0.0	0.0	0.0	0.0	-0.0	-0.0	-0.0	0.0
Aup1	0.0	-0.0	0.0	0.0	0.0	-0.0	0.0	0.0	-0.0	-0.0	-0.0	-0.0	0.0	-0.0	-0.0	-0.0	0.0	-0.0	0.0	0.0	0.901779575116113	0.0	0.0	-0.0	0.0	-0.0	0.0	0.0	-0.0
Aurkaip1	0.0	-0.0	-0.0	0.0	-0.0	-0.0	-0.0	0.0	0.0	0.0	-0.0	0.0	0.0	0.0	0.0	-0.0	-0.0	0.0	-0.0	-0.0	0.6090993930841129	-0.0	0.0	-0.0	-0.0	-0.0	0.0	0.0	-0.0
Auts2	0.651100616731476	-0.0	0.0	0.0	-0.0	-0.0	-0.0	-0.0	-0.0	0.0	0.0	0.0	-0.0	0.0	0.0	-0.0	0.0	-0.0	-0.0	0.0	-0.559638536145177	-0.0	-0.0	-0.0	0.0	0.18637757566613397	0.0	-0.0	-0.0
Aven	0.0	-0.0	-0.0	-0.0	-0.0	-0.0	-0.0	0.0	0.0	0.0	-0.0	0.0	-0.0	0.0	-0.0	0.0	0.0	0.0	0.0	-0.0	2.46447678207788	0.0	0.0	-0.0	-0.0	-0.35833988165147	-0.0	0.0	-0.0
Avl9	-0.0	0.0	-0.0	-0.0	-0.0	-0.0	-0.0	-0.0	0.0	0.0	0.0	-0.0	0.0	-0.0	0.0	-0.0	-0.0	-0.0	0.0	-0.0	-0.888585931179218	-0.0	-0.0	0.0	-0.0	0.0	0.0	0.0	0.0
Avp	0.0	0.0	0.0	-0.0	-0.0	-0.0	-0.0	0.0	0.0	0.0	-0.0	-0.0	-0.0	-0.0	0.0	-0.0	0.0	-0.0	0.0	0.0	4.6507225981531795	0.0	0.0	-0.0	0.0	-0.0	0.0	-0.0	-0.0
Avpi1	0.0	-0.0	0.0	0.0	-0.0	-0.0	0.0	0.0	-0.0	0.0	-0.0	0.0	0.0	0.0	1.5150669249344	0.0	0.0	0.0	-0.0	-0.0	0.9744635413837192	0.0	0.0	0.93032182326296	-0.0	-0.0	0.0	-0.0	0.911190579505098
Avpr1b	0.0	0.0	0.0	-0.0	0.0	-0.0	-0.0	-0.0	-0.0	0.0	0.0	-0.0	-0.0	-0.0	0.0	0.0	-0.0	7.96659836483527	0.0	0.0	-0.0	-0.0	-0.0	-0.0	0.0	0.0	0.0	-0.0	-0.0
Avpr2	-0.0	-0.0	-0.0	-0.0	0.0	-0.0	-0.0	-0.0	-0.0	-0.0	0.0	0.0	-0.0	-0.0	0.0	-0.0	0.0	-0.0	-0.0	-0.0	1.8602369153477099	0.0	-0.0	0.0	0.0	0.0	-0.0	-0.0	0.0
Awat1	0.0	0.0	0.0	0.0	0.0	0.0	0.0	0.0	-0.0	-0.0	0.0	0.0	0.0	-0.0	-0.0	-0.0	0.0	0.0	0.0	-0.0	0.0	0.0	-0.0	-1.03820445000105	0.0	-0.0	0.0	-0.0	-1.04833654164811
Axdnd1	0.0	-0.0	-0.0	-0.0	-0.0	0.0	-0.0	-0.0	0.0	-0.0	0.0	-0.0	-0.0	0.0	-0.0	-0.0	-0.0	3.51118583435449	0.0	0.0	0.0	0.0	-0.0	0.0	0.0	-0.0	0.0	0.0	0.0
Axin2	2.1957223500516103	-0.0	-0.0	-0.0	-0.0	-0.0	-0.0	-0.0	-0.0	-0.0	0.0	-0.0	-0.0	0.0	0.0	-0.0	-0.0	0.0	0.0	-0.0	0.0	0.0	0.0	-0.0	-0.0	0.0	0.0	0.0	-0.0
Axl	2.7510788695362596	-0.0	0.0	0.0	0.0	0.0	0.0	0.0	0.0	-0.0	0.0	0.0	-0.0	-0.0	0.0	-0.0	0.0	-0.0	-0.0	-0.0	-0.940778431012947	-0.0	-0.0	-0.5970155816686961	0.0	-0.0	0.0	0.0	-0.603010855501432
Azin1	-0.48909190736901204	0.0	0.0	-0.0	0.0	-0.0	-0.0	0.0	0.0	0.0	0.0	0.0	-0.0	0.0	0.0	0.0	-0.0	-0.0	-0.0	0.0	-0.7794860673282571	-0.0	-0.0	0.0	-0.0	0.0	-0.0	-0.0	0.0
Azin2	0.694770509116074	0.0	0.0	0.0	-0.0	0.0	0.0	-0.0	-0.0	-0.0	-0.0	0.0	0.0	0.0	-0.0	0.0	-0.0	0.0	-0.0	-0.0	-0.0	-0.0	0.0	-0.0	0.0	-0.0	-0.0	-0.0	-0.559881132455344
B020004C17Rik	0.0	0.0	0.0	0.0	0.0	-0.0	-0.0	0.0	-0.0	-0.0	0.0	-0.0	0.0	-0.0	-0.0	0.0	-0.0	6.965286921108559	0.0	-0.0	0.0	0.0	-0.0	0.0	-0.0	-0.0	-0.0	0.0	-0.0
B020004J07Rik	0.0	0.0	0.0	0.0	-0.0	-0.0	0.0	-0.0	0.0	0.0	0.0	0.0	0.0	0.0	0.0	0.0	0.0	0.0	0.0	0.0	0.0	0.0	-0.0	0.0	0.0	0.0	-0.0	-0.0	6.3953362668444695
B020031M17Rik	0.0	0.0	0.0	0.0	0.0	0.0	0.0	0.0	0.0	0.0	0.0	0.0	0.0	-0.0	0.0	0.0	0.0	0.0	0.0	0.0	0.0	0.0	0.0	8.93828416440593	0.0	-0.0	0.0	0.0	9.04718161144201
B130006D01Rik	1.52787801593835	-0.0	0.0	0.0	-0.0	-0.0	0.0	-0.0	-0.0	0.0	0.0	0.0	-0.0	-0.0	-0.0	0.0	0.0	0.0	0.0	-0.0	0.0	0.0	0.0	-0.0	0.0	-0.0	-0.0	-0.0	-0.0
B230118H07Rik	-0.542474526218667	0.0	-0.0	-0.0	-0.0	0.0	0.0	0.0	-0.0	-0.0	-0.0	0.0	0.0	-0.0	-0.0	0.0	0.0	-0.0	0.0	-0.0	0.0	0.0	0.0	0.0	-0.0	-0.0	-0.0	-0.0	0.0
B230217C12Rik	-1.2690358813659	0.0	0.0	-0.0	-0.0	-0.0	-0.0	0.0	0.0	-0.0	-0.0	-0.0	-0.0	0.0	-0.0	-0.0	-0.0	-0.0	-0.0	0.0	-0.0	-0.0	0.0	-0.0	-0.0	-0.0	-0.0	-0.0	-0.0
B230219D22Rik	0.365485109838602	0.0	0.0	-0.0	0.0	0.0	0.0	-0.0	-0.0	0.0	0.0	0.0	-0.0	-0.0	0.0	0.0	-0.0	-0.0	-0.0	0.0	-1.31653631100434	-0.0	-0.0	0.0	-0.0	0.0	-0.0	0.0	0.0
B230307C23Rik	-0.0	-0.0	-0.0	-0.0	-0.0	0.0	-0.0	0.0	0.0	0.0	0.0	0.0	0.0	0.0	-0.0	0.0	-0.0	0.0	0.0	0.0	-1.32201067649179	-0.0	-0.0	0.0	-0.0	-0.0	-0.0	0.0	0.0
B2m	0.635028472838587	-0.0	-0.0	-0.0	-0.0	0.0	0.0	0.0	-0.0	-0.0	-0.0	0.0	0.0	0.0	-0.0	0.0	-0.0	-0.0	-0.0	0.0	0.0	0.0	0.0	1.31223806365521	0.0	0.0	0.0	-0.0	1.28619188185523
B330016D10Rik	-0.0	-0.0	0.0	0.0	-0.0	-0.0	-0.0	0.0	-0.0	-0.0	-0.0	0.0	0.0	0.0	-0.0	-0.0	-0.0	0.0	0.0	-0.0	0.86276038616209	-0.0	0.0	-0.0	-0.0	-0.0	0.0	-0.0	-0.0
B3galnt1	-0.28073761950843396	0.0	0.0	-0.0	0.0	-0.0	-0.0	-0.0	0.0	-0.0	0.0	-0.0	0.0	0.0	2.77273729236869	0.0	-0.0	0.0	-0.0	0.0	0.0	0.0	0.0	-0.0	-0.0	0.0	0.0	0.0	-0.0
B3galt1	-0.511673194115879	0.0	0.0	-0.0	-0.0	-0.0	-0.0	0.0	0.0	0.0	0.0	0.0	0.0	-0.0	0.0	-0.0	0.0	-0.0	-0.0	0.0	-1.3513992709236202	-0.0	-0.0	-0.0	-0.0	0.0	0.0	0.0	0.0
B3galt2	-0.626544160804671	0.0	0.0	-0.0	0.0	-0.0	-0.0	0.0	0.0	0.0	0.0	-0.0	-0.0	0.0	-0.0	0.0	0.0	-0.0	-0.46444430537879206	0.0	-0.58188335678143	0.0	-0.0	-0.0	-0.0	0.19668902371883604	0.0	-0.0	-0.0
B3galt4	0.0	0.0	0.0	-0.0	0.0	-0.0	0.0	-0.0	-0.0	-0.0	-0.0	-0.0	-0.0	0.0	-0.0	-0.0	0.0	0.0	-0.0	-0.0	0.543953025414148	0.0	0.0	-0.0	0.0	-0.0	0.0	-0.0	-0.0
B3galt5	-1.53715333972308	-0.0	-0.0	-0.0	-0.0	-0.0	0.0	-0.0	0.0	0.0	0.0	0.0	-0.0	-0.0	-0.0	-0.0	0.0	0.0	0.0	-0.0	-0.662151509915717	-0.0	0.0	-0.0	-0.0	0.0	-0.0	0.0	-0.0
B3gat1	-1.4094090160573998	-0.0	-0.0	0.0	0.0	0.0	0.0	0.0	0.0	-0.0	0.0	-0.0	-0.0	0.0	0.0	-0.0	0.0	0.0	0.0	0.0	0.0	0.0	-0.0	-0.0	0.0	0.0	-0.0	0.0	-0.0
B3gat2	-1.61336912729307	0.0	0.0	-0.0	0.0	-0.0	0.0	0.0	-0.0	0.0	0.0	-0.0	0.0	-0.0	-0.0	0.0	0.0	0.0	0.44546811851271	-0.0	0.0	0.0	0.0	0.0	0.0	0.0	0.0	-0.0	0.0
B3gat3	-0.0	-0.0	-0.0	0.0	-0.0	0.0	0.0	0.0	-0.0	-0.0	-0.0	0.0	0.0	0.0	0.0	0.0	0.0	0.0	0.0	-0.0	0.8092225346917571	0.0	0.0	-0.0	0.0	-0.0	-0.0	-0.0	-0.0
B3glct	-0.865685140956976	-0.0	-0.0	-0.0	0.0	0.0	-0.0	0.0	0.0	0.0	0.0	0.0	0.0	-0.0	-0.0	0.0	0.0	-0.703582543305262	-0.0	0.0	-0.441291966230001	-0.0	-0.0	-0.0	0.0	0.0	0.0	-0.0	-0.0
B3gnt2	2.8413862216915695	-0.0	-0.0	-0.0	0.0	-0.0	-0.0	-0.0	0.0	0.0	0.0	0.0	-0.0	0.0	-0.0	-0.0	-0.0	0.0	-0.0	-0.0	-3.39628888608017	0.0	-0.0	0.0	-0.0	0.0	-0.0	0.0	0.0
B3gnt4	-2.92844373566994	-0.0	-0.0	0.0	-0.0	0.0	0.0	0.0	0.0	0.0	-0.0	-0.0	0.0	0.0	-0.0	-0.0	0.0	0.0	-0.0	-0.0	1.3010853647821599	0.0	0.0	0.0	-0.0	-0.0	-0.0	-0.0	0.0
B3gnt5	-0.523615516367039	0.0	-0.0	0.0	0.0	-0.0	-0.0	0.0	-0.0	0.0	0.0	-0.0	-0.0	0.0	-0.0	0.0	0.0	0.0	-0.0	0.0	-0.0	-0.0	-0.0	0.0	-0.0	0.0	0.0	-0.0	0.0
B3gnt7	-1.8407245649314299	-0.0	-0.0	-0.0	-0.0	-0.0	-0.0	-0.0	0.0	-0.0	0.0	-0.0	0.0	-0.0	0.0	0.0	-0.0	0.0	0.0	-0.0	0.0	0.0	0.0	0.0	-0.0	-0.0	0.0	0.0	0.0
B3gnt8	0.0	0.0	0.0	0.0	0.0	-0.0	0.0	0.0	0.0	-0.0	0.0	-0.0	0.0	-0.0	-0.0	-0.0	0.0	0.0	0.0	0.0	1.10097864813941	-0.0	0.0	-0.0	0.0	-0.0	-0.0	0.0	-0.0
B3gnt9	3.5214023416952505	0.0	-0.0	-0.0	0.0	0.0	0.0	-0.0	0.0	-0.0	-0.0	-0.0	0.0	0.0	-0.0	0.0	0.0	0.0	0.0	-0.0	0.0	0.0	0.0	-0.0	0.0	0.0	-0.0	-0.0	-0.0
B3gntl1	-0.0	-0.0	-0.0	0.0	0.0	0.0	-0.0	-0.0	-0.0	-0.0	0.0	-0.0	-0.0	-0.0	-0.0	-0.0	-0.0	-0.0	-0.0	0.0	1.0067206090330798	0.0	-0.0	3.7794315821798903	-0.0	-0.0	-0.0	-0.0	3.7793433195288504
B430203G13Rik	0.0	-0.0	0.0	-0.0	-0.0	-0.0	0.0	-0.0	0.0	-0.0	0.0	-0.0	0.0	0.0	0.0	-0.0	0.0	2.72715668732692	-0.0	-0.0	-2.00751705969278	-0.0	-0.0	-0.0	0.0	-0.0	-0.0	-0.0	-0.0
B430306N03Rik	0.0	-0.0	0.0	-0.0	-0.0	-0.0	0.0	0.0	-0.0	0.0	0.0	0.0	0.0	0.0	-0.0	0.0	0.0	4.40887940456062	0.0	-0.0	-0.0	0.0	-0.0	0.0	0.0	-0.0	-0.0	0.0	0.0
B4galnt1	-1.28500882365847	-0.0	-0.0	0.0	0.0	0.0	-0.0	0.0	-0.0	-0.0	-0.0	0.0	-0.0	-0.0	0.0	-0.0	0.0	0.0	-0.0	0.0	0.0	0.0	0.0	-0.0	0.0	-0.0	0.0	-0.0	0.0
B4galnt3	-0.0	-0.0	-0.0	0.0	0.0	0.0	0.0	-0.0	0.0	0.0	-0.0	0.0	-0.0	0.0	0.0	0.0	0.0	0.0	-0.0	0.0	-2.38525153838733	-0.0	-0.0	0.0	-0.0	-0.0	0.0	0.0	0.0
B4galnt4	-1.12316542534055	0.0	0.0	0.0	-0.0	0.0	0.0	-0.0	-0.0	-0.0	-0.0	-0.0	0.0	0.0	0.0	-0.0	-0.0	-0.0	-0.0	0.0	0.695882779522468	0.0	0.0	0.0	-0.0	-0.0	0.0	-0.0	0.0
B4galt1	1.14976285640824	-0.0	0.0	0.0	0.0	0.0	0.0	-0.0	0.0	0.0	-0.0	-0.0	-0.0	0.0	-0.0	0.0	0.0	-0.0	0.0	0.0	0.0	-0.0	-0.0	-0.0	-0.0	-0.0	-0.0	-0.0	-0.0
B4galt2	-0.597682941223407	0.0	0.0	0.0	-0.0	0.0	0.0	0.0	-0.0	-0.0	-0.0	0.0	-0.0	-0.0	-0.0	-0.0	0.0	-0.0	-0.0	0.0	0.29363762340631605	0.0	0.0	-0.0	-0.0	-0.0	0.0	0.0	-0.0
B4galt4	0.0	-0.0	0.0	-0.0	0.0	-0.0	-0.0	0.0	-0.0	0.0	0.0	0.0	-0.0	-0.0	0.0	0.0	0.0	0.0	0.0	0.0	0.42085975706826395	0.0	0.0	-0.0	-0.0	-0.0	-0.0	-0.0	-0.0
B4galt5	-0.7858812678780308	-0.0	0.0	0.0	0.0	0.0	0.0	-0.0	-0.0	-0.0	0.0	0.0	0.0	0.0	-0.0	0.0	0.0	-0.0	-0.0	-0.0	-0.609847805978604	-0.0	-0.0	-0.0	0.0	-0.0	-0.0	-0.0	-0.0
B4galt6	-0.539707249686589	0.0	0.0	0.0	-0.0	-0.0	-0.0	0.0	-0.0	0.0	0.0	0.0	0.0	-0.0	-0.0	0.0	0.0	-0.0	0.0	0.0	0.0	0.0	-0.0	-0.0	-0.0	0.0	0.0	-0.0	-0.0
B4galt7	0.0	-0.0	-0.0	-0.0	-0.0	0.0	-0.0	-0.0	-0.0	-0.0	-0.0	-0.0	0.0	-0.0	-0.0	0.0	0.0	0.0	-0.0	-0.0	0.531299467863191	0.0	0.0	-0.0	-0.0	-0.0	-0.0	-0.0	-0.0
B630005N14Rik	-0.59284625024292	0.0	0.0	-0.0	0.0	-0.0	-0.0	0.0	-0.0	0.0	0.0	0.0	0.0	0.0	0.0	0.0	-0.0	-0.0	-0.0	0.0	-0.35707371771633095	0.0	-0.0	0.0	-0.0	0.0	0.0	0.0	0.0
B930041F14Rik	-0.7025334901300531	-0.0	0.0	0.0	-0.0	0.0	0.0	-0.0	-0.0	-0.0	-0.0	0.0	0.0	0.0	0.0	-0.0	0.0	0.0	0.0	-0.0	-0.0	-0.0	0.0	-0.0	0.0	-0.0	0.0	-0.0	-0.0
B9d1	-0.738237805030386	0.0	-0.0	0.0	0.0	0.0	0.0	0.0	-0.0	-0.0	-0.0	-0.0	-0.0	0.0	0.0	0.0	-0.0	-0.0	0.0	-0.0	0.46463149514047	0.0	0.0	0.0	-0.0	-0.0	0.0	-0.0	0.0
B9d2	0.0	-0.0	0.0	0.0	-0.0	0.0	0.0	0.0	-0.0	0.0	-0.0	0.0	0.0	-0.0	0.0	-0.0	-0.0	-0.0	0.0	0.0	0.9870184765352801	0.0	0.0	-0.0	-0.0	-0.0	-0.0	0.0	-0.0
BC003331	0.0	0.0	-0.0	-0.0	-0.0	-0.0	-0.0	0.0	0.0	0.0	0.0	0.0	0.0	-0.0	-0.0	0.0	0.0	0.0	0.0	-0.0	0.475702556290726	0.0	0.0	0.0	-0.0	-0.0	0.0	0.0	0.0
BC003965	-0.46204561380789705	0.0	0.0	0.0	0.0	0.0	0.0	0.0	-0.0	-0.0	-0.0	0.0	0.0	0.0	-0.0	0.0	-0.0	-0.0	0.0	0.0	0.673577295013124	0.0	0.0	-0.0	-0.0	-0.0	-0.0	0.0	-0.0
BC004004	0.0	0.0	0.0	0.0	-0.0	0.0	0.0	-0.0	-0.0	-0.0	-0.0	0.0	0.0	0.0	-0.0	0.0	0.0	0.0	0.0	-0.0	0.312156079318609	0.0	0.0	-0.0	-0.0	-0.0	0.0	-0.0	-0.0
BC005537	-0.21428393083704897	-0.0	-0.0	-0.0	0.0	-0.0	-0.0	0.0	-0.0	0.0	0.0	0.0	0.0	0.0	0.0	0.0	-0.0	-0.0	0.0	0.0	0.197779235471228	-0.0	-0.0	0.0	-0.0	-0.0	-0.0	-0.0	0.0
BC005561	-0.0	-0.0	-0.0	-0.0	-0.0	-0.0	-0.0	-0.0	-0.0	0.0	0.0	0.0	-0.0	-0.0	-0.0	-0.0	0.0	-0.0	0.0	0.0	-1.92671787930179	-0.0	-0.0	0.0	0.0	0.0	-0.0	-0.0	0.0
BC005624	0.33011801568985805	0.0	-0.0	-0.0	-0.0	0.0	0.0	0.0	-0.0	0.0	-0.0	0.0	0.0	-0.0	-0.0	0.0	0.0	-0.0	0.0	-0.0	-0.351684317324147	-0.0	0.0	0.0	-0.0	-0.0	-0.0	-0.0	0.0
BC017158	0.0	0.0	-0.0	0.0	-0.0	0.0	-0.0	-0.0	-0.0	0.0	-0.0	-0.0	0.0	0.0	0.0	-0.0	0.0	-0.0	0.0	-0.0	0.591329886652233	0.0	0.0	-0.0	0.0	-0.0	0.0	0.0	-0.0
BC017643	-0.0	-0.0	-0.0	-0.0	-0.0	0.0	0.0	-0.0	0.0	-0.0	-0.0	0.0	0.0	-0.0	-0.0	0.0	0.0	-0.0	-0.0	-0.0	0.522922329284698	-0.0	0.0	0.0	0.0	-0.0	-0.0	-0.0	0.0
BC021767	-0.0	0.0	0.0	0.0	-0.0	0.0	0.0	-0.0	-0.0	0.0	-0.0	-0.0	0.0	0.0	0.0	0.0	0.0	6.83244863863799	0.0	-0.0	-0.0	-0.0	-0.0	0.0	0.0	0.0	-0.0	-0.0	0.0
BC022687	0.0	0.0	0.0	0.0	-0.0	-0.0	-0.0	0.0	-0.0	-0.0	-0.0	-0.0	-0.0	0.0	0.0	0.0	-0.0	0.0	-0.0	0.0	0.3788864764260779	0.0	0.0	0.0	-0.0	-0.0	-0.0	-0.0	0.0
BC022960	-1.0207519061013102	-0.0	-0.0	-0.0	-0.0	0.0	-0.0	0.0	-0.0	0.0	-0.0	0.0	0.0	-0.0	-0.0	-0.0	-0.0	-0.0	0.0	-0.0	0.6795158094811911	-0.0	0.0	-0.0	-0.0	-0.0	-0.0	-0.0	0.0
BC023829	0.0	0.0	-0.0	-0.0	-0.0	-0.0	-0.0	0.0	0.0	0.0	-0.0	0.0	0.0	0.0	-0.0	-0.0	0.0	-0.9564836601553699	0.0	-0.0	-0.0	-0.0	0.0	-0.0	-0.0	-0.0	-0.0	0.0	-0.0
BC024139	0.0	-0.0	-0.0	0.0	0.0	0.0	0.0	-0.0	0.0	0.0	-0.0	-0.0	-0.0	-0.0	-0.0	0.0	0.0	0.0	0.0	-0.0	1.68233521887835	0.0	0.0	-0.0	0.0	-0.0	-0.0	-0.0	-0.0
BC024978	0.0	0.0	-0.0	-0.0	0.0	0.0	0.0	-0.0	-0.0	-0.0	-0.0	-0.0	-0.0	-0.0	-0.0	-0.0	0.0	-0.0	-0.0	0.0	0.563111895988918	0.0	0.0	-0.0	0.0	-0.0	-0.0	-0.0	-0.0
BC025446	0.0	-0.0	-0.0	-0.0	0.0	0.0	0.0	-0.0	-0.0	0.0	-0.0	0.0	-0.0	-0.0	0.0	-0.0	0.0	5.19000362866555	-0.0	-0.0	0.0	-0.0	-0.0	-0.0	-0.0	-0.0	0.0	0.0	-0.0
BC025920	0.0	-0.0	-0.0	0.0	0.0	-0.0	0.0	-0.0	0.0	-0.0	-0.0	-0.0	-0.0	-0.0	-0.0	-0.0	-0.0	0.0	-0.0	0.0	-0.0	-0.0	0.0	0.0	-0.4443164959022439	-0.0	0.0	0.0	0.0
BC026585	0.0	0.0	-0.0	-0.0	-0.0	0.0	0.0	0.0	-0.0	0.0	-0.0	-0.0	0.0	-0.0	-0.0	0.0	0.0	0.0	0.0	0.0	0.8594622087821641	0.0	0.0	2.84002728018739	-0.0	0.0	-0.0	-0.0	2.84857598289953
BC028528	1.8468458550001698	0.0	0.0	0.0	-0.0	-0.0	0.0	-0.0	0.0	-0.0	-0.0	-0.0	0.0	0.0	0.0	-0.0	0.0	3.3718293597471405	0.0	-0.0	-0.0	-0.0	0.0	-0.0	0.0	-0.0	0.0	-0.0	-0.0
BC029214	0.7350879401105299	0.0	-0.0	0.0	0.0	0.0	0.0	-0.0	-0.0	-0.0	-0.0	-0.0	0.0	0.0	-0.0	0.0	0.0	0.0	0.0	-0.0	1.40587198540654	-0.0	0.0	-0.0	0.0	-0.0	-0.0	-0.0	-0.0
BC029722	0.0	-0.0	-0.0	0.0	0.0	-0.0	-0.0	0.0	0.0	0.0	-0.0	0.0	0.0	0.0	-0.0	-0.0	0.0	0.0	0.0	-0.0	1.16714845361886	0.0	0.0	-0.0	-0.0	-0.0	-0.0	0.0	-0.0
BC030336	-0.0	0.0	0.0	-0.0	0.0	-0.0	-0.0	0.0	0.0	0.0	0.0	0.0	0.0	-0.0	0.0	0.0	-0.0	-0.0	-0.0	0.0	-0.9776385230785369	-0.0	-0.0	0.0	0.0	0.0	-0.0	0.0	0.0
BC030499	0.0	-0.0	-0.0	-0.0	-0.0	0.0	-0.0	0.0	0.0	-0.0	0.0	-0.0	-0.0	-0.0	-0.0	0.0	-0.0	0.0	-0.0	0.0	-0.754859157399461	0.0	-0.0	-0.0	0.0	-0.0	0.0	0.0	-0.0
BC030500	-2.23411306283563	0.0	0.0	0.0	0.0	-0.0	0.0	0.0	0.0	-0.0	0.0	0.0	0.0	-0.0	0.0	-0.0	0.0	0.0	0.0	-0.0	0.0	0.0	0.0	0.0	-0.0	-0.0	0.0	0.0	0.0
BC030867	0.61431310826768	-0.0	-0.0	-0.0	-0.0	0.0	-0.0	-0.0	0.0	-0.0	0.0	-0.0	0.0	-0.0	0.0	0.0	-0.0	-0.0	0.0	-0.0	-0.0	-0.0	0.0	-0.0	-0.0	-0.0	0.0	-0.0	0.0
BC031181	-0.43858917140036097	0.0	0.0	-0.0	0.0	-0.0	0.0	0.0	-0.0	-0.0	-0.0	0.0	0.0	0.0	0.0	0.0	0.0	-0.0	0.0	-0.0	0.8775338811047929	0.0	0.0	-0.0	-0.0	-0.18007740237263398	0.0	0.0	-0.0
BC034090	1.54366160703679	-0.0	-0.0	-0.0	0.0	0.0	0.0	0.0	0.0	-0.0	-0.0	-0.0	-0.0	-0.0	0.0	-0.0	-0.0	-0.0	-0.0	-0.0	-0.0	0.0	-0.0	-0.0	0.0	0.0	-0.0	-0.0	-0.0
BC035044	1.08342952167442	-0.0	-0.0	-0.0	-0.0	-0.0	-0.0	0.0	-0.0	0.0	0.0	0.0	-0.0	-0.0	0.0	-0.0	0.0	0.0	-0.0	-0.0	-0.0	0.0	0.0	0.0	0.0	0.0	0.0	0.0	0.0
BC035947	0.0	-0.0	0.0	-0.0	0.0	-0.0	-0.0	-0.0	0.0	-0.0	0.0	-0.0	-0.0	0.0	-0.0	0.0	-0.0	0.0	0.0	-0.0	0.0	0.0	-0.0	1.9769346333580402	0.0	-0.0	-0.0	-0.0	1.96825442893613
BC037034	0.0	-0.0	-0.0	0.0	0.0	0.0	-0.0	0.0	0.0	0.0	-0.0	0.0	0.0	0.0	0.0	-0.0	0.0	0.0	0.0	-0.0	0.688871310325618	-0.0	0.0	0.0	0.0	-0.0	0.0	0.0	0.0
BC048403	-0.0	0.0	-0.0	0.0	-0.0	0.0	0.0	-0.0	0.0	-0.0	0.0	-0.0	-0.0	0.0	-0.0	0.0	0.0	0.0	-0.0	0.0	-0.784138857154896	0.0	-0.0	0.0	-0.0	-0.0	-0.0	-0.0	-0.0
BC048546	0.0	-0.0	0.0	-0.0	-0.0	0.0	0.0	0.0	0.0	-0.0	-0.0	0.0	-0.0	-0.0	-0.0	-0.0	-0.0	2.8792952085618597	-0.0	0.606017296810203	0.0	0.0	0.0	0.0	-0.0	0.0	-0.0	-0.0	-0.0
BC051019	0.0	0.0	0.0	-0.0	-0.0	0.0	0.0	-0.0	0.0	0.0	-0.0	-0.0	-0.0	0.0	0.0	0.0	-0.0	4.2526993879866	0.0	-0.0	0.0	0.0	0.0	-0.0	0.0	0.0	-0.0	-0.0	-0.0
BC051142	0.0	-0.0	-0.0	-0.0	0.0	-0.0	-0.0	-0.0	-0.0	-0.0	0.0	-0.0	0.0	-0.0	-0.0	-0.0	-0.0	0.0	0.0	0.0	1.58077296419012	0.0	0.0	0.0	0.0	0.0	0.0	0.0	0.0
BC052040	-0.6787255249931701	0.0	0.0	0.0	-0.0	-0.0	-0.0	0.0	0.0	0.0	0.0	0.0	0.0	-0.0	0.0	-0.0	-0.0	-0.0	0.0	-0.0	0.0	0.0	0.0	-0.0	-0.0	0.0	0.0	-0.0	-0.0
BC064078	0.0	0.0	-0.0	-0.0	-0.0	-0.0	-0.0	0.0	0.0	0.0	0.0	0.0	0.0	0.0	-0.0	-0.0	0.0	3.38295639438409	0.0	-0.0	0.0	-0.0	0.0	0.9802179029414441	0.0	0.0	-0.0	-0.0	0.977108334698159
BC068281	-1.26751777415741	0.0	-0.0	-0.0	-0.0	0.0	0.0	-0.0	0.0	0.0	0.0	-0.0	-0.0	-0.0	0.0	-0.0	-0.0	-0.0	-0.0	0.0	-2.70950537879492	-0.0	-0.0	-0.0	0.0	0.0	0.0	-0.0	-0.0
BC089491	0.0	0.0	-0.0	-0.0	0.0	-0.0	0.0	0.0	0.0	0.0	0.0	0.0	0.0	-0.0	-0.0	-0.0	0.0	0.0	0.0	0.0	2.04761179285095	0.0	0.0	-0.0	-0.0	-0.0	-0.0	-0.0	-0.0
BC094916	-0.0	0.0	0.0	-0.0	0.0	-0.0	-0.0	-0.0	0.0	0.0	-0.0	0.0	-0.0	0.0	-0.0	-0.0	0.0	4.558336891908549	-0.0	-0.0	0.0	-0.0	-0.0	-0.0	0.0	-0.0	-0.0	-0.0	-0.0
BC100451	1.9471313631800402	0.0	-0.0	-0.0	-0.0	-0.0	-0.0	0.0	0.0	-0.0	0.0	0.0	0.0	-0.0	-0.0	0.0	-0.0	-0.0	-0.0	0.0	0.0	0.0	0.0	-0.0	-0.0	-0.0	-0.0	0.0	-0.0
BC100530	0.0	0.0	0.0	0.0	0.0	-0.0	-0.0	-0.0	0.0	0.0	0.0	-0.0	0.0	0.0	-0.0	0.0	0.0	0.0	0.0	0.0	-0.0	-0.0	0.0	2.9234221920542205	0.0	-0.0	0.0	0.0	2.99056186286429
Baalc	-1.80686497886357	-0.0	-0.0	0.0	0.0	-0.0	-0.0	0.0	0.0	-0.0	0.0	-0.0	-0.0	-0.0	0.0	0.0	0.0	0.0	-0.0	0.0	-1.87219354176326	0.0	0.0	-0.0	-0.0	0.0	0.0	0.0	0.0
Baat	3.59540992947745	-0.0	-0.0	-0.0	-0.0	0.0	-0.0	0.0	0.0	-0.0	-0.0	-0.0	0.0	-0.0	0.0	-0.0	-0.0	0.0	0.0	0.0	0.0	0.0	0.0	-0.0	0.0	0.0	0.0	0.0	-0.0
Bace1	-0.259955011419093	0.0	0.0	-0.0	-0.0	-0.0	0.0	-0.0	0.0	0.0	0.0	-0.0	-0.0	-0.0	-0.0	-0.0	0.0	-0.0	-0.0	-0.0	-0.7062269309929531	-0.0	-0.0	-0.0	-0.0	-0.0	-0.0	-0.0	-0.0
Bace2	1.3779716937078703	0.0	0.0	-0.0	0.0	0.0	-0.0	0.0	0.0	0.0	0.0	-0.0	0.0	0.0	0.0	0.0	0.0	0.0	-0.0	-0.0	-0.0	-0.0	0.0	-0.0	0.0	-0.0	0.0	0.0	-0.0
Bach1	0.0	0.0	0.0	-0.0	-0.0	-0.0	-0.0	-0.0	-0.0	0.0	0.0	-0.0	0.0	0.0	0.0	0.0	0.0	-0.0	-0.0	-0.0	-1.02555135164948	-0.0	-0.0	0.0	0.0	0.0	0.0	-0.0	0.0
Bach2	-0.318743215054424	0.0	0.0	-0.0	0.0	-0.0	-0.0	-0.0	0.0	-0.0	0.0	-0.0	-0.0	-0.0	0.0	-0.0	0.0	-0.0	-0.0	0.0	-1.01345810196067	-0.0	-0.0	-0.58430587954067	-0.0	0.0	-0.0	-0.0	-0.550644026867032
Bad	0.0	-0.0	-0.0	0.0	0.0	-0.0	-0.0	0.0	-0.0	0.0	-0.0	0.0	-0.0	0.0	0.0	0.0	-0.0	0.0	-0.0	-0.0	0.8595976184456671	0.0	0.0	-0.0	-0.0	-0.0	-0.0	0.0	-0.0
Bag1	-0.0	0.0	0.0	-0.0	0.0	0.0	0.0	0.0	0.0	-0.0	-0.0	0.0	0.0	-0.0	-0.0	0.0	0.0	0.0	-0.0	-0.0	0.9531678398937931	0.0	0.0	0.0	-0.0	-0.0	0.0	-0.0	0.0
Bag2	-0.7870127461018179	-0.0	-0.0	0.0	-0.0	0.0	-0.0	0.0	0.0	0.0	0.0	0.0	0.0	0.0	0.0	-0.0	0.0	-0.0	0.0	0.0	0.0	-0.0	-0.0	0.0	0.0	-0.0	0.0	-0.0	0.0
Bag3	2.5594996199228	-0.0	0.0	-0.0	0.0	-0.0	-0.0	0.0	0.0	0.0	-0.0	0.0	0.0	0.0	0.0	-0.0	-0.0	0.0	0.0	-0.0	0.0	-0.0	-0.0	-0.0	0.0	-0.0	0.0	-0.0	-0.0
Bag4	-0.0	0.0	0.0	0.0	-0.0	-0.0	-0.0	-0.0	-0.0	0.0	0.0	-0.0	-0.0	-0.0	0.0	-0.0	-0.0	0.0	0.0	0.0	-0.5170978720729771	0.0	-0.0	0.0	0.0	0.0	0.0	0.0	0.0
Bag5	0.405743525894912	-0.0	-0.0	-0.0	0.0	-0.0	0.0	0.0	-0.0	-0.0	-0.0	0.0	0.0	0.0	0.0	-0.0	0.0	-0.0	-0.0	-0.0	-0.298216402810837	-0.0	0.0	0.0	-0.0	-0.0	0.0	0.0	0.0
Bahcc1	-0.277220855974241	-0.0	-0.0	-0.0	-0.0	-0.0	-0.0	-0.0	-0.0	0.0	0.0	-0.0	-0.0	-0.0	0.0	-0.0	-0.0	-0.0	-0.0	-0.0	-0.65537906004261	-0.0	-0.0	-0.0	0.0	0.0	0.0	0.0	-0.0
Bahd1	-0.0	-0.0	-0.0	0.0	-0.0	-0.0	-0.0	-0.0	-0.0	0.0	0.0	0.0	-0.0	0.0	1.39182197012014	-0.0	-0.0	-0.0	-0.0	0.0	0.0	0.0	-0.0	-0.0	-0.0	-0.0	0.0	0.0	-0.0
Baiap2	0.0	-0.0	-0.0	0.0	-0.0	-0.0	-0.0	0.0	-0.0	0.0	0.0	0.0	-0.0	0.0	-0.0	-0.0	-0.0	-0.0	-0.363214138683516	0.0	0.0	0.0	-0.0	0.0	0.0	-0.0	0.0	0.0	0.0
Baiap2l1	2.66264040657596	-0.0	-0.0	-0.0	0.0	0.0	-0.0	-0.0	0.0	0.0	-0.0	0.0	-0.0	0.0	-0.0	1.02941794452569	-0.0	0.0	0.0	0.0	0.0	-0.0	-0.0	-0.0	0.0	0.0	-0.0	-0.0	-0.0
Baiap2l2	-0.0	0.0	-0.0	0.0	0.0	-0.0	-0.0	-0.0	-0.0	-0.0	0.0	0.0	0.0	0.0	-0.0	-0.0	-0.0	0.0	-0.0	0.0	1.07063872129188	0.0	0.0	-0.0	-0.0	-0.0	0.0	-0.0	-0.0
Baiap3	1.9711250573125902	0.0	0.0	0.0	0.0	0.0	-0.0	0.0	0.0	0.0	0.0	-0.0	0.0	-0.0	0.0	-0.0	0.0	0.0	2.01857296045531	-0.0	1.92170790993085	0.0	0.0	-0.0	0.0	0.0	0.0	0.0	-0.0
Bambi	0.0	-0.0	-0.0	-0.0	0.0	0.0	-0.0	0.0	-0.0	0.0	-0.0	-0.0	-0.0	0.0	0.0	0.580890815339275	0.0	0.0	0.0	-0.0	-0.0	-0.0	0.0	-0.5172572607964661	0.0	0.0	-0.0	-0.0	-0.503565727461851
Banf1	-0.0	-0.0	0.0	0.0	-0.0	-0.0	-0.0	0.0	-0.0	-0.0	-0.0	0.0	0.0	0.0	-0.0	-0.0	-0.0	0.0	0.0	0.0	1.04746601689959	0.0	0.0	-0.0	0.0	-0.0	0.0	-0.0	-0.0
Bank1	0.448654351674372	-0.0	-0.0	-0.0	-0.0	-0.0	-0.0	-0.0	-0.0	-0.0	0.0	-0.0	-0.0	0.0	0.0	-0.0	0.0	5.51337288161072	-0.0	0.0	-0.0	0.0	0.0	0.0	0.0	-0.0	-0.0	-0.0	0.0
Banp	-0.0	-0.6668257987670849	-0.0	-0.0	-0.0	0.0	0.0	0.0	-0.0	0.0	-0.0	0.0	-0.0	-0.0	0.0	0.0	-0.0	-0.0	-0.0	0.807885061189477	1.12809997424155	0.0	-0.0	-0.0	0.0	-0.0	0.0	-0.0	-0.0
Bap1	-0.361678263207403	0.0	0.0	0.0	0.0	0.0	0.0	-0.0	0.0	-0.0	-0.0	0.0	-0.0	0.0	0.0	-0.0	-0.0	-0.0	-0.18418830389354898	0.0	-0.0	0.0	-0.0	-0.0	0.0	-0.0	-0.0	0.0	-0.0
Barhl1	-0.0	0.0	0.0	-0.0	-0.0	-0.0	-0.0	0.0	-0.0	0.0	0.0	-0.0	-0.0	-0.0	0.0	-0.0	0.0	0.0	0.0	-5.14356897530868	-0.0	-0.0	0.0	-0.0	-0.0	0.0	0.0	-0.0	-0.0
Barhl2	0.0	0.0	-0.0	-0.0	-0.0	-0.0	0.0	-0.0	-0.0	0.0	0.0	-0.0	0.0	-0.0	-0.0	-0.0	-0.0	0.0	2.7845844147783194	-3.33566259557836	-0.0	-0.0	0.0	-0.0	-0.0	-0.0	-0.0	0.0	-0.0
Barx2	-2.31296593933243	0.0	0.0	0.0	0.0	0.0	0.0	0.0	0.0	-0.0	-0.0	-0.0	-0.0	-0.0	0.0	0.0	0.0	0.0	-0.0	0.0	1.00061014550669	0.0	0.0	0.0	-0.0	-0.0	-0.0	-0.0	0.0
Basp1	-1.13211111505504	0.0	0.0	-0.0	0.0	-0.0	-0.0	0.0	0.0	-0.0	-0.0	0.0	-0.0	0.0	-0.0	-0.0	0.0	0.0	-0.0	0.0	-0.0	0.0	0.0	-0.926206137242333	-0.0	-0.0	0.191817562445352	-0.0	-0.8775994504486478
Batf	1.87366602481361	-0.0	0.0	0.0	0.0	-0.0	-0.0	0.0	0.0	0.0	0.0	0.0	-0.0	-0.0	0.0	0.0	-0.0	0.0	-0.0	-0.0	0.0	-0.0	0.0	-0.0	-0.0	-0.0	-0.0	-0.0	-0.0
Batf3	5.969929255573419	0.0	0.0	-0.0	-0.0	-0.0	0.0	-0.0	0.0	-0.0	-0.0	0.0	-0.0	0.0	0.0	-0.0	0.0	0.0	-0.0	0.0	0.0	0.0	0.0	-0.0	0.0	0.0	-0.0	0.0	-0.0
Bax	-0.0	0.0	0.0	0.0	0.0	0.0	0.0	0.0	-0.0	0.0	-0.0	0.0	0.0	-0.0	0.948615494947484	-0.0	-0.0	0.0	-0.0	0.0	1.22793453313686	-0.0	0.0	-0.0	0.0	-0.20911385841585398	-0.0	0.0	-0.0
Baz1a	0.41304910661746896	-0.0	-0.0	0.0	0.0	-0.0	0.0	0.0	0.0	0.0	0.0	0.0	0.0	0.0	-0.0	-0.0	-0.0	-0.0	-0.0	0.0	-0.0	0.0	-0.0	0.9308715276876021	-0.0	0.0	0.0	-0.0	0.932432267071563
Baz1b	0.0	-0.0	-0.0	-0.0	-0.0	-0.0	-0.0	-0.0	-0.0	0.0	0.0	-0.0	-0.0	-0.0	0.0	-0.0	-0.0	0.0	-0.0	0.0	0.6359163396380839	-0.0	-0.0	0.0	-0.0	0.0	0.0	0.0	0.0
Baz2a	0.0	-0.0	-0.0	0.0	-0.0	0.0	-0.0	-0.0	-0.0	0.0	0.0	-0.0	-0.0	0.0	-0.0	-0.0	0.0	-0.0	-0.0	0.0	-0.23968317557939897	-0.0	-0.0	0.0	0.0	0.0	-0.0	-0.0	0.0
Baz2b	0.5007347172471021	-0.0	-0.0	-0.0	-0.0	-0.0	0.0	-0.0	-0.0	0.0	0.0	-0.0	-0.0	0.0	-0.0	-0.0	-0.0	-0.6993469465834449	-0.0	-0.0	-0.515592326593729	-0.0	-0.0	0.0	0.0	0.0	-0.0	-0.0	0.0
Bbc3	0.0	0.0	-0.0	-0.0	0.0	0.0	-0.0	-0.0	-0.0	0.0	-0.0	-0.0	-0.0	0.0	0.0	-0.0	-0.0	0.0	-0.0	0.0	1.40306393424994	-0.0	0.0	-0.0	-0.0	-0.0	-0.0	0.0	-0.0
Bbip1	-0.0	0.0	-0.0	-0.0	0.0	-0.0	-0.0	0.0	-0.0	0.0	-0.0	0.0	0.0	-0.0	-0.0	0.0	-0.0	-0.0	0.0	0.0	0.682893315730642	0.0	0.0	0.0	-0.0	0.0	-0.0	-0.0	-0.0
Bbox1	0.0	-0.0	-0.0	0.0	-0.0	-0.0	0.0	0.0	0.0	0.0	0.0	-0.0	0.0	-0.0	-0.0	0.0	0.0	0.0	1.24731148482079	-0.0	-0.0	-0.0	0.0	-0.0	-0.0	0.0	-0.0	-0.0	-0.0
Bbs1	-0.283910802846284	0.0	0.0	0.0	-0.0	0.0	-0.0	-0.0	-0.0	0.0	0.0	-0.0	-0.0	0.0	0.0	-0.0	-0.0	-0.0	-0.0	0.0	-0.518277069401643	-0.0	-0.0	-0.0	0.0	0.0	-0.0	0.0	-0.0
Bbs12	-0.0	0.0	-0.0	0.0	0.0	-0.0	-0.0	0.0	0.0	-0.0	-0.0	-0.0	-0.0	0.0	-0.0	0.0	-0.0	-0.0	0.0	0.0	0.702715738115097	0.0	-0.0	0.8379110671415592	-0.0	-0.0	0.0	0.0	0.0
Bbs2	0.516050659744194	-0.0	-0.0	-0.0	-0.0	-0.0	-0.0	-0.0	0.0	-0.0	-0.0	-0.0	0.0	-0.0	0.0	-0.0	0.0	-0.0	0.0	0.0	0.619712543168111	-0.0	0.0	0.0	-0.0	-0.0	-0.0	0.0	0.0
Bbs4	0.0	0.0	-0.0	-0.0	-0.0	-0.0	-0.0	-0.0	0.0	-0.0	-0.0	-0.0	-0.0	-0.0	-0.0	-0.0	-0.0	-0.0	0.0	-0.0	0.60547229967259	0.0	0.0	0.0	-0.0	0.0	-0.0	0.0	0.0
Bbs5	0.0	-0.0	-0.0	-0.0	-0.0	-0.0	-0.0	-0.0	-0.0	-0.0	-0.0	-0.0	-0.0	-0.0	-0.0	0.0	-0.0	0.0	-0.0	0.0	0.47519325849724503	0.0	0.0	0.0	-0.0	0.0	0.0	-0.0	0.0
Bbs7	-0.0	0.0	0.0	-0.0	-0.0	-0.0	-0.0	0.0	0.0	0.0	0.0	0.0	0.0	-0.0	0.0	0.0	0.0	-0.6569891165485879	0.0	-0.0	0.411788470921412	-0.0	0.0	0.0	-0.0	0.0	0.0	0.0	0.0
Bbs9	-0.269823736369627	0.0	0.0	-0.0	-0.0	-0.0	-0.0	-0.0	-0.0	0.0	0.0	-0.0	0.0	-0.0	0.0	-0.0	-0.0	0.0	0.0	-0.0	-0.0	-0.0	0.0	-0.0	-0.0	0.0	0.0	0.0	-0.0
Bbx	0.46916072627663	-0.0	-0.0	-0.0	-0.0	-0.0	0.0	-0.0	-0.0	0.0	0.0	-0.0	-0.0	0.0	0.0	-0.0	-0.0	-0.6935977647044289	0.0	0.0	-0.9073402227661501	-0.0	-0.0	0.0	0.0	0.0	-0.0	0.0	0.0
Bcan	-1.1491574095791202	-0.0	0.0	0.0	-0.0	0.0	0.0	0.0	0.0	-0.0	-0.0	0.0	0.0	0.0	0.0	-0.0	0.0	-0.0	-0.0	-0.0	-0.0	-0.0	0.0	-0.0	-0.0	-0.0	0.0	0.0	-0.0
Bcap29	-0.993937267595423	0.0	0.0	-0.0	-0.0	-0.0	-0.0	0.0	-0.0	0.0	0.0	0.0	0.0	0.0	-0.0	0.0	0.0	-0.0	-0.0	0.0	-0.0	0.0	0.0	0.0	-0.0	0.0	-0.0	-0.0	0.0
Bcap31	0.4554076089801011	0.0	0.0	0.0	0.0	-0.0	-0.0	0.0	0.0	-0.0	-0.0	-0.0	0.0	0.0	0.0	0.0	0.0	-0.0	0.0	-0.0	0.0	-0.0	0.0	0.0	-0.0	-0.0	-0.0	0.0	0.0
Bcar1	0.337229217370107	-0.0	-0.0	0.0	-0.0	0.0	0.0	-0.0	-0.0	0.0	-0.0	0.0	-0.0	0.0	1.14040542410952	-0.0	-0.0	0.0	-0.0	0.0	-0.0	-0.0	-0.0	-0.0	0.0	-0.0	-0.0	0.0	-0.0
Bcar3	0.8718265223855892	-0.0	-0.0	-0.0	0.0	0.0	0.0	0.0	-0.0	-0.0	0.0	-0.0	0.0	0.0	-0.0	-0.0	0.0	0.0	-0.0	-0.0	-0.5587905305640319	-0.0	-0.0	-0.0	0.0	0.0	-0.0	-0.0	0.48317250445376203
Bcas1	-2.34350216805401	-0.0	-0.0	-0.0	-0.0	-0.0	0.0	-0.0	0.0	0.0	-0.0	0.0	-0.0	-0.0	-0.0	0.0	0.0	0.0	0.25194179613817697	-0.0	0.900009999303444	0.0	0.0	-0.6524502989751579	0.0	0.0	-0.0	-0.0	-0.60100377713118
Bcas2	0.0	-0.0	-0.0	-0.0	0.0	-0.0	-0.0	-0.0	-0.0	-0.0	-0.0	-0.0	0.0	-0.0	0.0	0.0	0.0	0.0	0.0	-0.0	0.451085796858534	-0.0	0.0	0.0	-0.0	-0.0	-0.0	0.0	0.0
Bcas3	0.38425111733668	0.0	0.0	-0.0	0.0	0.0	0.0	-0.0	0.0	-0.0	0.0	0.0	-0.0	0.0	-0.0	-0.0	0.0	0.0	-0.0	0.0	0.0	0.0	-0.0	-0.0	-0.0	-0.0	0.0	-0.0	-0.0
Bcat1	-0.8447029108186701	-0.0	0.0	-0.0	0.0	0.0	-0.0	0.0	0.0	-0.0	-0.0	-0.0	0.0	-0.0	-0.0	0.0	-0.0	0.0	0.0	-0.0	-0.6722580875477329	-0.0	0.0	-0.0	0.0	0.0	-0.0	-0.0	-0.0
Bcat2	0.642573582429109	-0.0	-0.0	0.0	-0.0	0.0	0.0	-0.0	-0.0	0.0	-0.0	-0.0	-0.0	-0.0	-0.0	0.0	0.0	0.0	-0.0	0.0	0.8172499986351178	-0.0	0.0	-0.0	-0.0	-0.0	0.0	-0.0	-0.0
Bccip	-0.3495508256096911	-0.0	0.0	0.0	0.0	0.0	0.0	0.0	-0.0	-0.0	-0.0	0.0	0.0	-0.0	0.0	-0.0	0.0	-0.0	0.0	0.0	0.506790458553972	0.0	0.0	0.0	0.0	0.0	-0.0	-0.0	0.0
Bcdin3d	-0.0	0.0	0.0	0.0	-0.0	-0.0	-0.0	-0.0	-0.0	-0.0	-0.0	-0.0	0.0	0.0	-0.0	-0.0	0.0	0.0	-0.0	-0.0	0.7187245242772541	-0.0	0.0	0.0	-0.0	-0.0	-0.0	-0.0	0.0
Bche	0.491386864697858	1.23099651705323	0.0	0.0	0.0	-0.0	0.0	-0.0	0.0	0.0	0.0	-0.0	0.0	0.0	0.0	0.0	0.0	0.0	-0.0	-0.0	-0.9377820859007941	0.0	0.0	-0.0	-0.0	-0.0	0.0	0.0	-0.0
Bckdha	-0.0	0.0	0.0	0.0	0.0	0.0	0.0	0.0	-0.0	0.0	-0.0	-0.0	0.0	0.0	-0.0	-0.0	0.0	-0.0	-0.0	-0.0	0.357103100102147	-0.0	0.0	-0.0	-0.0	-0.0	0.0	-0.0	-0.0
Bckdhb	-0.7222778040674879	-0.0	-0.0	-0.0	-0.0	-0.0	0.0	0.0	0.0	0.0	-0.0	0.0	0.0	-0.0	-0.0	0.0	0.0	0.0	0.0	-0.0	0.0	-0.0	0.0	-0.0	0.0	-0.0	0.0	0.0	-0.0
Bckdk	0.32187581120628606	-0.0	-0.0	0.0	0.0	0.0	0.0	-0.0	-0.0	-0.0	-0.0	-0.0	-0.0	-0.0	0.0	-0.0	0.0	-0.0	0.0	-0.0	-0.0	-0.0	0.0	-0.0	-0.0	-0.0	0.0	0.0	-0.0
Bcl11a	-0.0	-0.0	0.0	-0.0	-0.0	0.0	-0.0	-0.0	-0.0	0.0	-0.0	0.0	-0.0	-0.0	0.0	-0.0	-0.0	-0.0	-0.3446406701709881	0.0	-0.0	0.0	-0.0	0.0	0.0	0.0	0.0	-0.0	0.0
Bcl11b	-0.0	-0.0	-0.0	-0.0	-0.0	-0.0	-0.0	0.0	0.0	0.0	0.0	0.0	-0.0	-0.0	0.0	-0.0	0.0	-0.0	0.0	0.0	0.0	0.0	-0.0	0.0	0.0	0.27762221656259495	0.0	0.0	0.0
Bcl2	0.897209376824853	-0.0	-0.0	0.0	0.0	-0.0	-0.0	0.0	0.0	0.0	0.0	0.0	0.0	0.0	0.0	-0.0	0.0	0.0	0.0	-0.0	-0.0	0.0	-0.0	-0.0	-0.0	-0.0	-0.0	-0.0	-0.0
Bcl2l1	-0.0	0.0	0.0	0.0	0.0	-0.0	-0.0	0.0	-0.0	0.0	-0.0	0.0	-0.0	0.0	-0.0	-0.0	0.0	-0.0	-0.0	0.0	0.0	-0.0	0.0	-0.535931568000797	-0.0	-0.0	-0.0	-0.0	-0.548948514984601
Bcl2l11	0.810975325001827	0.0	0.0	-0.0	0.0	-0.0	-0.0	-0.0	0.0	0.0	0.0	-0.0	0.0	0.0	-0.0	0.0	-0.0	-0.0	0.0	0.0	-0.879996807497838	-0.0	-0.0	-0.0	-0.0	0.0	-0.0	-0.0	-0.0
Bcl2l12	2.0576469449459602	-0.0	0.0	-0.0	0.0	-0.0	0.0	-0.0	-0.0	-0.0	-0.0	-0.0	0.0	-0.0	0.0	0.0	-0.0	-0.817829405513082	-0.0	-0.0	0.0	0.0	0.0	0.0	0.0	-0.0	-0.0	-0.0	0.0
Bcl2l13	-0.774995032079293	0.0	0.0	-0.0	0.0	-0.0	-0.0	-0.0	-0.0	0.0	0.0	-0.0	-0.0	-0.0	-0.0	-0.0	-0.0	0.0	-0.0	0.0	-1.0332289915687098	-0.0	-0.0	0.0	-0.0	0.0	-0.0	0.0	0.0
Bcl2l15	0.0	-0.0	-0.0	0.0	-0.0	0.0	0.0	-0.0	-0.0	-0.0	-0.0	-0.0	0.0	-0.0	-0.0	0.0	0.0	0.0	0.0	0.0	0.7587416829932909	-0.0	0.0	0.0	-0.0	-0.0	-0.0	0.0	0.0
Bcl2l2	0.0	0.0	0.0	0.0	0.0	0.0	0.0	-0.0	0.0	-0.0	0.0	-0.0	0.0	-0.0	-0.0	-0.0	0.0	0.0	-0.0	-0.0	-0.3680016347804171	-0.0	-0.0	-0.0	0.0	0.0	-0.0	-0.0	-0.0
Bcl3	1.8631445339037498	-0.0	0.0	-0.0	-0.0	0.0	0.0	0.0	0.0	0.0	-0.0	-0.0	-0.0	0.0	0.0	-0.0	-0.0	0.0	0.0	-0.0	0.0	-0.0	-0.0	0.947456313879671	0.0	-0.0	0.0	0.0	0.945726690058563
Bcl6	-0.590181637249699	-0.0	-0.0	0.0	0.0	0.0	-0.0	0.0	-0.0	0.0	-0.0	0.0	-0.0	0.0	0.0	-0.0	0.0	-0.0	-0.464794125252205	0.0	-0.65431881275168	-0.0	-0.0	-0.0	0.0	0.0	-0.0	0.0	-0.0
Bcl7a	-0.590023373549107	0.0	0.0	0.0	-0.0	-0.0	-0.0	-0.0	-0.0	-0.0	0.0	-0.0	-0.0	0.0	0.0	-0.0	0.0	-0.0	-0.0	0.0	-0.290014406434621	0.0	-0.0	-0.0	0.0	0.0	-0.0	0.0	-0.0
Bcl7b	-0.0	0.0	0.0	0.0	0.0	-0.0	-0.0	-0.0	-0.0	-0.0	-0.0	0.0	0.0	0.0	0.0	-0.0	0.0	0.0	-0.0	-0.0	0.41666050204434	-0.0	0.0	-0.0	0.0	-0.0	-0.0	0.0	-0.0
Bcl7c	-0.3980340177672321	-0.0	-0.0	-0.0	0.0	0.0	-0.0	0.0	-0.0	0.0	-0.0	-0.0	0.0	0.0	0.0	0.0	-0.0	-0.0	0.0	-0.0	1.1629594015253502	0.0	0.0	0.0	-0.0	-0.0	0.0	-0.0	0.0
Bcl9	-0.0	-0.0	-0.0	0.0	-0.0	-0.0	-0.0	-0.0	-0.0	0.0	0.0	-0.0	-0.0	0.0	0.0	-0.0	0.0	-0.0	0.0	0.0	-0.615631974549454	-0.0	-0.0	0.0	-0.0	-0.0	0.0	-0.0	0.0
Bcl9l	0.410533455249606	-0.0	0.0	0.0	-0.0	0.0	-0.0	-0.0	-0.0	0.0	0.0	-0.0	-0.0	-0.0	0.0	-0.0	-0.0	-0.0	-0.0	0.0	-1.31745418338912	-0.0	-0.0	-0.0	0.0	0.0	0.0	0.0	-0.0
Bclaf1	0.1723308576574	0.0	0.0	-0.0	-0.0	-0.0	-0.0	-0.0	-0.0	0.0	0.0	-0.0	0.0	-0.0	-0.0	0.0	-0.0	-0.0	0.0	0.0	-0.0	-0.0	-0.0	0.0	-0.0	0.126529646715805	-0.0	-0.0	0.0
Bco1	-0.0	-0.0	-0.0	-0.0	-0.0	-0.0	-0.0	-0.0	0.0	-0.0	-0.0	0.0	0.0	-0.0	-1.26528237208822	0.0	-0.0	0.0	0.0	-0.0	2.70011200176313	0.0	0.0	-0.0	0.0	0.0	-0.0	-0.0	-0.0
Bcor	0.566692773310814	-0.0	-0.0	-0.0	-0.0	0.0	-0.0	-0.0	0.0	0.0	0.0	-0.0	-0.0	0.0	0.0	-0.0	-0.0	-0.0	-0.31286655671725105	0.0	-0.9762637536271371	-0.0	-0.0	-0.0	0.0	0.0	-0.0	-0.0	-0.0
Bcorl1	-0.0	-0.0	-0.0	-0.0	-0.0	-0.0	-0.0	0.0	0.0	0.0	0.0	0.0	-0.0	0.0	0.0	-0.0	-0.0	-0.0	-0.0	0.0	-0.33848286198208305	0.0	-0.0	-0.0	-0.0	0.0	-0.0	-0.0	-0.0
Bcr	-0.5595223312711529	-0.0	-0.0	0.0	-0.0	-0.0	-0.0	-0.0	-0.0	0.0	0.0	0.0	0.0	-0.0	0.0	-0.0	0.0	-0.0	-0.0	0.0	-0.272063750734537	0.0	-0.0	-0.0	0.0	0.0	0.0	0.0	-0.0
Bdh1	-1.05450538069341	0.0	0.0	0.0	0.0	0.0	0.0	0.0	-0.0	0.0	-0.0	0.0	0.0	0.0	-0.0	0.0	0.0	0.0	-0.0	-0.0	-0.0	-0.0	0.0	0.0	0.0	-0.0	0.0	-0.0	0.0
Bdh2	1.52085655809026	0.0	0.0	-0.0	-0.0	-0.0	0.0	0.0	-0.0	0.0	-0.0	-0.0	-0.0	-0.0	-0.0	0.0	-0.0	0.0	0.0	-0.0	0.0	0.0	0.0	-0.0	0.0	-0.0	-0.0	-0.0	-0.0
Bdkrb1	0.0	0.0	-0.0	0.0	-0.0	-0.0	0.0	-0.0	0.0	0.0	-0.0	-0.0	-0.0	-0.0	-0.0	0.0	-0.0	0.0	0.0	-0.0	0.0	0.0	0.0	-1.593907960121	-0.0	0.0	-0.0	0.0	-1.5040926931667098
Bdkrb2	0.0	0.0	0.0	-0.0	-0.0	-0.0	0.0	-0.0	0.0	0.0	-0.0	-0.0	-0.0	0.0	0.0	0.0	-0.0	0.0	-0.0	-0.0	-0.0	-0.0	-0.0	1.10509948877559	-0.0	0.0	0.0	-0.0	1.18737278019619
Bdnf	-0.0	0.0	0.0	0.0	0.0	-0.0	-0.0	0.0	-0.0	0.0	-0.0	-0.0	-0.0	-0.0	-0.0	0.0	-0.0	0.0	-0.0	0.0	-0.600287521902567	-0.0	0.0	-0.0	-0.0	0.0	0.0	0.0	-0.0
Bdp1	0.0	-0.0	-0.0	-0.0	-0.0	-0.0	-0.0	0.0	-0.0	0.0	0.0	0.0	-0.0	-0.0	0.0	-0.0	-0.0	0.0	-0.0	0.0	-1.14285712780551	-0.0	-0.0	0.8719018897600849	0.0	0.0	-0.0	-0.0	0.880956770812234
Bean1	-1.57650354232759	0.0	0.0	0.0	0.0	0.0	-0.0	0.0	0.0	-0.0	-0.0	-0.0	0.0	0.0	0.0	-0.0	-0.0	1.81559618966613	-0.0	-0.0	0.700626031488574	0.0	0.0	-0.7847997186754979	0.0	-0.0	0.0	-0.0	-0.7490274778048629
Becn1	0.25967661808660103	0.0	0.0	-0.0	0.0	-0.0	0.0	0.0	0.0	-0.0	-0.0	0.0	0.0	0.0	-0.0	0.0	0.0	-0.0	-0.0	0.0	0.31775904148671	0.0	0.0	0.0	0.0	-0.0	-0.0	-0.0	0.0
Begain	-0.0	-0.0	0.0	0.0	-0.0	0.0	0.0	0.0	0.0	-0.0	-0.0	-0.0	0.0	-0.0	0.0	-0.0	0.0	0.0	0.0	-0.0	0.92777584383488	0.0	0.0	-0.0	0.0	-0.184313363212895	0.0	0.0	-0.0
Bend4	-1.3030489142983301	0.0	0.0	0.0	0.0	0.0	-0.0	0.0	0.0	0.0	0.0	0.0	-0.0	0.0	-0.0	-0.0	0.0	0.0	0.0	0.0	-0.881416022908902	-0.0	-0.0	-0.0	0.0	0.0	0.0	0.0	-0.0
Bend5	0.0	0.0	0.0	-0.0	0.0	0.0	0.0	0.0	0.0	-0.0	-0.0	0.0	0.0	0.0	-0.0	-0.0	0.0	0.0	-0.0	-0.0	0.44114954100506204	0.0	0.0	-0.0	-0.0	-0.0	0.0	-0.0	-0.0
Bend6	-1.4007711441460002	-0.0	0.0	-0.0	-0.0	-0.0	0.0	0.0	0.0	-0.0	0.0	0.0	0.0	-0.0	3.4802448084064705	0.0	-0.0	0.0	0.0	-0.0	-0.5595040484780369	-0.0	0.0	-0.0	0.0	-0.0	-0.0	0.0	-0.0
Bend7	-1.58348710959541	-0.0	-0.0	0.0	0.0	-0.0	-0.0	0.0	0.0	-0.0	0.0	0.0	0.0	0.0	0.0	0.0	-0.0	0.0	0.0	-0.0	-0.0	0.0	0.0	-0.0	-0.0	-0.0	0.0	-0.0	-0.0
Best1	1.6540289848483702	-0.0	-0.0	0.0	0.0	-0.0	-0.0	0.0	0.0	-0.0	-0.0	-0.0	-0.0	-0.0	-0.0	-0.0	0.0	0.0	0.0	2.63300505804747	1.83765969341424	0.0	0.0	-0.0	-0.0	-0.0	-0.0	0.0	-0.0
Best3	4.542642827348519	0.0	0.0	0.0	-0.0	0.0	-0.0	-0.0	0.0	0.0	0.0	-0.0	-0.0	-0.0	0.0	0.0	0.0	0.0	-0.0	0.0	-2.01946372024711	-0.0	-0.0	-1.20806045702449	-0.0	0.0	-0.0	-0.0	-1.23534355488672
Bet1	0.0	0.0	-0.0	-0.0	-0.0	-0.0	-0.0	0.0	0.0	-0.0	0.0	0.0	0.0	0.0	-0.0	0.0	0.0	-0.0	0.0	-0.0	0.392890265970834	0.0	-0.0	-0.0	-0.0	0.0	-0.0	-0.0	-0.0
Bet1l	0.570903597887513	0.0	-0.0	0.0	-0.0	0.0	0.0	-0.0	-0.0	-0.0	-0.0	0.0	-0.0	-0.0	-0.0	-0.0	0.0	-0.0	-0.0	0.0	0.0	-0.0	0.0	-0.0	0.0	-0.0	0.0	-0.0	-0.0
Bex1	-0.7529863685358872	0.0	0.0	0.0	0.0	-0.0	-0.0	-0.0	-0.0	-0.0	-0.0	-0.0	0.0	0.0	-0.0	-0.0	-0.0	0.0	0.0	-0.0	1.15901894813428	0.0	0.0	-0.0	0.0	-0.0	0.0	0.0	-0.0
Bex2	-1.23446210307518	0.0	0.0	-0.0	0.0	0.0	-0.0	0.0	-0.0	-0.0	-0.0	-0.0	0.0	-0.0	0.0	0.0	-0.0	0.0	0.22783158808269896	-0.0	0.718285407835416	0.0	0.0	-0.0	0.0	-0.0	0.0	0.0	-0.0
Bex4	-1.01691022727222	0.0	0.0	-0.0	-0.0	-0.0	-0.0	-0.0	-0.0	-0.0	-0.0	-0.0	0.0	0.0	0.0	-0.0	0.0	0.0	0.0	-0.0	1.19136250877136	-0.0	0.0	-0.0	0.0	0.0	-0.0	-0.0	-0.0
Bfar	0.0	0.0	0.0	0.0	0.0	-0.0	0.0	0.0	-0.0	-0.0	-0.0	0.0	0.0	-0.0	-1.11617864850355	0.0	0.0	-0.0	0.0	-0.0	0.9552433385474292	0.0	0.0	0.0	-0.0	0.0	-0.0	-0.0	0.0
Bfsp1	0.0	0.0	0.0	-0.0	-0.0	-0.0	-0.0	0.0	0.0	0.0	-0.0	-0.0	0.0	-0.0	-0.0	0.0	0.0	0.0	-0.0	0.0	1.3435637901316202	0.0	0.0	0.0	0.0	0.0	0.0	-0.0	0.0
Bfsp2	-3.0649624287925397	-0.0	-0.0	-0.0	-0.0	-0.0	0.0	0.0	0.0	0.0	0.0	0.0	0.0	-0.0	0.0	0.0	-0.0	0.0	-0.0	-0.0	0.0	0.0	0.0	0.0	-0.0	-0.0	-0.0	-0.0	0.0
Bgn	6.31388311476329	0.0	0.0	0.0	0.0	-0.0	0.0	-0.0	-0.0	0.0	0.0	-0.0	-0.0	0.0	-0.0	0.0	-0.0	0.0	0.0	0.0	-0.0	0.0	0.0	-0.0	0.0	0.0	0.0	-0.0	-0.0
Bhlha9	0.0	0.0	0.0	0.0	0.0	0.0	0.0	0.0	-0.0	-0.0	-0.0	-0.0	-0.0	0.0	0.0	0.0	-0.0	0.0	-0.0	0.0	1.41647545530123	0.0	0.0	-0.7826008085517651	0.0	-0.0	-0.0	0.0	-0.7944415223518879
Bhlhb9	-0.646540801224859	-0.0	-0.0	-0.0	-0.0	-0.0	-0.0	0.0	0.0	0.0	0.0	0.0	0.0	0.0	-0.0	0.0	-0.0	-0.0	0.0	0.0	-0.0	0.0	0.0	0.0	-0.0	0.0	-0.0	0.0	0.0
Bhlhe40	0.949885197830007	-0.0	-0.0	-0.0	-0.0	-0.0	-0.0	-0.0	0.0	0.0	0.0	-0.0	-0.0	0.0	-0.0	0.0	-0.0	-0.0	-0.377856987349938	0.0	-0.8653597115433471	-0.0	-0.0	0.0	0.0	-0.0	0.0	0.0	0.0
Bhlhe41	0.0	-0.0	-0.0	-0.0	-0.0	-0.0	-0.0	0.0	0.0	0.0	-0.0	0.0	0.0	-0.0	2.83529124897162	0.0	0.0	0.0	0.0	-0.0	-0.0	0.0	0.0	-0.0	0.0	0.0	0.0	-0.0	-0.0
Bhmt	0.0	0.0	0.0	0.0	0.0	0.0	-0.0	0.0	-0.0	0.0	-0.0	0.0	-0.0	0.0	-0.0	0.0	-0.0	4.49473026451905	0.0	0.0	-0.0	0.0	-0.0	0.0	-0.0	0.0	-0.0	0.0	0.0
Bhmt2	-0.0	0.0	-0.0	0.0	-0.0	0.0	0.0	-0.0	0.0	-0.0	0.0	-0.0	-0.0	0.0	-0.0	0.0	0.0	4.122195982096	0.0	0.0	0.0	0.0	-0.0	0.0	-0.0	-0.0	-0.0	0.0	0.0
Bicc1	4.03664588877557	0.0	0.0	0.0	0.0	-0.0	-0.0	-0.0	0.0	0.0	-0.0	-0.0	-0.0	0.0	0.0	0.0	0.0	0.0	-0.0	-0.0	-0.0	0.0	-0.0	1.55297448045125	-0.0	-0.0	0.0	-0.0	1.53544571695958
Bicd1	-0.708147737434624	-0.0	-0.0	-0.0	-0.0	-0.0	-0.0	-0.0	-0.0	0.0	0.0	0.0	0.0	-0.0	-0.0	0.0	-0.0	0.0	0.0	0.0	-0.517282761083973	0.0	-0.0	0.0	0.0	0.0	-0.0	-0.0	0.0
Bicd2	-0.32703584776396194	-0.0	-0.0	-0.0	0.0	0.0	0.0	0.0	0.0	0.0	0.0	0.0	0.0	0.0	0.0	-0.0	0.0	-0.0	-0.0	-0.0	-0.0	-0.0	-0.0	0.695445053501296	-0.0	0.0	-0.0	0.0	0.6774115380490239
Bin1	0.0	-0.0	-0.0	-0.0	-0.0	0.0	0.0	0.0	0.0	0.0	-0.0	-0.0	-0.0	0.0	0.0	0.0	0.0	0.0	0.0	-0.0	0.5941163762831401	0.0	0.0	-0.913132156806374	0.0	-0.0	-0.0	-0.0	-0.9132105275321241
Bin2	1.1159128406926202	-0.0	-0.0	0.0	-0.0	-0.0	0.0	0.0	0.0	-0.0	0.0	0.0	-0.0	0.0	0.0	-0.5518491481220771	0.0	3.33765316803633	0.0	0.0	0.602431766598808	0.0	0.0	0.0	0.0	-0.0	-0.0	-0.0	0.0
Bin3	0.616454589992822	0.0	-0.0	0.0	0.0	0.0	-0.0	0.0	0.0	-0.0	-0.0	-0.0	-0.0	0.0	0.0	-0.0	0.0	0.0	-0.0	0.0	0.999535691391453	0.0	0.0	0.0	-0.0	-0.0	0.0	-0.0	0.0
Birc3	1.4295550026992399	0.0	0.0	0.0	-0.0	-0.0	-0.0	0.0	0.0	-0.0	0.0	-0.0	-0.0	-0.0	-0.0	-0.0	0.0	0.0	-0.0	-0.0	-0.0	-0.0	-0.0	0.0	-0.0	-0.0	0.0	0.0	0.0
Birc5	0.0	-0.0	0.0	0.0	-0.0	0.0	0.0	-0.0	0.0	0.0	0.0	0.0	-0.0	-0.0	0.0	-0.0	-0.0	-0.0	0.0	0.0	0.993648910204264	0.0	0.0	0.0	0.0	-0.0	0.0	-0.0	0.0
Birc6	0.0	-0.0	-0.0	-0.0	-0.0	0.0	-0.0	-0.0	-0.0	0.0	0.0	-0.0	-0.0	-0.0	0.0	-0.0	-0.0	-0.0	-0.0	0.0	-0.697206541558083	-0.0	-0.0	0.0	0.0	0.191325319747632	0.0	0.0	0.0
Birc7	0.0	0.0	0.0	0.0	-0.0	0.0	0.0	-0.0	-0.0	0.0	-0.0	-0.0	0.0	-0.0	0.0	0.0	0.0	0.0	0.0	-0.0	1.9264848182746699	0.0	-0.0	-0.0	0.0	0.0	-0.0	0.0	-0.0
Bivm	-0.43098639700458	0.0	-0.0	-0.0	-0.0	-0.0	-0.0	0.0	0.0	0.0	0.0	0.0	0.0	0.0	0.0	0.0	0.0	-0.0	0.0	0.0	-0.28862344827286196	0.0	-0.0	0.0	-0.0	-0.0	-0.0	-0.0	0.0
Blcap	0.0	0.0	0.0	0.0	0.0	0.0	-0.0	0.0	-0.0	0.0	-0.0	-0.0	0.0	0.0	-0.0	0.0	0.0	-0.9843192646784291	0.0	-0.0	0.37058509704885206	-0.0	0.0	-0.0	0.0	-0.0	0.0	0.0	-0.0
Blk	5.702719260599821	-0.0	-0.0	-0.0	-0.0	0.0	0.0	-0.0	-0.0	0.0	0.0	0.0	0.0	-0.0	0.0	0.0	0.0	0.0	-0.0	-0.0	0.0	-0.0	0.0	1.9340912625144198	0.0	-0.0	0.0	0.0	1.94844186381347
Blm	0.35556118980165796	0.0	-0.0	-0.0	-0.0	-0.0	-0.0	-0.0	0.0	0.0	-0.0	0.0	-0.0	0.0	0.0	0.0	-0.0	-0.0	0.0	-0.564542519924677	-0.0	-0.0	-0.0	0.0	-0.0	-0.0	0.0	-0.0	0.0
Blmh	0.0	0.0	0.0	-0.0	0.0	-0.0	-0.0	-0.0	-0.0	-0.0	-0.0	-0.0	0.0	0.0	0.0	0.0	-0.0	-0.0	-0.0	-0.0	0.300584309507769	-0.0	0.0	0.563629186776875	-0.0	0.0	0.0	-0.0	0.5622992247033629
Blnk	0.624058899799889	-0.0	-0.0	-0.0	-0.0	-0.0	0.0	-0.0	-0.0	-0.0	-0.0	0.0	-0.0	-0.0	-0.0	-0.0	0.0	0.0	-0.0	0.0	-0.0	0.0	0.0	0.590411015877736	0.0	0.0	-0.0	-0.0	0.5575857857786279
Bloc1s1	1.01583449072891	0.0	-0.0	0.0	0.0	0.0	0.0	0.0	-0.0	0.0	-0.0	-0.0	0.0	0.0	0.0	0.0	0.0	-0.0	0.0	-0.0	0.7781353350637199	-0.0	0.0	-0.0	0.0	-0.0	-0.0	-0.0	-0.0
Bloc1s2	-0.7829804748924541	-0.0	0.0	0.0	0.0	-0.0	0.0	0.0	-0.0	-0.0	-0.0	0.0	-0.0	0.0	-0.0	0.0	0.0	0.0	0.0	0.0	0.57792265267035	0.0	0.0	0.497983138974558	-0.0	-0.0	-0.0	-0.0	0.471317976173238
Bloc1s4	0.0	0.0	-0.0	-0.0	0.0	0.0	0.0	0.0	-0.0	0.0	-0.0	0.0	-0.0	0.0	0.0	0.0	-0.0	0.0	0.0	-0.0	1.26021814996747	0.0	0.0	-0.0	-0.0	-0.0	0.0	-0.0	-0.0
Blvrb	0.973318964812774	0.0	-0.0	0.0	-0.0	0.0	0.0	0.0	-0.0	0.0	-0.0	0.0	-0.0	-0.0	2.43583661398845	-0.0	0.0	0.0	-0.0	-0.0	0.838198171140268	0.0	0.0	-0.0	-0.0	-0.0	-0.0	0.0	-0.0
Blzf1	0.0	0.0	-0.0	0.0	-0.0	-0.0	-0.0	-0.0	-0.0	0.0	0.0	-0.0	-0.0	0.0	-0.0	0.0	-0.0	-0.0	-0.0	-0.0	0.0	-0.0	-0.0	1.01472973742032	-0.0	-0.0	-0.0	0.0	1.03047533469876
Bmf	2.2199260548322797	0.0	0.0	-0.0	0.0	0.0	0.0	-0.0	-0.0	-0.0	-0.0	-0.0	-0.0	0.0	-0.0	0.0	0.0	0.0	-0.0	-0.0	-0.0	-0.0	-0.0	-0.0	0.0	0.0	-0.0	-0.0	-0.0
Bmi1	-0.288384238001748	-0.0	-0.0	-0.0	-0.0	-0.0	-0.0	0.0	-0.0	0.0	0.0	0.0	0.0	-0.0	1.20890853238473	0.0	-0.0	0.0	0.0	0.0	-0.32077457508985197	-0.0	-0.0	-0.0	-0.0	-0.0	-0.0	0.0	-0.0
Bmp1	0.476232397816858	-0.0	-0.0	0.0	-0.0	0.0	0.0	-0.0	-0.0	-0.0	0.0	-0.0	-0.0	-0.0	-0.0	-0.0	-0.0	-0.0	-0.0	0.0	1.12994937580819	-0.0	0.0	-0.0	-0.0	-0.0	0.0	-0.0	-0.0
Bmp15	4.65027623698147	0.0	-0.0	0.0	0.0	0.0	0.0	-0.0	0.0	-0.0	0.0	-0.0	0.0	0.0	0.0	-0.0	0.0	0.0	0.0	-0.0	-0.0	0.0	0.0	0.0	-0.0	-0.0	0.0	-0.0	0.0
Bmp2	2.6883680346203898	0.0	0.0	-0.0	-0.0	-0.0	0.0	0.0	0.0	-0.0	0.0	0.0	0.0	0.0	0.0	0.0	0.0	0.0	0.0	-0.0	-0.0	0.0	-0.0	-0.0	-0.0	-0.0	0.0	-0.0	-0.0
Bmp2k	0.8722286980510141	-0.0	-0.0	-0.0	-0.0	-0.0	0.0	0.0	0.0	0.0	0.0	0.0	-0.0	0.0	-0.0	0.0	-0.0	-0.0	0.0	-0.0	-0.530719900232123	0.0	0.0	0.0	0.0	0.0	-0.0	-0.0	0.0
Bmp3	0.343637373318563	0.0	0.0	0.0	-0.0	-0.0	-0.0	-0.0	0.0	-0.0	0.0	-0.0	-0.0	0.0	0.0	0.0	-0.0	0.0	-0.9946903768071371	0.0	-1.1915338547972198	0.0	-0.0	-0.793229493209355	-0.0	0.0	0.0	-0.0	-0.750483407801622
Bmp4	0.0	0.0	0.0	0.0	0.0	0.0	0.0	-0.0	0.0	0.0	-0.0	-0.0	-0.0	0.0	-0.0	0.0	-0.0	3.74317778177122	-0.0	-0.0	0.0	0.0	0.0	-0.92662221238231	0.0	-0.0	-0.0	0.0	-0.9060103980440479
Bmp5	4.06332303294043	0.0	-0.0	0.0	0.0	-0.0	0.0	-0.0	0.0	0.0	0.0	0.0	-0.0	0.0	0.0	0.0	-0.0	0.0	-0.0	-0.0	-0.0	-0.0	-0.0	0.0	-0.0	0.0	0.0	-0.0	0.0
Bmp6	7.978078927953829	0.0	-0.0	0.0	0.0	0.0	0.0	-0.0	-0.0	0.0	-0.0	-0.0	-0.0	0.0	-0.0	0.0	-0.0	0.0	-0.0	0.0	-1.86168668828041	-0.0	-0.0	-0.8190149592348929	0.0	0.0	0.0	-0.0	-0.86723223619927
Bmp7	1.3866990382359499	0.0	0.0	0.0	0.0	0.0	0.0	-0.0	0.0	0.0	-0.0	0.0	-0.0	0.0	-0.0	-0.0	-0.0	0.0	0.0	-0.0	-0.0	0.0	-0.0	-0.0	-0.0	-0.0	0.0	-0.0	-0.0
Bmper	-1.91005792159058	0.0	0.0	-0.0	-0.0	0.0	0.0	-0.0	0.0	-0.0	-0.0	0.0	0.0	-0.0	-0.0	0.0	0.0	-0.0	-0.638544000913445	-0.0	-1.52264146832638	0.0	0.0	-0.0	0.0	0.0	0.0	-0.0	-0.0
Bmpr1a	0.32914210116081705	0.0	-0.0	-0.0	0.0	-0.0	-0.0	0.0	0.0	0.0	0.0	0.0	0.0	0.0	0.9861772813785309	0.0	0.0	-0.0	0.0	-0.0	-0.828951283290517	-0.0	-0.0	0.0	-0.0	0.0	-0.0	0.0	0.0
Bmpr1b	0.0	0.0	0.0	-0.0	0.0	-0.0	-0.0	0.0	0.0	-0.0	0.0	0.0	0.0	0.0	0.0	-0.0	0.0	-0.0	0.0	-0.0	-1.0572461148385	0.0	-0.0	-0.0	0.0	-0.0	-0.0	-0.0	-0.0
Bmpr2	0.0	-0.0	-0.0	-0.0	-0.0	-0.0	-0.0	0.0	0.0	0.0	0.0	0.0	-0.0	-0.0	0.0	-0.0	-0.0	-0.0	0.0	0.0	-0.327626751868603	0.0	-0.0	0.0	-0.0	0.0	0.0	0.0	0.0
Bms1	0.0	-0.0	-0.0	-0.0	-0.0	0.0	0.0	-0.0	-0.0	-0.0	-0.0	-0.0	-0.0	-0.0	-0.0	-0.0	0.0	-0.0	-0.0	0.0	-0.0	-0.0	-0.0	0.730737884905948	0.0	-0.0	-0.0	-0.0	0.750110953605471
Bmyc	-0.0	0.0	0.0	0.0	0.0	0.0	0.0	0.0	0.0	-0.0	-0.0	-0.0	0.0	-0.0	-0.0	-0.0	-0.0	0.0	-0.0	0.0	0.7705400286031879	0.0	0.0	-0.0	-0.0	-0.0	0.0	-0.0	-0.0
Bnc1	5.72150793299891	0.0	0.0	0.0	-0.0	-0.0	0.0	-0.0	0.0	-0.0	0.0	-0.0	-0.0	-0.0	0.0	0.0	-0.0	0.0	0.0	-0.0	0.0	0.0	-0.0	-0.0	-0.0	-0.0	-0.0	-0.0	-0.0
Bnc2	1.63767572937651	0.0	0.0	0.0	0.0	0.0	0.0	-0.0	0.0	0.0	0.0	0.0	-0.0	0.0	0.0	-0.0	0.0	0.0	0.0	-0.0	0.0	-0.0	0.0	-0.0	-0.0	-0.0	0.0	0.0	-0.0
Bnip1	0.521519378416373	-0.0	-0.0	0.0	0.0	-0.0	-0.0	0.0	0.0	-0.0	-0.0	0.0	-0.0	-0.0	-0.0	-0.0	0.0	0.0	-0.0	-0.0	0.8165940712053691	0.0	0.0	-0.0	0.0	-0.0	-0.0	0.0	-0.0
Bnip2	0.46483292581924796	-0.0	-0.0	-0.0	-0.0	0.0	0.0	-0.0	-0.0	0.0	-0.0	0.0	-0.0	-0.0	-0.0	0.0	0.0	-0.0	0.0	0.0	0.571656093307852	-0.0	-0.0	0.0	0.0	0.0	-0.0	0.0	0.0
Bnip3	-0.0	0.0	0.0	0.0	-0.0	-0.0	-0.0	0.0	0.0	-0.0	0.0	0.0	0.0	0.0	-1.2510413685518	0.0	0.0	-0.0	0.0	0.0	-0.0	0.0	0.0	0.535118811439448	0.0	0.0	0.0	0.0	0.527585928359699
Bnip3l	0.0	0.0	-0.0	-0.0	-0.0	-0.0	0.0	0.0	0.0	-0.0	-0.0	0.0	0.0	-0.0	-0.9534490031869051	0.0	-0.0	-0.0	0.0	0.0	-0.0	0.0	-0.0	0.824444658017655	-0.0	-0.0	-0.0	0.0	0.8259593567333001
Boc	-0.0	-0.0	0.0	0.0	-0.0	0.0	0.0	-0.0	-0.0	-0.0	-0.0	-0.0	-0.0	-0.0	-0.0	0.0	-0.0	-0.0	-0.397422400403808	0.0	-0.0	-0.0	-0.0	-0.0	-0.0	-0.0	-0.0	-0.0	-0.0
Bod1	-0.6161422086591372	-0.0	0.0	0.0	-0.0	0.0	0.0	0.0	-0.0	-0.0	-0.0	0.0	-0.0	0.0	0.0	-0.0	-0.0	0.0	0.0	0.0	0.8060078800583219	0.0	0.0	-0.0	-0.0	-0.0	-0.0	-0.0	-0.0
Bod1l	0.202078549984463	-0.0	0.0	-0.0	-0.0	0.0	0.0	-0.0	-0.0	0.0	0.0	-0.0	-0.0	-0.0	0.0	-0.0	-0.0	-0.0	0.0	0.0	-1.25721496570587	-0.0	-0.0	0.0	-0.0	0.0	0.0	0.0	0.0
Bok	-0.0	0.0	0.0	0.0	-0.0	0.0	0.0	-0.0	-0.0	-0.0	-0.0	-0.0	-0.0	0.0	0.0	0.0	-0.0	0.0	0.0	0.0	0.751666270182472	0.0	0.0	0.0	-0.0	-0.211513190033543	0.0	0.0	0.0
Bola1	0.0	0.0	0.0	-0.0	0.0	0.0	0.0	0.0	-0.0	0.0	-0.0	-0.0	-0.0	0.0	0.0	0.0	0.0	0.0	0.0	-0.0	1.1697580982638798	0.0	0.0	1.4765540459526298	-0.0	-0.0	0.0	-0.0	1.4961979397403402
Bola2	0.0	-0.0	0.0	0.0	0.0	0.0	0.0	-0.0	-0.0	-0.0	-0.0	-0.0	-0.0	0.0	0.0	-0.0	-0.0	0.0	0.0	-0.0	1.85136359101487	0.0	0.0	0.0	-0.0	-0.0	0.0	-0.0	0.0
Bola3	0.0	0.0	0.0	0.0	-0.0	-0.0	-0.0	0.0	-0.0	-0.0	-0.0	0.0	0.0	0.0	-0.0	0.0	0.0	-0.0	0.0	-0.0	0.9400502024428259	-0.0	0.0	-0.0	0.0	-0.0	0.0	0.0	-0.0
Bora	-0.0	-0.0	-0.0	-0.0	0.0	-0.0	0.0	-0.0	-0.0	-0.0	-0.0	0.0	0.0	-0.0	-0.0	-0.0	0.0	-0.0	-0.0	-0.0	0.541584592100725	-0.0	-0.0	0.0	0.0	-0.0	-0.0	-0.0	0.0
Borcs5	-0.691581609559724	0.0	-0.0	0.0	-0.0	-0.0	-0.0	0.0	0.0	-0.0	-0.0	-0.0	-0.0	-0.0	0.0	-0.0	0.0	0.0	-0.0	0.0	0.427278488765281	-0.0	0.0	-0.0	-0.0	-0.0	0.0	0.0	-0.0
Borcs6	-0.0	-0.0	-0.0	0.0	0.0	0.0	0.0	-0.0	0.0	-0.0	-0.0	-0.0	0.0	-0.0	0.0	-0.0	-0.0	0.0	-0.0	-0.0	0.30607194285304495	0.0	0.0	-0.0	-0.0	0.0	0.0	-0.0	-0.0
Borcs7	0.0	0.0	0.0	-0.0	0.0	0.0	-0.0	0.0	0.0	-0.0	-0.0	0.0	0.0	-0.0	-0.0	0.0	0.0	-0.0	0.0	-0.0	0.0	0.0	0.0	-0.666773508838902	0.0	-0.0	-0.0	-0.0	-0.0
Borcs8	0.665706007715549	-0.0	-0.0	0.0	-0.0	0.0	0.0	0.0	0.0	0.0	-0.0	0.0	0.0	0.0	0.0	-0.0	0.0	0.0	-0.0	-0.0	1.00506998311497	0.0	0.0	0.0	-0.0	-0.0	-0.0	-0.0	0.0
Bpgm	-1.11113043372029	0.0	0.0	-0.0	0.0	-0.0	0.0	0.0	-0.0	0.0	-0.0	0.0	0.0	0.0	-0.0	0.0	0.0	-0.0	0.0	-0.0	0.482195313699734	0.0	0.0	-0.0	-0.0	-0.0	-0.0	-0.0	-0.0
Bphl	0.0	0.0	-0.0	-0.0	0.0	0.0	0.0	0.0	-0.0	0.0	-0.0	-0.0	-0.0	0.0	0.0	0.0	0.0	-0.0	0.0	-0.0	0.41602225986868896	0.0	0.0	-0.0	0.0	0.0	-0.0	0.0	-0.0
Bpifc	0.0	-0.0	-0.0	-0.0	-0.0	0.0	0.0	-0.0	0.0	-0.0	0.0	0.0	0.0	-0.0	-0.0	0.0	0.0	0.0	-0.0	0.0	0.6569324517099039	0.0	-0.0	0.0	0.0	-0.0	-0.0	-0.0	0.0
Bpnt1	-0.779540117948184	-0.0	0.0	-0.0	0.0	0.0	0.0	0.0	-0.0	-0.0	-0.0	-0.0	0.0	-0.0	-0.0	0.0	0.0	-0.0	-0.0	-0.0	-0.254774282722677	-0.0	0.0	0.0	0.0	-0.0	-0.0	0.0	0.0
Bptf	0.0	-0.0	-0.0	-0.0	-0.0	0.0	-0.0	-0.0	-0.0	0.0	0.0	-0.0	-0.0	-0.0	-0.0	-0.0	-0.0	-0.0	-0.0	0.0	-0.7592138022379391	-0.0	-0.0	0.0	0.0	0.161362103015108	0.0	0.0	0.0
Braf	-0.0	-0.0	-0.0	-0.0	-0.0	-0.0	-0.0	-0.0	0.0	0.0	0.0	0.0	-0.0	-0.0	-0.0	-0.0	-0.0	-0.0	0.0	0.0	-0.940950204041123	0.0	-0.0	0.0	0.0	0.0	0.0	0.0	0.0
Brat1	-0.0	0.0	0.0	0.0	0.0	0.0	-0.0	-0.0	-0.0	0.0	0.0	-0.0	-0.0	-0.0	0.0	-0.0	0.0	0.0	-0.0	-0.0	0.29250305972957297	0.0	-0.0	-0.0	-0.0	-0.0	0.0	0.0	-0.0
Brca1	-0.0	0.0	-0.0	0.0	0.0	-0.0	-0.0	0.0	0.0	0.0	0.0	0.0	0.0	0.0	-0.0	0.0	-0.0	-0.0	-0.0	-0.0	-0.0	0.0	-0.0	0.7784000646756829	-0.0	0.0	-0.0	0.0	0.801708092453673
Brca2	-0.0	0.0	0.0	-0.0	-0.0	0.0	-0.0	-0.0	-0.0	-0.0	-0.0	0.0	-0.0	-0.0	0.0	-0.0	-0.0	2.58825507670019	-0.0	-0.0	0.635045205712862	0.0	-0.0	0.0	0.0	-0.0	-0.0	-0.0	0.0
Brd1	0.0	-0.0	0.0	-0.0	0.0	0.0	-0.0	-0.0	-0.0	0.0	0.0	-0.0	-0.0	-0.0	0.0	-0.0	0.0	-0.0	-0.0	0.0	-0.377983309775368	-0.0	-0.0	-0.0	-0.0	0.0	-0.0	0.0	-0.0
Brd2	0.0	0.0	0.0	-0.0	0.0	-0.0	-0.0	-0.0	-0.0	0.0	0.0	-0.0	-0.0	0.0	0.0	-0.0	-0.0	-0.0	-0.0	0.0	-0.244627751970989	-0.0	-0.0	-0.0	-0.0	-0.0	-0.0	0.0	-0.0
Brd4	0.0	-0.0	0.0	-0.0	0.0	0.0	0.0	-0.0	-0.0	0.0	0.0	-0.0	-0.0	0.0	0.0	-0.0	-0.0	-0.0	-0.0	0.0	-0.42207722880310106	-0.0	-0.0	-0.0	-0.0	0.0	0.0	-0.0	-0.0
Brd8	0.0	0.0	-0.0	-0.0	-0.0	-0.0	-0.0	-0.0	-0.0	-0.0	0.0	-0.0	-0.0	-0.0	-0.0	0.0	-0.0	-0.0	-0.0	-0.0	-0.344681525480119	-0.0	-0.0	0.0	0.0	0.0	-0.0	0.0	0.0
Bre	-0.31888228297992	-0.0	0.0	0.0	-0.0	-0.0	-0.0	0.0	0.0	-0.0	-0.0	0.0	-0.0	0.0	-0.0	-0.0	0.0	-0.0	0.0	0.0	-0.0	0.0	0.0	-0.0	-0.0	-0.0	0.0	-0.0	-0.0
Brf1	0.5127208231633089	0.0	0.0	-0.0	0.0	0.0	0.0	-0.0	-0.0	-0.0	-0.0	-0.0	-0.0	-0.0	-0.0	-0.0	0.0	0.0	-0.0	0.0	0.50585001441931	0.0	-0.0	0.0	-0.0	-0.0	0.0	0.0	0.0
Bri3	0.0	-0.0	0.0	-0.0	0.0	0.0	0.0	0.0	-0.0	-0.0	-0.0	0.0	-0.0	0.0	0.0	-0.0	-0.0	0.0	0.0	0.0	1.27581257461329	0.0	0.0	-0.0	-0.0	-0.0	0.0	0.0	-0.0
Bri3bp	-0.856024916749039	0.0	0.0	-0.0	-0.0	-0.0	-0.0	-0.0	0.0	-0.0	0.0	-0.0	0.0	0.0	0.0	0.0	-0.0	-0.0	-0.0	-0.0	-0.4376811719526671	0.0	-0.0	-0.0	-0.0	0.0	0.0	0.0	-0.0
Bricd5	-1.51586075449471	-0.0	0.0	0.0	-0.0	-0.0	-0.0	0.0	-0.0	0.0	-0.0	0.0	0.0	0.0	0.0	-0.0	-0.0	-0.0	0.0	0.0	0.0	-0.0	0.0	-0.0	-0.0	0.0	0.0	-0.0	-0.0
Brinp1	-1.56538867574599	-0.0	0.0	-0.0	0.0	-0.0	0.0	-0.0	-0.0	-0.0	-0.0	-0.0	-0.0	-0.0	0.0	-0.0	0.0	0.0	-0.0	0.0	-0.0	0.0	0.0	-0.0	0.0	0.0	0.0	0.0	0.0
Brinp2	-0.9492061748314041	0.0	0.0	0.0	-0.0	0.0	-0.0	-0.0	-0.0	-0.0	0.0	-0.0	-0.0	0.0	-0.0	0.0	-0.0	0.0	-0.0	0.0	-0.0	0.0	-0.0	-0.0	0.0	0.0	0.0	-0.0	-0.0
Brinp3	-1.6555741437115703	0.0	-0.0	-0.0	0.0	0.0	-0.0	0.0	0.0	0.0	-0.0	-0.0	0.0	-0.0	0.0	0.0	0.0	0.0	-0.0	-0.0	-1.62467063139034	-0.0	0.0	-0.0	-0.0	0.0	-0.0	-0.0	0.0
Brip1	0.0	0.0	-0.0	-0.0	-0.0	-0.0	-0.0	0.0	0.0	-0.0	-0.0	-0.0	-0.0	0.0	-0.0	-0.0	-0.0	0.0	0.0	-0.0	1.27663023742926	-0.0	0.0	0.0	0.0	-0.0	-0.0	-0.0	0.0
Brix1	-0.0	-0.0	-0.0	-0.0	0.0	-0.0	-0.0	0.0	-0.0	-0.0	-0.0	0.0	0.0	-0.0	-0.0	0.0	-0.0	-0.0	0.0	0.0	0.46646869431550897	-0.0	0.0	0.8472290456305981	-0.0	-0.0	-0.0	-0.0	0.8600670185091609
Brk1	-0.43511241366299197	0.0	0.0	0.0	-0.0	-0.0	-0.0	0.0	-0.0	-0.0	-0.0	0.0	-0.0	0.0	0.0	-0.0	0.0	-0.0	-0.0	0.0	0.39851686258501895	0.0	0.0	-0.0	0.0	-0.192445178823441	0.0	0.0	-0.0
Brms1	0.0	-0.0	0.0	-0.0	0.0	0.0	0.0	-0.0	-0.0	-0.0	-0.0	-0.0	0.0	0.0	0.0	-0.0	0.0	-0.0	-0.0	0.0	0.8903495471293	0.0	0.0	0.0	-0.0	-0.0	-0.0	0.0	0.0
Brms1l	-0.42282983782157396	0.0	-0.0	-0.0	0.0	-0.0	-0.0	0.0	0.0	-0.0	0.0	0.0	-0.0	-0.0	-0.0	-0.0	-0.0	-0.0	0.0	0.0	-0.0	0.0	-0.0	-0.0	0.0	0.0	-0.0	0.0	-0.0
Brox	-0.37321198935424105	0.0	0.0	-0.0	-0.0	-0.0	-0.0	0.0	0.0	0.0	0.0	-0.0	0.0	0.0	-0.0	0.0	0.0	-0.0	0.0	-0.0	-0.0	-0.0	-0.0	0.0	-0.0	0.0	-0.0	-0.0	0.0
Brpf1	0.42547932569786207	-0.0	-0.0	-0.0	-0.0	0.0	0.0	-0.0	-0.0	0.0	0.0	-0.0	-0.0	0.0	0.0	-0.0	-0.0	0.0	-0.0	0.0	-0.0	-0.0	-0.0	0.0	-0.0	-0.0	0.0	0.0	0.0
Brpf3	-0.0	-0.0	0.0	0.0	0.0	0.0	-0.0	-0.0	-0.0	0.0	0.0	-0.0	-0.0	0.0	-0.0	-0.0	-0.0	-0.0	-0.376544295016574	0.0	-0.505233821141161	-0.0	-0.0	-0.0	0.0	0.0	0.0	0.0	-0.0
Brsk1	-0.0	-0.0	0.0	0.0	0.0	-0.0	-0.0	0.0	0.0	-0.0	0.0	0.0	0.0	-0.0	-0.0	-0.0	-0.0	0.0	-0.23414125747461398	0.0	-0.704295475917698	0.0	-0.0	-0.0	0.0	-0.0	-0.0	-0.0	-0.0
Brsk2	-0.8020199173066129	-0.0	0.0	0.0	0.0	0.0	0.0	-0.0	-0.0	-0.0	-0.0	0.0	-0.0	0.0	0.0	-0.0	-0.0	-0.0	-0.197886345089317	0.0	-0.5505557105273678	-0.0	-0.0	-0.0	0.0	0.0	0.0	0.0	0.0
Brwd1	0.223826411636982	-0.0	-0.0	-0.0	-0.0	-0.0	0.0	0.0	0.0	0.0	0.0	0.0	-0.0	0.0	-0.0	-0.0	0.0	0.0	0.0	0.0	0.0	-0.0	-0.0	0.0	0.0	-0.0	-0.0	0.0	0.0
Brwd3	-0.0	-0.0	-0.0	-0.0	-0.0	-0.0	0.0	0.0	-0.0	0.0	0.0	0.0	-0.0	-0.0	-0.0	0.0	-0.0	-0.0	0.0	0.0	-1.2975259267725199	0.0	-0.0	0.946084219666913	0.0	0.0	-0.0	-0.0	0.927398138286148
Bscl2	0.0	0.0	0.0	0.0	0.0	0.0	0.0	-0.0	0.0	-0.0	-0.0	-0.0	0.0	0.0	0.0	-0.0	0.0	0.0	-0.0	-0.0	0.240216121854463	-0.0	0.0	-0.0	0.0	-0.0	-0.0	-0.0	-0.0
Bsdc1	-0.0	-0.0	-0.0	0.0	0.0	0.0	-0.0	-0.0	0.0	0.0	0.0	-0.0	0.0	0.0	-0.0	-0.0	-0.0	-0.0	-0.0	-0.0	-0.311622612667505	-0.0	-0.0	-0.0	-0.0	-0.0	-0.0	-0.0	-0.0
Bsg	0.179310055218633	-0.0	0.0	0.0	0.0	0.0	0.0	0.0	-0.0	-0.0	-0.0	0.0	0.0	-0.0	-0.0	0.0	0.0	0.0	0.0	-0.0	0.785923279875138	0.0	0.0	-0.0	-0.0	-0.0	-0.0	0.0	-0.0
Bsn	-1.00533933129959	-0.0	0.0	0.0	0.0	0.0	0.0	-0.0	-0.0	-0.0	0.0	-0.0	-0.0	-0.0	0.0	-0.0	-0.0	-0.0	-0.0	0.0	-0.962507071416855	-0.0	-0.0	-0.0	0.0	0.0	0.0	0.0	-0.0
Bst2	0.651588073479597	-0.0	0.0	0.0	-0.0	0.0	0.0	0.0	-0.0	0.0	-0.0	0.0	0.0	0.0	0.0	0.0	-0.0	-0.0	-0.0	0.0	0.850600368633621	0.0	0.0	2.06321541004736	0.0	0.0	-0.0	0.0	2.07679874955216
Btaf1	-0.0	-0.0	-0.0	-0.0	0.0	-0.0	-0.0	-0.0	0.0	0.0	0.0	0.0	-0.0	-0.0	0.0	-0.0	0.0	-0.0	-0.0	0.0	-0.0	-0.0	-0.0	0.0	0.0	0.274825711428309	-0.0	0.0	0.0
Btbd10	-0.0	0.0	-0.0	-0.0	0.0	0.0	0.0	-0.0	-0.0	-0.0	-0.0	0.0	-0.0	-0.0	0.0	0.0	-0.0	-0.0	-0.375457172373005	0.0	-0.0	0.0	0.0	0.0	-0.0	-0.0	0.0	-0.0	0.0
Btbd11	0.42147659363976503	0.0	0.0	-0.0	0.0	0.0	0.0	0.0	0.0	-0.0	-0.0	-0.0	0.0	0.0	-0.0	0.0	0.0	0.0	0.500035684060497	-0.0	-1.02673885884473	-0.0	0.0	0.0	-0.0	0.0	0.0	-0.0	-0.0
Btbd16	0.0	-0.0	-0.0	-0.0	-0.0	-0.0	0.0	-0.0	-0.0	0.0	-0.0	0.0	-0.0	0.0	-0.0	0.0	-0.0	3.5389159752883197	0.0	0.0	0.0	0.0	0.0	-0.0	-0.0	-0.0	-0.0	-0.0	-0.0
Btbd17	0.0	-0.0	0.0	0.0	-0.0	0.0	0.0	0.0	-0.0	-0.0	-0.0	0.0	0.0	-0.0	0.0	-0.0	-0.0	-0.0	0.0	-0.0	0.5708204137291639	-0.0	0.0	-0.0	0.0	-0.0	0.0	-0.0	-0.0
Btbd3	-0.374028558489242	0.0	0.0	-0.0	-0.0	0.0	-0.0	-0.0	-0.0	-0.0	0.0	0.0	-0.0	0.0	0.0	0.0	-0.0	-0.0	0.0	0.0	-1.24255008742922	-0.0	-0.0	0.9282638162640341	0.0	-0.0	0.0	0.0	0.9175430478272909
Btbd7	0.372428614204193	-0.0	0.0	-0.0	-0.0	0.0	-0.0	-0.0	0.0	0.0	0.0	-0.0	-0.0	-0.0	-0.0	-0.0	-0.0	-0.0	-0.0	-0.0	-2.5060913290863502	-0.0	-0.0	0.0	-0.0	0.0	-0.0	0.0	0.0
Btbd8	0.0	0.0	-0.0	-0.0	-0.0	-0.0	0.0	-0.0	0.0	0.0	0.0	-0.0	-0.0	0.0	-0.0	-0.0	0.0	0.0	0.0	-0.0	-1.7353299546279999	-0.0	-0.0	0.0	-0.0	0.0	-0.0	-0.0	0.0
Btbd9	-0.491394757244518	0.0	0.0	0.0	0.0	0.0	0.0	-0.0	-0.0	-0.0	-0.0	-0.0	-0.0	-0.0	-0.0	-0.0	0.0	0.0	-0.0	0.0	0.31012449667439396	0.0	-0.0	0.0	-0.0	0.0	-0.0	0.0	0.0
Btd	0.361407780290329	0.0	-0.0	0.0	0.0	0.0	-0.0	-0.0	-0.0	0.0	-0.0	-0.0	-0.0	-0.0	0.0	0.0	0.0	-0.0	-0.0	-0.0	0.0	-0.0	0.0	-0.0	0.0	0.0	-0.0	-0.0	-0.0
Btf3	0.0	0.0	0.0	-0.0	0.0	0.0	0.0	0.0	-0.0	0.0	-0.0	0.0	0.0	0.0	-0.0	0.0	0.0	0.0	0.0	-0.0	0.647508641833616	0.0	0.0	0.416053076197173	-0.0	-0.0	-0.0	-0.0	0.42159545631678297
Btf3l4	-0.21699034770245199	0.0	0.0	-0.0	-0.0	-0.0	-0.0	-0.0	-0.0	-0.0	0.0	0.0	0.0	0.0	-0.0	0.0	0.0	-0.0	-0.0	-0.0	-0.0	0.0	0.0	0.0	-0.0	0.0	0.0	-0.0	0.0
Btg1	0.807227545462304	0.0	-0.0	0.0	0.0	-0.0	-0.0	0.0	-0.0	0.0	-0.0	-0.0	0.0	0.0	-0.0	-0.0	0.0	-0.0	0.0	0.0	0.6177354050716489	-0.0	0.0	-0.0	-0.0	-0.0	-0.0	0.0	-0.0
Btg2	0.593811608023034	0.0	0.0	-0.0	0.0	0.0	-0.0	-0.0	-0.0	0.0	0.0	0.0	0.0	0.0	-0.0	-0.0	-0.0	-0.0	-0.0	-0.0	-0.0	-0.0	0.0	-0.0	-0.0	0.0	0.0	0.0	-0.0
Btg3	-0.0	0.0	-1.8856213526437602	-0.0	0.0	-0.0	0.0	0.0	0.0	0.0	0.0	0.0	0.0	0.0	0.0	0.0	0.0	0.0	-0.0	0.0	2.180683352485	0.0	0.0	-0.0	0.0	0.0	-0.0	-0.0	-0.0
Btk	0.0	0.0	0.0	0.0	0.0	0.0	-0.0	-0.0	-0.0	-0.0	0.0	0.0	-0.0	-0.0	-0.0	0.0	0.0	0.0	0.0	0.0	-1.1279601350218798	-0.0	0.0	0.0	0.0	0.0	-0.0	-0.0	0.0
Btla	4.108153193294419	-0.0	-0.0	0.0	-0.0	-0.0	0.0	0.0	-0.0	0.0	0.0	0.0	0.0	-0.0	-0.0	0.0	0.0	0.0	0.0	-0.0	0.0	0.0	-0.0	0.0	-0.0	0.0	-0.0	-0.0	0.0
Btn1a1	0.7168632281471551	0.0	0.0	-0.0	-0.0	0.0	0.0	-0.0	-0.0	-0.0	-0.0	-0.0	0.0	-0.0	0.0	-0.0	0.0	0.0	0.0	-0.0	-0.0	0.0	0.0	-0.0	-0.0	-0.0	-0.0	-0.0	-0.0
Btn2a2	-0.0	-0.0	0.0	0.0	-0.0	0.0	-0.0	0.0	0.0	-0.0	-0.0	-0.0	-0.0	-0.0	-0.0	0.0	0.0	0.0	-0.0	0.0	-1.8612167111622102	-0.0	-0.0	0.0	-0.0	0.0	0.0	0.0	0.0
Btrc	-0.44476615905659794	0.0	0.0	-0.0	-0.0	0.0	0.0	-0.0	0.0	-0.0	0.0	-0.0	-0.0	0.0	0.0	-0.0	0.0	-0.0	-0.0	0.0	-0.0	0.0	-0.0	-0.0	0.0	0.0	-0.0	0.0	-0.0
Bub1	0.0	-0.0	0.0	0.0	0.0	0.0	0.0	-0.0	-0.0	0.0	-0.0	-0.0	-0.0	-0.0	0.0	0.0	-0.0	-0.0	-0.0	0.0	-0.0	0.0	-0.0	1.1961678135808702	-0.0	-0.0	0.0	0.0	1.1942710508262901
Bub1b	0.300827971200625	-0.0	-0.0	-0.0	-0.0	0.0	-0.0	0.0	-0.0	0.0	-0.0	0.0	-0.0	-0.0	0.0	-0.0	-0.0	-0.0	-0.0	0.0	-0.0	-0.0	-0.0	0.8587431493394391	0.0	0.0	-0.0	0.0	0.8458617812914442
Bud31	-0.0	-0.0	-0.0	0.0	0.0	-0.0	-0.0	0.0	-0.0	-0.0	-0.0	0.0	0.0	0.0	-0.0	0.0	-0.0	-0.0	-0.0	0.0	0.337467278783879	-0.0	0.0	0.0	-0.0	-0.0	-0.0	0.0	0.0
Bves	-0.0	0.0	0.0	-0.0	0.0	-0.0	-0.0	0.0	0.0	0.0	0.0	0.0	-0.0	-0.0	-0.0	-0.0	0.0	-0.0	0.0	0.0	0.0	0.0	0.0	-1.04281192711687	0.0	0.0	0.0	0.0	-1.04437460125608
Bzrap1	-1.1074327774605601	-0.0	-0.0	0.0	-0.0	-0.0	-0.0	-0.0	-0.0	-0.0	0.0	0.0	-0.0	0.0	-0.0	-0.292883058417656	-0.0	-0.0	-0.174002190847125	0.0	0.519492302835756	0.0	-0.0	-0.0	0.0	-0.0	-0.0	0.0	-0.0
Bzw1	-0.0	0.0	-0.0	-0.0	0.0	-0.0	-0.0	0.0	-0.0	-0.0	0.0	0.0	-0.0	-0.0	0.0	0.0	-0.0	-0.0	-0.0	0.0	-0.0	0.0	-0.0	1.00057713754464	-0.0	0.0	0.0	-0.0	1.0013601149612201
Bzw2	-0.53618981744798	0.0	0.0	-0.0	-0.0	0.0	0.0	0.0	-0.0	-0.0	-0.0	0.0	-0.0	-0.0	-0.0	-0.0	0.0	0.0	0.0	0.0	0.0	0.0	0.0	0.0	-0.0	-0.0	0.0	0.0	0.0
C030039L03Rik	-1.0385685480867701	-0.0	-0.0	-0.0	-0.0	-0.0	-0.0	0.0	0.0	0.0	0.0	0.0	0.0	-0.0	-0.0	-0.0	-0.0	0.0	0.0	-0.0	0.29358727976344	-0.0	-0.0	0.0	-0.0	-0.0	0.0	-0.0	0.0
C130026I21Rik	0.0	-0.0	-0.0	-0.0	0.0	0.0	-0.0	-0.0	0.0	0.0	-0.0	-0.0	0.0	0.0	-0.0	-0.0	0.0	0.0	0.0	0.0	0.0	0.0	0.0	9.13167384390769	0.0	-0.0	-0.0	0.0	9.17008593363258
C130074G19Rik	0.9493116595796421	0.0	0.0	0.0	-0.0	0.0	0.0	-0.0	0.0	-0.0	-0.0	-0.0	0.0	0.0	-0.0	-0.0	0.0	0.0	-0.0	0.0	0.0	0.0	0.0	-0.0	0.0	0.0	-0.0	0.0	-0.0
C1galt1	-1.48333021636215	0.0	-0.0	0.0	0.0	-0.0	-0.0	-0.0	0.0	0.0	0.0	0.0	0.0	0.0	0.0	0.0	0.0	-0.0	-0.0	0.0	-1.04363272538878	-0.0	-0.0	0.0	-0.0	-0.0	0.0	-0.0	0.0
C1galt1c1	-0.0	0.0	-0.0	-0.0	0.0	0.0	0.0	0.0	0.0	0.0	-0.0	0.0	0.0	-0.0	0.0	0.0	0.0	-0.0	0.0	-0.0	-0.43144723436932303	-0.0	0.0	0.0	-0.0	0.0	-0.0	0.0	0.0
C1qb	0.252385986221493	0.0	0.0	0.0	0.0	0.0	0.0	0.0	0.0	0.0	0.0	0.0	0.0	0.0	-0.0	-0.0	-0.0	0.0	0.0	0.0	-0.0	0.0	0.0	-0.0	0.0	0.0	0.0	-0.0	-0.0
C1qbp	-0.0	0.0	0.0	0.0	-0.0	-0.0	-0.0	0.0	0.0	-0.0	-0.0	0.0	0.0	0.0	-0.0	0.0	0.0	0.0	0.0	-0.0	0.4579261394909389	0.0	0.0	-0.0	-0.0	-0.0	0.0	0.0	-0.0
C1qc	0.461825488640647	0.0	0.0	0.0	-0.0	0.0	-0.0	0.0	0.0	0.0	0.0	0.0	0.0	0.0	-0.0	-0.0	-0.0	0.0	0.0	0.0	-0.0	0.0	0.0	-0.0	0.0	0.0	0.0	-0.0	-0.0
C1ql1	-2.09403195346336	-0.0	0.0	0.0	0.0	0.0	0.0	0.0	-0.0	0.0	-0.0	-0.0	0.0	-0.0	0.0	-0.0	-0.0	-0.0	0.0	-0.0	0.813465611759567	0.0	0.0	-0.0	-0.0	-0.0	0.0	0.0	-0.0
C1ql2	-2.1269456416657	0.0	0.0	-0.0	-0.0	-0.0	0.0	0.0	0.0	0.0	-0.0	-0.0	-0.0	0.0	0.0	0.0	-0.0	-0.0	-0.0	-0.0	0.0	0.0	0.0	-0.0	-0.0	-0.0	0.0	-0.0	-0.0
C1ql3	-1.73483822783007	0.0	0.0	0.0	0.0	-0.0	-0.0	-0.0	0.0	0.0	0.0	-0.0	-0.0	-0.0	0.0	0.0	-0.0	0.0	-0.0	0.0	-1.1131522955904198	0.0	-0.0	-0.0	-0.0	0.0	0.17225741186034302	0.0	-0.0
C1ql4	0.0	0.0	0.0	0.0	0.0	-0.0	-0.0	-0.0	-0.0	0.0	0.0	-0.0	0.0	-0.0	0.0	0.0	0.0	0.0	0.0	-6.629324722157401	-0.0	0.0	0.0	-0.0	-0.0	-0.0	-0.0	0.0	-0.0
C1qtnf1	6.213685017613231	-0.0	0.0	-0.0	0.0	-0.0	-0.0	-0.0	0.0	0.0	0.0	-0.0	0.0	0.0	-0.0	-0.0	0.0	0.0	0.0	-0.0	-1.59456827795515	0.0	-0.0	-0.795664923526461	-0.0	0.0	0.0	-0.0	-0.8009933169548771
C1qtnf2	5.92460993093468	0.0	0.0	-0.0	-0.0	-0.0	-0.0	-0.0	0.0	0.0	-0.0	-0.0	-0.0	-0.0	0.0	0.0	0.0	0.0	-0.0	-0.0	0.0	0.0	0.0	-0.0	0.0	-0.0	0.0	-0.0	-0.0
C1qtnf4	-2.2772339002699598	0.0	0.0	0.0	0.0	0.0	-0.0	0.0	-0.0	-0.0	-0.0	-0.0	-0.0	-0.0	0.0	-0.0	0.0	0.0	-0.0	0.0	1.11306450251326	0.0	0.0	-0.0	0.0	-0.0	0.0	0.0	-0.0
C1qtnf5	-1.10639421898322	0.0	0.0	-0.0	0.0	-0.0	0.0	0.0	-0.0	-0.0	-0.0	0.0	0.0	0.0	0.0	0.0	0.0	0.0	0.0	-0.0	0.8180450285504829	0.0	0.0	-0.0	0.0	-0.0	0.0	-0.0	-0.0
C1qtnf6	1.00266705517546	0.0	-0.0	-0.0	0.0	-0.0	-0.0	-0.0	-0.0	0.0	-0.0	-0.0	-0.0	-0.0	0.0	-0.0	0.0	-0.0	-0.0	0.0	0.0	0.0	0.0	-0.0	-0.0	-0.0	0.0	0.0	-0.0
C1qtnf7	4.10388482369805	0.0	0.0	0.0	-0.0	-0.0	0.0	-0.0	0.0	0.0	0.0	0.0	0.0	-0.0	0.0	0.0	0.0	0.0	-0.0	0.0	-0.0	-0.0	-0.0	-0.0	-0.0	0.0	0.0	-0.0	-0.0
C1ra	1.3577318599416501	0.0	-0.0	-0.0	-0.0	-0.0	0.0	-0.0	0.0	0.0	0.0	0.0	-0.0	0.0	-0.0	0.0	-0.0	0.0	-0.0	1.5484795173778	-0.0	0.0	-0.0	-0.0	0.0	0.0	0.0	-0.0	-0.0
C1s1	2.8388632086174796	0.0	-0.0	-0.0	-0.0	-0.0	0.0	-0.0	-0.0	-0.0	-0.0	0.0	-0.0	-0.0	-0.0	0.0	0.0	0.0	-0.0	0.0	0.0	0.0	-0.0	-0.0	0.0	-0.0	0.0	0.0	-0.0
C1s2	-0.0	0.0	0.0	0.0	0.0	-0.0	-0.0	-0.0	0.0	0.0	0.0	-0.0	0.0	0.0	-0.0	0.0	0.0	0.0	0.0	0.0	1.56367153101933	0.0	0.0	-0.0	0.0	-0.0	0.0	-0.0	0.0
C2	0.535384500935525	0.0	0.0	0.0	0.0	-0.0	-0.0	-0.0	0.0	0.0	0.0	0.0	0.0	-0.0	0.0	-0.0	-0.0	0.0	-0.0	-0.0	0.0	-0.0	-0.0	-0.0	0.0	-0.0	0.0	-0.0	-0.0
C2cd2	0.323707015119965	-0.0	-0.0	-0.0	-0.0	-0.0	-0.0	0.0	0.0	0.0	0.0	0.0	0.0	0.0	-0.0	0.0	0.0	0.0	0.0	-0.47621881581364	-0.0	-0.0	0.0	-0.0	0.0	-0.0	-0.0	-0.0	-0.0
C2cd2l	-0.0	0.0	0.0	0.0	-0.0	-0.0	-0.0	0.0	-0.0	0.0	0.0	0.0	-0.0	-0.0	-0.0	-0.0	-0.0	0.0	-0.0	0.0	0.3865485636674871	0.0	-0.0	-0.0	0.0	-0.0	0.0	0.0	-0.0
C2cd3	-0.0	-0.0	0.0	0.0	0.0	-0.0	-0.0	-0.0	-0.0	0.0	0.0	-0.0	-0.0	-0.0	-0.0	-0.0	-0.0	-0.0	-0.0	0.0	-0.7285353572978399	-0.0	-0.0	0.0	-0.0	-0.0	0.0	0.0	0.0
C2cd4c	-1.1356968804565701	0.0	0.0	0.0	-0.0	0.0	-0.0	-0.0	-0.0	0.0	0.0	-0.0	-0.0	-0.0	0.0	-0.0	-0.0	0.0	-0.455623579139266	0.5865848754463621	0.469364599142169	0.0	0.0	-0.0	-0.0	-0.0	0.0	-0.0	-0.0
C2cd5	-0.40500948991650393	-0.0	-0.0	0.0	0.0	-0.0	0.0	-0.0	-0.0	0.0	0.0	0.0	-0.0	-0.0	-0.0	-0.0	-0.0	0.0	-0.0	0.0	0.7163907653476099	0.0	-0.0	0.0	0.0	-0.0	-0.0	-0.0	0.0
C3	0.645796094741892	0.0	0.0	0.0	-0.0	-0.0	-0.0	-0.0	-0.0	0.0	-0.0	-0.0	-0.0	-0.0	0.0	-0.0	0.0	0.0	0.0	-0.0	-0.0	0.0	0.0	-0.0	0.0	0.0	0.0	-0.0	-0.0
C330007P06Rik	-0.0	0.0	-0.0	-0.0	0.0	-0.0	0.0	-0.0	-0.0	0.0	0.0	0.0	-0.0	-0.0	0.0	0.0	-0.0	0.0	-0.0	0.0	-0.627257778038218	-0.0	-0.0	0.0	-0.0	0.0	0.0	0.0	0.0
C330021F23Rik	0.0	0.0	0.0	0.0	-0.0	-0.0	-0.0	-0.0	-0.0	-0.0	0.0	-0.0	-0.0	0.0	1.06617751642858	-0.0	-0.0	0.0	0.0	-0.0	0.0	-0.0	-0.0	-0.0	0.0	0.0	-0.0	-0.0	-0.0
C330027C09Rik	-0.0	0.0	-0.0	-0.0	-0.0	-0.0	-0.0	-0.0	-0.0	0.0	0.0	0.0	-0.0	-0.0	0.0	0.0	-0.0	-0.0	0.0	0.0	-0.0	0.0	-0.0	1.24073793686648	-0.0	0.0	-0.0	-0.0	1.23445831329353
C4b	1.70087698441126	-0.0	0.0	-0.0	-0.0	0.0	0.0	-0.0	-0.0	0.0	-0.0	-0.0	-0.0	0.0	-0.0	-0.0	-0.0	0.0	0.0	-0.0	0.0	0.0	-0.0	-0.0	0.0	0.0	0.0	0.0	-0.0
C4bp	0.0	-0.0	-0.0	-0.0	0.0	-0.0	-0.0	-0.0	-0.0	0.0	0.0	0.0	-0.0	-0.0	0.0	-0.0	-0.0	4.6223692494659	-0.0	0.0	0.0	-0.0	-0.0	0.0	0.0	-0.0	0.0	-0.0	0.0
C4bp-ps1	0.0	-0.0	-0.0	-0.0	-0.0	0.0	-0.0	-0.0	0.0	-0.0	-0.0	0.0	-0.0	-0.0	-0.0	0.0	-0.0	0.0	0.0	-0.0	3.1960798193666	-0.0	0.0	-0.0	-0.0	-0.0	-0.0	-0.0	-0.0
C530008M17Rik	-0.5274450131836009	0.0	0.0	0.0	-0.0	0.0	-0.0	0.0	0.0	0.0	0.0	-0.0	-0.0	0.0	0.0	0.0	0.0	-0.0	0.0	0.0	-1.03502673467521	0.0	-0.0	-0.0	-0.0	0.13250326323027	0.0	0.0	-0.0
C5ar1	0.0	0.0	0.0	0.0	0.0	0.0	0.0	0.0	-0.0	0.0	0.0	-0.0	0.0	0.0	0.0	0.0	-0.0	4.442500614035089	0.0	-0.0	-0.0	-0.0	-0.0	-0.0	0.0	-0.0	0.0	-0.0	-0.0
C5ar2	0.0	-0.0	0.0	0.0	-0.0	-0.0	-0.0	-0.0	0.0	0.0	0.0	0.0	0.0	0.0	-0.0	0.0	-0.0	3.11866285640468	0.0	0.0	-0.0	-0.0	0.0	-0.0	-0.0	-0.0	0.0	-0.0	-0.0
C6	-0.0	-0.0	0.0	0.0	-0.0	0.0	0.0	0.0	-0.0	0.0	-0.0	0.0	-0.0	-0.0	0.0	0.0	0.0	4.33262642017862	0.0	0.0	-0.0	-0.0	0.0	-0.0	-0.0	-0.0	-0.0	-0.0	-0.0
C730034F03Rik	0.0	-0.0	0.0	-0.0	-0.0	-0.0	-0.0	-0.0	-0.0	0.0	-0.0	0.0	-0.0	0.0	-0.0	-0.0	-0.0	0.0	0.0	-0.0	1.1034626184522	-0.0	-0.0	-0.0	-0.0	0.0	-0.0	0.0	-0.0
C77080	-0.0	-0.0	0.0	0.0	-0.0	-0.0	-0.0	0.0	-0.0	-0.0	-0.0	-0.0	-0.0	-0.0	0.0	-0.0	-0.0	-0.0	-0.794230195969804	0.0	-0.0	-0.0	0.0	0.0	0.0	-0.0	0.0	-0.0	0.0
C77370	-1.6189717758543798	0.0	0.0	-0.0	-0.0	-0.0	-0.0	0.0	0.0	0.0	0.0	0.0	-0.0	-0.0	0.0	-0.0	-0.0	0.0	0.0	0.0	-1.29716603317164	0.0	-0.0	-0.0	-0.0	0.0	0.0	0.0	-0.0
C87436	-0.0	-0.0	0.0	0.0	-0.0	-0.0	-0.0	-0.0	-0.0	-0.0	-0.0	0.0	-0.0	-0.0	-0.0	-0.0	-0.0	0.0	-0.0	-0.0	-0.0	-0.0	0.0	0.0	-0.0	-0.25142556725508397	0.0	-0.0	0.0
C8a	0.0	-0.0	0.0	-0.0	-0.0	0.0	-0.0	0.0	-0.0	0.0	-0.0	0.0	-0.0	-0.0	-0.0	0.0	0.0	0.0	0.0	-0.0	0.0	-0.0	-0.0	2.20827426651562	0.0	0.0	0.0	-0.0	2.09082065335433
C920009B18Rik	0.48668751037299895	-0.0	-0.0	-0.0	0.0	0.0	0.0	-0.0	-0.0	-0.0	0.0	0.0	0.0	0.0	-0.0	-0.0	0.0	4.19832586835812	0.0	0.0	1.4243032772041397	0.0	-0.0	0.0	0.0	-0.0	-0.0	-0.0	0.0
CAAA01093181.2	-0.0	0.0	0.0	-0.0	-0.0	0.0	-0.0	0.0	-0.0	-0.0	0.0	0.0	-0.0	-0.0	-0.0	-0.0	-0.0	3.66791628423833	-0.0	-0.0	-0.0	-0.0	-0.0	-0.0	-0.0	0.0	-0.0	0.0	-0.0
CAAA01147332.1	0.0	-0.0	-0.0	-0.0	0.0	-0.0	-0.0	0.0	0.0	-0.0	-0.0	-0.0	-0.0	0.0	0.0	-0.0	-0.0	0.0	-0.0	0.0	1.20622579724647	0.0	0.0	-0.0	-0.0	-0.0	0.0	0.0	-0.0
CR936839.1	-4.22451913499118	0.0	0.0	-0.0	-0.0	-0.0	-0.0	0.0	-0.0	-0.0	0.0	0.0	-0.0	-0.0	0.0	-0.0	-0.0	0.0	-0.0	-0.0	-0.0	0.0	0.0	0.0	-0.0	-0.0	0.0	-0.0	0.0
CR974586.1	0.0	0.0	0.0	-0.0	0.0	-0.0	0.0	0.0	0.0	-0.0	-0.0	0.0	0.0	-0.0	-0.0	0.0	0.0	-0.0	-1.1256138289597701	-0.0	1.0314541429986501	0.0	1.09343773502359	-0.0	0.0	-0.0	-0.0	0.0	-0.0
CR974586.2	6.2939029015739	0.0	0.0	-0.0	0.0	-0.0	0.0	0.0	0.0	-0.0	0.0	-0.0	-0.0	-0.0	0.0	-0.0	-0.0	0.0	0.0	0.0	0.0	0.0	0.0	0.0	0.0	-0.0	0.0	-0.0	0.0
CR974586.3	0.0	0.0	0.0	0.0	0.0	0.0	0.0	0.0	0.0	0.0	0.0	0.0	0.0	0.0	0.0	0.0	0.0	-0.0	0.0	0.0	5.514928578777549	0.0	0.0	0.0	0.0	-0.0	0.0	-0.0	0.0
CR974586.4	0.0	0.0	0.0	0.0	0.0	0.0	0.0	0.0	-0.0	-0.0	-0.0	-0.0	-0.0	-0.0	0.0	-0.0	-0.0	0.0	-0.0	0.0	6.91384805938171	0.0	-0.0	0.0	0.0	0.0	-0.0	0.0	0.0
CR974586.6	0.0	0.0	-0.0	-0.0	0.0	0.0	0.0	-0.0	0.0	-0.0	0.0	-0.0	-0.0	0.0	0.0	-0.0	-0.0	-2.03513039627153	-0.939057686596467	0.0	0.0	-0.0	-0.0	-0.0	0.0	0.0	-0.0	-0.0	-0.0
Cab39	-0.296006598757226	0.0	-0.0	-0.0	-0.0	-0.0	-0.0	0.0	0.0	-0.0	0.0	0.0	0.0	-0.0	-0.0	0.0	0.0	0.0	-0.0	0.0	-0.22117476655338297	-0.0	-0.0	0.0	-0.0	0.0	0.0	0.0	0.0
Cab39l	0.0	0.0	0.0	-0.0	0.0	-0.0	-0.0	0.0	0.0	0.0	-0.0	0.0	-0.0	-0.0	-0.0	0.50722008960401	0.0	-0.0	0.0	0.0	-0.0	0.0	0.0	0.0	-0.0	-0.0	-0.0	-0.0	0.0
Cabin1	0.0	-0.0	0.0	0.0	-0.0	0.0	-0.0	-0.0	-0.0	-0.0	0.0	-0.0	-0.0	-0.0	-0.0	-0.0	0.0	0.0	-0.0	0.0	0.572387970343007	0.0	-0.0	0.0	-0.0	-0.0	0.0	0.0	0.0
Cables1	-0.677784656893238	-0.0	-0.0	-0.0	0.0	0.0	0.0	-0.0	-0.0	-0.0	-0.0	-0.0	0.0	0.0	2.93541064156832	-0.0	0.0	0.0	0.0	-0.0	0.0	-0.0	-0.0	-0.574409497402629	-0.0	0.0	-0.0	-0.0	-0.591689166330643
Cabp1	0.0	-0.41258113407743796	-0.0	0.0	-0.0	0.0	0.0	0.0	0.0	-0.0	-0.0	0.0	-0.0	0.0	-0.0	-0.0	-0.0	0.0	-0.542422428209241	0.0	0.47377946907259	-0.0	0.0	-0.0	0.0	-0.0	0.0	0.0	-0.0
Cabp4	6.6660110615568495	-0.0	-0.0	0.0	0.0	0.0	0.0	-0.0	0.0	0.0	0.0	0.0	-0.0	-0.0	-0.0	-0.0	-0.0	4.77542467816588	0.0	0.0	-0.0	0.0	0.0	0.0	0.0	-0.0	-0.0	-0.0	-0.0
Cabyr	0.0	-0.0	0.0	0.0	-0.0	0.0	-0.0	0.0	0.0	-0.0	-0.0	0.0	-0.0	0.0	-0.0	0.0	0.0	0.0	-0.6253292719325501	0.0	0.6442219695697889	0.0	0.0	0.0	-0.0	-0.0	-0.0	-0.0	0.0
Cacfd1	-0.243233836202177	-0.0	0.0	0.0	0.0	0.0	0.0	-0.0	-0.0	-0.0	-0.0	-0.0	0.0	0.0	-0.0	-0.0	0.0	0.0	0.0	0.0	0.0	-0.0	0.0	-0.0	-0.0	-0.0	-0.0	-0.0	-0.0
Cachd1	0.0	-0.0	-0.0	0.0	0.0	0.0	-0.0	0.0	0.0	0.0	0.0	-0.0	-0.0	-0.0	3.90388014821837	0.0	0.0	-0.0	0.604779500643942	-0.0	-1.03452872832395	0.0	0.0	0.675684888442783	-0.0	0.0	0.0	0.0	0.6782390312007449
Cacna1a	-0.730694245289469	-0.0	-0.0	-0.0	0.0	0.0	0.0	-0.0	-0.0	-0.0	0.0	-0.0	-0.0	-0.0	0.0	-0.0	-0.0	0.0	-0.0	0.0	-0.8194398158570029	-0.0	-0.0	-0.569735338687464	0.0	0.0	0.0	-0.0	-0.565208504976396
Cacna1b	-1.2625286693016298	-0.0	0.0	0.0	0.0	0.0	0.0	-0.0	-0.0	-0.0	0.0	-0.0	-0.0	-0.0	-0.0	-0.0	-0.0	0.0	-0.0	0.0	-0.5648253809381271	-0.0	-0.0	0.0	0.0	0.0	-0.0	0.0	0.0
Cacna1c	-0.249496467243485	0.0	0.0	0.0	-0.0	-0.0	-0.0	-0.0	0.0	0.0	0.0	-0.0	-0.0	-0.0	0.0	-0.0	0.0	0.0	0.0	0.0	-0.6941278563349479	-0.0	-0.0	0.0	-0.0	0.0	0.0	0.0	0.0
Cacna1d	-0.81419807428874	-0.0	-0.0	0.0	-0.0	0.0	-0.0	-0.0	-0.0	0.0	0.0	-0.0	-0.0	-0.0	0.0	-0.0	0.0	0.0	-0.0	0.0	-0.0	-0.0	-0.0	-0.0	0.0	0.0	0.0	0.0	-0.0
Cacna1e	0.0	-0.0	0.0	-0.0	-0.0	-0.0	-0.0	-0.0	-0.0	0.0	0.0	0.0	-0.0	-0.0	-0.0	-0.0	0.0	0.0	0.0	0.0	-0.0	0.0	-0.0	0.8411909584585241	0.0	0.0	0.0	-0.0	0.85927655461716
Cacna1g	1.8933364731356002	-0.0	0.0	0.0	-0.0	0.0	-0.0	-0.0	-0.0	0.0	-0.0	-0.0	0.0	-0.0	-0.0	0.0	0.0	0.0	0.43705758963220204	-0.0	0.458334376008183	-0.0	-0.0	-0.0	-0.0	-0.0	0.0	-0.0	-0.0
Cacna1h	-0.6407772142024921	-0.0	-0.0	0.0	0.0	-0.0	-0.0	0.0	0.0	0.0	0.0	0.0	-0.0	-0.0	0.0	-0.0	0.0	-0.0	-0.0	0.0	0.677274667055007	0.0	-0.0	-0.97508267195761	0.0	0.0	0.0	0.0	-0.0
Cacna1i	-1.90664037988847	-0.0	0.0	0.0	0.0	-0.0	0.0	-0.0	-0.0	-0.0	0.0	0.0	-0.0	-0.0	0.0	-0.0	0.0	0.0	-0.506262551765049	0.0	-0.284520198076463	-0.0	-0.0	-0.0	0.0	-0.0	0.0	-0.0	-0.0
Cacna1s	-0.0	0.0	-0.0	-0.0	0.0	-0.0	-0.0	0.0	0.0	0.0	0.0	-0.0	0.0	-0.0	-0.0	0.0	-0.0	0.0	0.0	-0.0	1.1910786187798101	0.0	0.0	-0.9586732118788391	-0.0	0.0	0.0	-0.0	-0.947806429184956
Cacna2d1	0.0	0.0	-0.0	0.0	-0.0	-0.0	-0.0	0.0	-0.0	0.0	0.0	0.0	-0.0	-0.0	0.0	0.0	0.0	-0.0	-0.0	0.0	-0.367706466699004	0.0	-0.0	-0.0	-0.0	-0.0	0.0	0.0	-0.0
Cacna2d2	-1.17775373431762	-0.0	0.0	-0.0	0.0	0.0	0.0	-0.0	-0.0	0.0	0.0	-0.0	0.0	-0.0	0.0	-0.0	0.0	0.0	0.7778321663050219	-0.0	-0.0	-0.0	0.0	0.0	0.0	0.0	-0.0	-0.0	-0.0
Cacna2d3	-1.27358013972095	-0.0	-0.0	-0.0	0.0	-0.0	0.0	0.0	0.0	-0.0	0.0	0.0	-0.0	-0.0	-0.0	-0.0	0.0	-0.0	-0.0	0.0	-0.8359945979223778	0.0	0.0	-0.0	-0.0	0.32974292330695	0.0	-0.0	-0.0
Cacna2d4	0.0	-0.0	-0.0	-0.0	-0.0	0.0	0.0	-0.0	0.0	-0.0	-0.0	0.0	0.0	-0.0	-0.0	0.0	0.0	3.72371991374697	0.0	-0.0	-0.0	0.0	0.0	-0.0	0.0	-0.0	-0.0	-0.0	-0.0
Cacnb1	-0.0	-0.0	-0.0	0.0	-0.0	-0.0	-0.0	-0.0	0.0	0.0	0.0	0.0	-0.0	-0.0	0.0	-0.0	-0.0	0.0	-0.287130228521465	0.0	0.0	0.0	0.0	-1.02021919383509	0.0	-0.0	-0.0	0.0	-1.0199091462129302
Cacnb2	-0.0	0.0	0.0	0.0	-0.0	-0.0	-0.0	-0.0	0.0	0.0	0.0	0.0	0.0	-0.0	-0.0	-0.0	-0.0	0.0	0.23263129994523604	0.0	-0.622883291599437	-0.0	-0.0	0.0	0.0	0.0	0.0	0.148018470029913	0.0
Cacnb3	-0.47887550508264604	-0.0	-0.0	0.0	-0.0	0.0	0.0	-0.0	-0.0	-0.0	0.0	0.0	-0.0	0.0	0.0	-0.0	0.0	0.0	0.0	0.0	0.6206106221198571	0.0	0.0	-0.0	0.0	-0.158180937960963	0.0	0.0	-0.0
Cacnb4	-1.46341570386332	-0.0	-0.0	-0.0	-0.0	-0.0	-0.0	-0.0	-0.0	0.0	0.0	0.0	-0.0	-0.0	-0.0	0.0	0.0	-0.0	-0.485796172357188	0.0	-1.03273363695004	-0.0	-0.0	-0.0	-0.0	0.0	-0.0	-0.0	-0.0
Cacng1	0.0	0.0	0.0	-0.0	-0.0	-0.0	0.0	-0.0	0.0	0.0	0.0	0.0	-0.0	0.0	0.0	-0.0	-0.0	0.0	0.0	0.0	0.0	0.0	0.0	-1.8100565335936498	-0.0	-0.0	0.0	0.0	-1.8118369727698
Cacng2	0.0	-0.0	0.0	-0.0	0.0	-0.0	0.0	0.0	-0.0	-0.0	-0.0	0.0	-0.0	-0.0	-0.0	-0.0	0.0	0.0	-0.0	-0.0	-0.511243806074427	-0.0	0.0	-0.0	-0.0	0.0	0.0	-0.0	-0.0
Cacng3	-0.0	0.0	0.0	0.0	-0.0	-0.0	-0.0	-0.0	-0.0	-0.0	-0.0	0.0	-0.0	-0.0	0.0	-0.0	-0.0	-0.0	-0.6609638935494301	0.0	-0.38152590501171	0.0	0.0	-0.0	0.0	-0.0	0.0	-0.0	-0.0
Cacng4	-1.67846131400113	0.0	0.0	0.0	0.0	-0.0	-0.0	-0.0	0.0	0.0	0.0	0.0	0.0	-0.0	-0.0	-0.0	-0.0	-0.0	0.47061587935814003	-0.0	0.9066509308515741	0.0	0.0	-0.0	0.0	-0.0	-0.0	-0.0	-0.0
Cacng5	-0.617120533562904	0.0	-0.0	0.0	0.0	0.0	-0.0	0.0	-0.0	0.0	0.0	-0.0	0.0	0.0	0.0	0.0	-0.0	-0.0	0.8296024441045301	-0.0	-0.0	-0.0	-0.0	-0.0	-0.0	0.0	-0.0	0.0	-0.0
Cacng6	-6.128851932300679	0.0	-0.0	0.0	-0.0	0.0	-0.0	-0.0	-0.0	-0.0	-0.0	-0.0	-0.0	0.0	0.0	0.0	-0.0	0.0	0.0	0.0	1.13616303758062	0.0	-0.0	-1.10638877050552	-0.0	-0.0	0.0	-0.0	-1.12624449676859
Cacng7	-1.3647196282852398	-0.0	0.0	0.0	0.0	0.0	-0.0	-0.0	-0.0	-0.0	0.0	0.0	0.0	-0.0	0.0	0.0	0.0	-0.0	-0.0	-0.0	-1.31125817242685	-0.0	0.0	-0.0	0.0	0.0	-0.0	-0.0	-0.0
Cacng8	-1.53373832563714	-0.0	0.0	0.0	0.0	0.0	-0.0	0.0	0.0	0.0	0.0	-0.0	-0.0	0.0	0.0	-0.0	0.0	-0.0	0.0	0.0	-1.69507252852784	-0.0	-0.0	0.0	0.0	0.0	0.0	0.0	0.0
Cacul1	-0.0	0.0	-0.0	0.0	0.0	-0.0	-0.0	0.0	0.0	0.0	0.0	-0.0	0.0	-0.0	0.0	0.0	-0.0	-0.0	0.0	0.0	-0.299378122959493	-0.0	-0.0	0.0	-0.0	-0.0	0.0	0.0	0.0
Cacybp	-0.0	0.0	-0.0	-0.0	0.0	-0.0	-0.0	0.0	0.0	0.0	0.0	0.0	0.0	0.0	0.0	0.0	-0.0	0.0	0.0	-0.0	0.57106778665681	0.0	0.0	1.04015626772892	-0.0	0.0	0.0	0.0	1.0388512833474701
Cad	-0.0	-0.0	0.0	0.0	0.0	0.0	0.0	-0.0	-0.0	0.0	0.0	-0.0	-0.0	-0.0	1.01227319328949	-0.0	-0.0	-0.0	-0.0	-0.0	-0.525432462177076	-0.0	-0.0	0.0	-0.0	0.0	0.0	0.0	0.0
Cadm1	-1.33619978677653	0.0	0.0	-0.0	0.0	0.0	0.0	0.0	-0.0	-0.0	0.0	-0.0	-0.0	-0.0	0.0	0.0	-0.0	-0.0	-0.301372800283234	0.0	-0.47775983126437	0.0	-0.0	-0.0	-0.0	0.0	0.0	-0.0	-0.0
Cadm2	-1.6875050484794598	-0.0	0.0	-0.0	-0.0	-0.0	0.0	0.0	-0.0	0.0	0.0	0.0	-0.0	-0.0	0.0	0.0	0.0	-0.0	0.0	0.0	-0.5003709475609049	0.0	-0.0	-0.0	-0.0	0.0	0.0	0.0	-0.0
Cadm3	-1.6921823425712499	0.0	0.0	0.0	0.0	0.0	0.0	-0.0	-0.0	-0.0	0.0	-0.0	-0.0	0.0	0.0	-0.0	-0.0	-0.0	-0.0	0.0	-0.741808285597105	-0.0	-0.0	-0.9586739002293589	0.0	-0.0	0.0	0.0	-0.94642145670731
Cadm4	-1.7122613219032699	0.0	0.0	-0.0	0.0	0.0	0.0	0.0	-0.0	-0.0	-0.0	0.0	0.0	-0.0	0.0	0.0	0.0	0.0	-0.0	-0.0	-0.732595119696337	-0.0	0.0	-0.0	-0.0	-0.0	-0.0	-0.0	-0.0
Cadps	-1.3089581625413	-0.0	0.0	-0.0	0.0	0.0	-0.0	-0.0	0.0	-0.0	0.0	0.0	0.0	-0.0	0.0	0.0	-0.0	-0.0	-0.0	-0.0	-1.1177115981563701	-0.0	0.0	0.0	-0.0	0.165500730372358	0.0	0.0	0.0
Cadps2	-0.504102148603614	0.0	-0.0	-0.0	0.0	0.0	0.0	-0.0	-0.0	0.0	0.0	-0.0	0.0	-0.0	0.0	-0.0	-0.0	0.0	-0.0	0.0	-1.0385685490793801	-0.0	0.0	-0.0	-0.0	-0.0	0.0	0.0	-0.0
Calb1	1.14533113163006	0.0	0.0	0.0	0.0	-0.0	-0.0	0.0	-0.0	-0.0	0.0	0.0	-0.0	-0.0	0.0	-0.0	-0.0	0.0	0.0	0.0	0.6017768194022739	-0.0	0.0	-0.0	-0.0	0.0	0.0	0.0	-0.0
Calb2	-3.5477199984900896	0.0	0.0	0.0	0.0	-0.0	-0.0	-0.0	-0.0	0.0	0.0	0.0	0.0	0.0	0.0	0.0	0.0	-1.4916109460531002	2.02881396649744	-0.0	0.0	-0.0	0.0	0.0	0.0	-0.0	0.0	0.0	0.0
Calca	-4.56168606901973	0.0	0.0	0.0	-0.0	0.0	-0.0	-0.0	0.0	0.0	-0.0	-0.0	0.0	0.0	-0.0	0.0	0.0	-0.0	-0.0	-0.0	-0.0	-0.0	0.0	0.0	-0.0	0.0	0.0	-0.0	0.0
Calcoco1	0.330640612890005	0.0	-0.0	0.0	-0.0	-0.0	0.0	-0.0	-0.0	-0.0	-0.0	0.0	-0.0	-0.0	-0.0	-0.0	0.0	-0.0	-0.0	0.0	-0.0	-0.0	-0.0	-0.0	-0.0	-0.0	-0.0	0.0	-0.0
Calcoco2	-0.0	-0.0	0.0	-0.0	0.0	0.0	-0.0	0.0	0.0	0.0	0.0	-0.0	0.0	-0.0	-0.0	0.0	-0.0	3.35568190184327	0.0	0.0	-0.0	0.0	0.0	0.0	0.0	0.0	0.0	-0.0	0.0
Calcrl	-0.986221376536489	0.0	0.0	0.0	0.0	-0.0	0.0	-0.0	0.0	0.0	0.0	0.0	0.0	-0.0	0.0	0.0	0.0	0.0	0.0	-0.0	-0.798604321994663	0.0	-0.0	0.0	0.0	0.0	0.0	0.0	0.0
Cald1	1.54119091311323	0.0	-0.0	-0.0	0.0	0.0	-0.0	-0.0	-0.0	0.0	0.0	-0.0	-0.0	0.0	-0.0	0.0	0.0	-0.0	0.0	0.0	-0.38722693902988203	-0.0	0.0	0.0	-0.0	0.0	0.0	-0.0	0.0
Calhm2	1.83856573039335	-0.0	0.0	0.0	0.0	0.0	-0.0	-0.0	0.0	-0.0	-0.0	-0.0	-0.0	0.0	0.0	-0.0	-0.0	0.0	-0.0	0.0	-0.0	0.0	-0.0	-0.0	0.0	-0.0	0.0	-0.0	-0.0
Calm1	-0.0	0.0	0.0	-0.0	-0.0	-0.0	0.0	0.0	0.0	-0.0	0.0	0.0	-0.0	0.0	0.0	-0.0	0.0	-0.0	-0.0	0.0	-0.291884195619725	0.0	0.0	0.0	0.0	-0.0	0.0	0.0	0.0
Calm3	0.0	0.0	0.0	0.0	-0.0	0.0	0.0	0.0	-0.0	-0.0	-0.0	0.0	-0.0	0.0	0.0	-0.0	0.0	0.0	-0.0	0.0	-0.889150724354513	-0.0	0.0	-0.0	-0.0	-0.0	0.0	-0.0	-0.0
Calm4	0.0	0.0	0.0	0.0	0.0	0.0	0.0	-0.0	0.0	0.0	0.0	0.0	-0.0	-0.0	-0.0	0.0	-0.0	0.0	0.0	0.0	0.0	-0.0	0.0	0.9860274238606009	0.0	0.0	0.0	0.0	1.0016279636874201
Calm5	0.0	0.0	0.0	0.0	0.0	-0.0	-0.0	0.0	-0.0	0.0	-0.0	-0.0	0.0	-0.0	0.0	0.0	0.0	0.0	0.0	0.0	0.0	0.0	-0.0	0.9608868279292869	0.0	-0.0	0.0	0.0	0.9903978336448771
Calml4	2.88143950670551	0.0	-0.0	0.0	-0.0	0.0	0.0	-0.0	-0.0	0.0	-0.0	-0.0	-0.0	0.0	-0.0	1.9155857007081398	-0.0	4.44736501878753	0.0	0.0	0.0	0.0	0.0	0.0	-0.0	0.0	-0.0	-0.0	0.0
Caln1	-0.0	0.0	0.0	0.0	-0.0	-0.0	-0.0	-0.0	0.0	0.0	0.0	0.0	-0.0	-0.0	0.0	-0.0	-0.0	2.00223153848967	-0.4271259076679721	0.0	-1.5280581727571698	-0.0	-0.0	-0.0	-0.0	0.166781369422125	0.0	0.0	-0.0
Calr	-0.20440055614231697	-0.0	0.0	0.0	0.0	-0.0	0.0	0.0	0.0	0.0	-0.0	0.0	0.0	0.0	0.0	0.0	0.0	0.0	0.0	0.0	-0.414509185790028	-0.0	0.0	0.0	0.0	-0.0	-0.0	0.0	0.0
Calr4	2.71207617421675	0.0	0.0	-0.0	-0.0	0.0	0.0	-0.0	0.0	0.0	-0.0	0.0	0.0	-0.0	0.0	-0.0	0.0	0.0	-0.0	-0.0	0.0	-0.0	0.0	0.0	-0.0	0.0	0.0	0.0	-0.0
Calu	1.34755575077023	0.0	0.0	-0.0	0.0	-0.0	0.0	0.0	-0.0	0.0	0.0	0.0	0.0	-0.0	-0.0	0.0	-0.0	-0.0	0.0	-0.0	-0.304456941842092	-0.0	0.0	0.0	-0.0	-0.0	-0.0	0.0	0.0
Caly	-1.7800729441809398	0.0	0.0	0.0	-0.0	0.0	0.0	0.0	-0.0	0.0	-0.0	-0.0	-0.0	-0.0	-0.0	-0.0	-0.0	0.7894289325096701	0.0	0.0	0.5875653120693081	0.0	0.0	-0.0	0.0	-0.0	0.0	0.0	-0.0
Camk1	-0.0	0.0	0.0	0.0	-0.0	0.0	0.0	0.0	-0.0	-0.0	-0.0	-0.0	0.0	0.0	0.0	0.0	0.0	0.0	-0.0	-0.0	0.434028693300557	-0.0	0.0	-0.5152989248819	0.0	-0.0	0.0	-0.0	-0.486756227259257
Camk1d	1.2536899279088702	0.0	0.0	-0.0	-0.0	-0.0	-0.0	-0.0	0.0	0.0	0.0	0.0	-0.0	-0.0	-0.0	-0.0	0.0	1.3172271613831101	0.0	0.0	-1.29336799882236	0.0	-0.0	0.6058060817392951	-0.0	0.0	-0.0	0.0	0.60521262516774
Camk1g	-0.0	-0.0	0.0	0.0	0.0	-0.0	-0.0	0.0	0.0	-0.0	-0.0	-0.0	-0.0	0.0	0.0	-0.0	0.0	-0.0	-0.5697007251477509	0.0	-0.0	0.0	-0.0	-0.0	0.0	-0.0	-0.0	-0.0	-0.0
Camk2a	0.8684387644351781	-0.0	0.0	0.0	-0.0	0.0	0.0	-0.0	-0.0	-0.0	0.0	-0.0	-0.0	-0.0	-0.0	-0.0	0.0	0.0	-0.0	0.0	-0.41589528202847703	0.0	-0.0	-1.1964362426542499	0.0	-0.0	0.0	0.0	-1.20536542529341
Camk2b	-0.5593318368121569	-0.0	0.0	0.0	-0.0	-0.0	0.0	-0.0	-0.0	0.0	0.0	0.0	-0.0	-0.0	0.0	-0.0	-0.0	0.0	0.0	0.0	-0.308258311515601	-0.0	-0.0	-1.0855147083224599	-0.0	-0.0	0.0	0.0	-1.06994730016776
Camk2d	-0.0	0.0	0.0	0.0	0.0	0.0	-0.0	-0.0	-0.0	0.0	0.0	0.0	0.0	-0.0	0.0	0.0	0.0	0.0	0.43326611074038496	-0.0	-0.435550623747313	-0.0	0.0	0.0	-0.0	0.0	0.0	-0.0	0.0
Camk2g	-0.42623695074553797	-0.0	-0.0	-0.0	-0.0	0.0	-0.0	-0.0	0.0	-0.0	-0.0	-0.0	-0.0	-0.0	-0.0	-0.0	-0.0	-0.0	-0.474604283952677	-0.0	-0.63745683562958	-0.0	0.0	-0.0	0.0	0.0	0.0	-0.0	-0.0
Camk2n1	0.514623123695041	-0.0	-0.0	-0.0	-0.0	-0.0	0.0	0.0	0.0	-0.0	-0.0	0.0	-0.0	0.0	-0.0	-0.0	-0.0	-0.0	-0.874876616343524	0.0	-0.0	0.0	0.0	-0.6639433856008411	-0.0	-0.0	-0.0	-0.0	-0.655948746227145
Camk2n2	-0.74981733504711	0.0	0.0	0.0	0.0	0.0	-0.0	0.0	0.0	-0.0	-0.0	0.0	0.0	0.0	0.0	0.0	-0.0	0.0	0.0	-0.0	0.0	-0.0	0.0	-0.0	0.0	-0.0	0.0	-0.0	-0.0
Camk4	-0.723085391666165	0.0	0.0	-0.0	-0.0	-0.0	-0.0	-0.0	-0.0	-0.0	0.0	0.0	-0.0	-0.0	0.0	-0.0	0.0	0.0	-0.46738226648508296	0.0	-0.631327523912681	-0.0	-0.0	0.0	-0.0	-0.0	-0.0	0.0	0.0
Camkk1	-1.06392248808145	-0.0	-0.0	-0.0	-0.0	0.0	0.0	0.0	0.0	0.0	-0.0	0.0	-0.0	0.0	0.0	-0.0	0.0	0.0	-0.0	0.0	0.0	0.0	-0.0	-0.0	0.0	-0.0	-0.0	0.0	-0.0
Camkk2	-0.0	-0.0	-0.0	0.0	0.0	-0.0	-0.0	-0.0	-0.0	-0.0	0.0	0.0	-0.0	0.0	-0.0	-0.0	0.0	0.0	-0.601566778810844	0.0	-0.9794526080487191	-0.0	-0.0	-0.0	0.0	-0.0	0.0	0.0	-0.0
Camkmt	-0.0	0.0	0.0	0.0	-0.0	-0.0	0.0	-0.0	0.0	-0.0	0.0	-0.0	0.0	-0.0	0.0	-0.0	0.0	0.0	0.0	-0.0	-1.05211396611285	-0.0	0.0	-0.0	-0.0	0.0	0.0	0.0	-0.0
Camkv	-0.0	0.0	0.0	0.0	-0.0	-0.0	0.0	0.0	0.0	0.0	0.0	0.0	-0.0	0.0	-0.0	-0.0	0.0	0.0	0.0	0.0	0.578960572502058	0.0	-0.0	0.0	0.0	-0.0	0.0	0.0	0.0
Camsap1	-0.292668270647031	-0.0	0.0	-0.0	0.0	0.0	0.0	-0.0	-0.0	0.0	0.0	-0.0	-0.0	-0.0	0.0	-0.0	-0.0	-0.0	-0.0	0.0	-0.0	-0.0	-0.0	0.0	0.0	0.0	0.0	0.0	0.0
Camsap2	-0.7392056110944789	0.0	0.0	-0.0	-0.0	-0.0	-0.0	-0.0	-0.0	0.0	0.0	0.0	-0.0	-0.0	0.0	-0.0	0.0	-0.0	-0.0	0.0	-1.2000483123338	-0.0	-0.0	0.623628380879307	-0.0	0.0	0.0	0.0	0.627847726508503
Camsap3	-0.9187471234237121	0.0	0.0	0.0	-0.0	0.0	-0.0	-0.0	-0.0	-0.0	-0.0	-0.0	0.0	0.0	0.0	-0.0	-0.0	0.0	-0.0	0.0	0.0	-0.0	-0.0	-0.0	0.0	-0.0	0.0	-0.0	-0.0
Camta1	-0.628527707721928	0.0	0.0	-0.0	-0.0	-0.0	-0.0	-0.0	-0.0	0.0	0.0	0.0	0.0	-0.0	0.0	-0.0	-0.0	-0.0	0.0	0.0	-0.287624323884303	0.0	0.0	0.0	-0.0	0.0	0.0	0.0	0.0
Cand1	-0.33848406305441	-0.0	0.0	0.0	-0.0	-0.0	-0.0	0.0	0.0	0.0	0.0	0.0	0.0	-0.0	0.0	0.0	-0.0	0.0	0.0	-0.0	-0.475835541193706	0.0	-0.0	0.767311764569494	-0.0	0.0	0.0	0.0	0.776611058157391
Cand2	-0.0	0.0	0.0	0.0	0.0	0.0	0.0	-0.0	-0.0	-0.0	-0.0	-0.0	-0.0	0.0	0.0	-0.0	-0.0	-0.0	0.0	-0.0	-0.0	-0.0	-0.0	-0.9231728627321841	0.0	0.0	-0.0	-0.0	-0.8740117064895329
Canx	-0.34807074575846797	0.0	0.0	0.0	0.0	-0.0	-0.0	0.0	0.0	-0.0	0.0	0.0	0.0	0.0	0.0	0.0	0.0	-0.0	0.0	-0.0	-0.0	0.0	0.0	0.49835256667284705	-0.0	0.0	0.0	0.0	0.47234430939898997
Cap2	-0.7280663119884351	-0.0	-0.0	-0.0	0.0	-0.0	-0.0	0.0	-0.0	-0.0	0.0	0.0	-0.0	0.0	0.0	-0.0	0.0	0.0	-0.0	0.0	-0.524456133244701	0.0	0.0	-0.7900066043318491	-0.0	-0.0	0.0	0.0	-0.813428453315313
Capg	2.12316881360819	0.0	0.0	-0.0	0.0	0.0	0.0	-0.0	0.0	0.0	-0.0	-0.0	-0.0	-0.0	0.0	0.0	0.0	0.0	0.0	0.0	0.0	-0.0	0.0	0.0	-0.0	-0.0	-0.0	0.0	0.0
Capn1	3.96097466911345	0.0	0.0	0.0	-0.0	0.0	0.0	-0.0	0.0	-0.0	-0.0	-0.0	0.0	-0.0	0.0	0.0	0.0	0.0	-0.0	0.0	0.0	0.0	0.0	-0.0	-0.0	0.0	0.0	-0.0	-0.0
Capn10	-0.0	0.0	0.0	-0.0	0.0	0.0	0.0	0.0	-0.0	0.0	-0.0	0.0	0.0	-0.0	-0.0	0.0	-0.0	0.0	-0.0	-0.0	0.23702233309291101	-0.0	0.0	-0.0	0.0	-0.0	0.0	0.0	-0.0
Capn11	-1.25314045429835	-0.0	-0.0	-0.0	-0.0	-0.0	0.0	0.0	0.0	0.0	0.0	0.0	0.0	-0.0	-0.0	0.0	3.4180324589214504	0.0	0.0	-0.0	0.0	-0.0	0.0	0.0	0.0	-0.0	0.0	-0.0	0.0
Capn12	0.0	0.0	0.0	0.0	-0.0	0.0	-0.0	0.0	-0.0	-0.0	-0.0	0.0	-0.0	-0.0	-0.0	-0.0	-0.0	0.0	-0.0	0.0	1.9537525223218999	0.0	0.0	-0.8303904090990899	0.0	-0.0	0.0	0.0	-0.8494371910684821
Capn15	-0.0	-0.0	0.0	-0.0	-0.0	0.0	0.0	-0.0	-0.0	0.0	0.0	-0.0	-0.0	-0.0	0.0	-0.0	0.0	-0.0	-0.0	0.0	-1.19575668924778	-0.0	-0.0	0.0	0.0	-0.0	-0.0	0.0	0.0
Capn2	0.77215291929979	-0.0	-0.0	-0.0	0.0	-0.0	-0.0	-0.0	0.0	-0.0	-0.0	0.0	0.0	-0.0	0.0	-0.0	0.0	-0.0	-0.0	-0.0	-0.0	-0.0	0.0	0.0	-0.0	-0.0	0.0	-0.0	0.0
Capn3	1.6918007715584698	0.0	0.0	0.0	-0.0	-0.0	-0.0	-0.0	-0.0	0.0	-0.0	0.0	-0.0	0.0	-0.0	0.0	0.0	0.0	0.0	0.0	1.03635413439975	0.0	0.0	-0.0	-0.0	0.0	-0.0	0.0	-0.0
Capn5	-0.7754446789099709	0.0	0.0	0.0	-0.0	0.0	-0.0	-0.0	0.0	0.0	0.0	-0.0	-0.0	-0.0	0.0	0.0	-0.0	-0.0	-0.0	0.0	-0.4496760015797979	0.0	-0.0	-0.0	0.0	-0.0	-0.0	-0.0	-0.0
Capn6	-0.0	-0.0	-0.0	0.0	-0.0	-0.0	-0.0	-0.0	0.0	0.0	0.0	-0.0	-0.0	0.0	0.0	0.9689003538270708	0.0	0.0	0.0	-0.0	-0.0	0.0	-0.0	-0.0	-0.0	-0.0	-0.0	-0.0	-0.0
Capn7	-0.258391306400916	0.0	-0.0	-0.0	-0.0	-0.0	0.0	0.0	0.0	0.0	0.0	0.0	-0.0	-0.0	-0.0	0.0	-0.0	0.0	0.0	0.0	0.0	-0.0	-0.0	0.0	-0.0	0.0	0.0	-0.0	0.0
Capn8	0.0	0.0	0.0	0.0	-0.0	0.0	-0.0	0.0	0.0	0.0	-0.0	-0.0	-0.0	-0.0	-0.0	-0.0	0.0	4.723640057260281	0.0	0.0	0.0	0.0	0.0	-0.0	-0.0	-0.0	-0.0	0.0	-0.0
Capn9	-0.0	0.0	0.0	-0.0	0.0	-0.0	0.0	-0.0	0.0	0.0	-0.0	-0.0	0.0	-0.0	-0.0	0.0	0.0	0.0	0.0	0.0	0.0	0.0	0.0	-2.20316446403453	-0.0	0.0	-0.0	0.0	-1.9906719725435702
Capns1	0.42565768648055	0.0	0.0	0.0	0.0	0.0	0.0	0.0	0.0	0.0	-0.0	-0.0	0.0	-0.0	0.0	0.0	0.0	-0.0	0.0	-0.0	0.8205381314845941	0.0	0.0	-0.0	0.0	-0.0	-0.0	0.0	-0.0
Caprin1	-0.0	0.0	-0.0	-0.0	0.0	-0.0	-0.0	0.0	-0.0	0.0	0.0	0.0	0.0	-0.0	0.0	0.0	-0.0	0.0	0.0	0.0	-0.45766425945863204	-0.0	-0.0	0.562264229706915	-0.0	0.0	0.0	0.0	0.553985681332281
Caprin2	0.0	-0.0	-0.0	-0.0	-0.0	0.0	0.0	-0.0	0.0	0.0	-0.0	0.0	0.0	0.0	-0.0	0.0	-0.0	0.0	0.0	-0.0	0.515269831793802	-0.0	-0.0	0.0	-0.0	-0.0	0.0	-0.0	0.0
Caps2	-0.0	0.0	0.0	-0.0	-0.0	-0.0	-0.0	0.0	-0.0	0.0	0.0	0.0	0.0	0.0	-0.0	0.0	-0.0	4.42640368319009	0.0	0.0	0.0	0.0	-0.0	1.11965099768998	0.0	-0.0	-0.0	0.0	1.12470823220482
Capza1	0.20585669942063198	-0.0	-0.0	-0.0	0.0	0.0	0.0	0.0	-0.0	0.0	-0.0	0.0	0.0	-0.0	0.0	0.0	0.0	-0.0	0.32981539777858304	-0.0	-0.0	0.0	0.0	0.912919822629624	0.0	0.0	-0.0	-0.0	0.9233285063252701
Capza2	-0.0	0.0	0.0	-0.0	-0.0	-0.0	-0.0	0.0	-0.0	-0.0	0.0	0.0	-0.0	-0.0	0.0	0.0	0.0	-0.0	0.0	0.0	-0.371313774176443	0.0	0.0	0.0	-0.0	0.0	0.0	0.0	0.0
Capzb	0.547726341946008	0.0	0.0	0.0	-0.0	-0.0	-0.0	0.0	0.0	-0.0	-0.0	-0.0	-0.0	0.0	-0.0	-0.0	0.0	-0.5866296640942149	0.0	0.0	0.3637688173152729	0.0	0.0	-0.0	0.0	-0.0	0.0	0.0	-0.0
Car1	0.0	0.0	0.0	0.0	-0.0	-0.0	-0.0	0.0	0.0	0.0	0.0	-0.0	0.0	-0.0	-3.40290885821789	0.0	0.0	0.0	0.0	-0.0	0.0	0.0	0.0	0.0	-0.0	0.0	-0.0	0.0	0.0
Car10	-1.2422034743722699	0.0	0.0	0.0	0.0	0.0	0.0	-0.0	-0.0	-0.0	0.0	-0.0	-0.0	-0.0	-0.0	0.0	-0.0	3.8042466980535696	-0.0	0.0	-0.9817115408465441	-0.0	0.0	0.0	0.0	0.0	0.0	-0.0	0.0
Car11	-0.8963530946319631	-0.0	-0.0	0.0	-0.0	-0.0	-0.0	0.0	-0.0	-0.0	-0.0	0.0	0.0	0.0	-0.0	-0.0	-0.0	0.0	-0.21915107427843303	0.0	0.24181380181019396	0.0	0.0	-0.0	-0.0	-0.0	0.0	-0.0	-0.0
Car12	1.6467354598861599	-0.0	-0.0	0.0	0.0	-0.0	0.0	-0.0	0.0	0.0	0.0	0.0	-0.0	0.0	0.0	0.0	0.0	-0.0	0.0	0.758031393669165	-0.0	0.0	-0.0	0.930144475499177	0.0	0.503648325049992	-0.0	-0.0	0.933265226548674
Car13	1.21760746495577	0.0	0.0	0.0	0.0	0.0	-0.0	0.0	0.0	0.0	-0.0	-0.0	-0.0	0.0	0.0	0.0	0.0	0.0	-0.0	-0.0	-0.0	-0.0	-0.0	0.738969466710592	-0.0	-0.0	0.0	-0.0	0.731189975147693
Car14	3.38980274546896	0.0	-0.0	0.0	0.0	0.0	0.0	0.0	0.0	0.0	-0.0	0.0	-0.0	0.0	-0.9789561280952941	0.0	-0.0	-1.6020820097783899	0.0	-0.0	-0.542121386530112	0.0	-0.0	-0.0	0.0	0.0	-0.0	-0.0	-0.0
Car15	0.0	-0.0	-0.0	0.0	0.0	0.0	0.0	-0.0	-0.0	0.0	0.0	-0.0	-0.0	0.0	-0.0	0.0	-0.0	-0.0	-0.0	0.0	1.62669817386633	-0.0	-0.0	-0.0	0.0	-0.0	0.0	-0.0	-0.0
Car2	0.0	-0.0	-0.0	-0.0	-0.0	0.0	0.0	0.0	0.0	0.0	-0.0	-0.0	0.0	0.0	-0.0	0.0	-0.0	0.0	-0.0	-0.0	0.0	0.0	0.0	1.35382865477791	-0.0	0.0	-0.0	-0.0	1.32992465124509
Car4	0.0	-0.0	0.0	0.0	-0.0	0.0	0.0	-0.0	-0.0	-0.0	-0.0	0.0	-0.0	-0.0	-0.0	0.0	0.0	0.0	0.0	0.0	0.491186172554629	-0.0	-0.0	-0.0	-0.0	0.0	0.0	0.0	-1.69158354911834
Car5b	0.520840889333948	0.0	-0.0	0.0	-0.0	-0.0	0.0	-0.0	0.0	-0.0	0.0	0.0	-0.0	0.0	-0.0	-0.0	-0.0	3.1781669630806806	-0.0	0.0	0.0	0.0	-0.0	-0.0	0.0	-0.0	0.0	-0.0	-0.0
Car6	0.0	-0.0	0.0	-0.0	0.0	0.0	-0.0	0.0	0.0	-0.0	-0.0	-0.0	-0.0	-0.0	0.0	0.0	-0.0	0.0	-0.0	0.0	0.0	-0.0	-0.0	-0.49561233957564205	0.0	-0.0	-0.0	0.0	-0.500212521374477
Car7	2.4094600752275497	-0.0	-0.0	0.0	0.0	0.0	-0.0	-0.0	-0.0	-0.0	-0.0	0.0	-0.0	0.0	0.0	0.0	-0.0	-0.0	-0.655788907661874	0.0	0.45653038666826895	-0.0	0.0	-0.0	-0.0	-0.0	0.0	-0.0	-0.0
Car8	-1.8376420074418602	0.0	0.0	0.0	-0.0	-0.0	0.0	0.0	-0.0	-0.0	0.0	0.0	0.0	-0.0	-0.0	0.0	0.0	0.0	0.0	-0.8130246258857601	-0.0	-0.0	0.0	-0.0	-0.0	-0.0	-0.0	-0.0	-0.0
Car9	0.0	0.0	0.0	-0.0	0.0	-0.0	0.0	0.0	-0.0	0.0	0.0	-0.0	-0.0	0.0	0.0	0.0	0.0	0.0	0.0	-0.0	1.49694917182394	-0.0	0.0	-0.0	-0.0	0.0	-0.0	0.0	-0.0
Card10	2.35460681394127	-0.0	-0.0	0.0	-0.0	-0.0	-0.0	-0.0	0.0	0.0	-0.0	0.0	0.0	-0.0	-0.0	0.0	0.0	0.0	0.0	0.8193165354527902	1.56989614798855	0.0	0.0	-0.0	0.0	0.0	0.0	-0.0	-0.0
Card11	0.0	-0.0	-0.0	0.0	0.0	-0.0	-0.0	-0.0	0.0	0.0	0.0	-0.0	-0.0	-0.0	0.0	0.0	0.0	0.0	0.0	-0.0	0.0	0.0	-0.0	2.27907314891518	0.0	0.0	0.0	0.0	2.14574065014245
Card14	3.1994312704327594	0.0	0.0	0.0	0.0	-0.0	0.0	-0.0	0.0	0.0	0.0	-0.0	-0.0	-0.0	0.0	-0.0	-0.0	0.0	-0.0	0.0	-0.0	-0.0	-0.0	0.0	0.0	-0.0	0.0	-0.0	0.0
Card19	0.0	0.0	0.0	-0.0	0.0	0.0	0.0	-0.0	-0.0	0.0	-0.0	-0.0	0.0	0.0	0.0	0.0	0.0	0.0	0.0	-0.0	0.8302910639398141	0.0	0.0	-0.0	0.0	0.0	-0.0	-0.0	-0.0
Card6	2.97483336383061	0.0	0.0	-0.0	-0.0	-0.0	-0.0	-0.0	0.0	-0.0	-0.0	-0.0	-0.0	0.0	-0.0	-0.0	0.0	2.86685829796764	-0.0	0.0	-0.779323237254616	-0.0	-0.0	-0.0	0.0	0.0	-0.0	0.0	-0.0
Card9	0.0	-0.0	-0.0	-0.0	-0.0	0.0	0.0	-0.0	0.0	-0.0	0.0	0.0	0.0	-0.0	-0.0	-0.0	0.0	0.0	0.0	-0.0	0.8972645917763651	0.0	0.0	0.8556232727750159	0.0	0.0	0.0	0.0	0.920979873807516
Carhsp1	0.48764612701142207	-0.0	-0.0	-0.0	0.0	0.0	0.0	-0.0	0.0	0.0	-0.0	0.0	0.0	0.0	0.0	0.0	-0.0	-0.0	0.0	-0.0	0.0	0.0	0.0	-0.0	-0.0	0.0	-0.0	-0.0	-0.0
Carkd	-0.0	0.0	-0.0	0.0	0.0	0.0	0.0	0.0	-0.0	0.0	-0.0	-0.0	0.0	0.0	0.0	-0.0	0.0	-0.0	-0.0	0.0	0.570792411499088	0.0	0.0	-0.0	0.0	-0.0	-0.0	0.0	-0.0
Carm1	0.0	0.0	0.0	0.0	-0.0	0.0	0.0	-0.0	-0.0	-0.0	0.0	-0.0	-0.0	-0.0	0.0	-0.0	-0.0	0.0	-0.0	0.0	-0.340635792147353	0.0	-0.0	-0.0	-0.0	-0.0	0.0	0.0	-0.0
Carnmt1	-0.560984342639054	-0.0	-0.0	-0.0	-0.0	-0.0	-0.0	0.0	0.0	0.0	0.0	0.0	0.0	0.0	0.0	0.0	-0.0	0.0	-0.0	-0.0	-0.0	0.0	-0.0	0.0	-0.0	0.0	-0.0	-0.0	0.0
Carns1	0.0	-0.0	-0.0	-0.0	-0.0	0.0	0.0	0.0	0.0	0.0	-0.0	-0.0	0.0	0.0	-0.0	0.0	-0.0	0.0	0.0	-0.0	0.644355260146742	-0.0	-0.0	-0.9058054821913492	-0.0	0.0	-0.0	-0.0	-0.8697663531912639
Cars	-0.0	-0.0	-0.0	-0.0	0.0	0.0	0.0	-0.0	-0.0	-0.0	-0.0	-0.0	-0.0	-0.0	0.0	0.0	0.0	-0.0	-0.0	-0.0	0.592803318846573	0.0	0.0	0.0	0.0	-0.0	-0.0	0.0	0.0
Cars2	0.0	-0.0	0.0	0.0	0.0	0.0	0.0	-0.0	-0.0	0.0	-0.0	0.0	-0.0	0.0	0.0	0.0	0.0	0.0	0.0	0.0	0.774779063899677	0.0	0.0	-0.0	0.0	-0.0	-0.0	-0.0	-0.0
Cartpt	0.0	0.0	-0.0	0.0	0.0	0.0	0.0	-0.0	0.0	0.0	0.0	-0.0	-0.0	-0.0	0.0	0.0	0.0	0.0	0.0	-0.0	3.1640025222185404	0.0	0.0	-0.0	-0.0	-0.0	0.0	-0.0	-0.0
Casc1	0.0	-0.0	-0.0	-0.0	-0.0	0.0	0.0	0.0	0.0	0.0	-0.0	-0.0	0.0	-0.0	-0.0	0.0	-0.0	2.41747890535228	0.0	-0.0	0.0	0.0	-0.0	0.0	-0.0	0.0	-0.0	0.0	0.0
Casc4	-0.358498009695827	0.0	0.0	-0.0	0.0	-0.0	-0.0	-0.0	-0.0	-0.0	0.0	-0.0	0.0	0.0	-0.0	0.0	0.0	-0.0	0.0	0.0	-0.0	0.0	-0.0	-0.0	-0.0	0.0	0.0	-0.0	-0.0
Casd1	-0.0	0.0	0.0	-0.0	0.0	-0.0	-0.0	-0.0	-0.0	0.0	0.0	-0.0	0.0	-0.0	0.0	0.0	0.0	-0.0	0.0	0.0	-0.435753321196502	-0.0	-0.0	0.0	0.0	0.262797110064018	-0.0	0.0	0.0
Cask	-0.38381535592951593	0.0	0.0	0.0	0.0	0.0	-0.0	-0.0	0.0	-0.0	0.0	-0.0	-0.0	0.0	0.0	0.0	-0.0	-0.0	-0.0	-0.0	-0.28301862294010305	0.0	-0.0	0.0	-0.0	0.0	0.0	0.0	0.0
Caskin1	-1.23431636106699	-0.0	-0.0	0.0	-0.0	0.0	-0.0	0.0	0.0	0.0	0.0	-0.0	0.0	-0.0	0.0	-0.0	-0.0	-0.0	0.0	-0.0	0.4821538405368371	0.0	0.0	-0.0	0.0	-0.0	0.0	-0.0	-0.0
Caskin2	-1.78668072599855	-0.0	-0.0	0.0	-0.0	0.0	0.0	0.0	0.0	-0.0	0.0	-0.0	0.0	0.0	0.0	-0.0	-0.0	-0.0	-0.0	-0.0	-0.0	0.0	-0.0	-0.0	0.0	0.0	-0.0	-0.0	-0.0
Casp1	0.8087677176727299	0.0	-0.0	0.0	-0.0	-0.0	-0.0	-0.0	-0.0	-0.0	-0.0	0.0	-0.0	0.0	0.0	0.0	0.0	0.0	-0.0	0.0	-0.0	0.0	0.0	0.0	0.0	0.0	-0.0	-0.0	0.0
Casp12	6.263795175032589	0.0	0.0	-0.0	-0.0	-0.0	0.0	-0.0	0.0	-0.0	0.0	-0.0	0.0	0.0	0.0	0.0	-0.0	0.0	0.0	-0.0	-0.0	-0.0	0.0	0.0	0.0	0.0	0.0	0.0	0.0
Casp14	0.0	0.0	0.0	0.0	-0.0	0.0	0.0	0.0	0.0	0.0	0.0	0.0	0.0	-0.0	-0.0	-0.0	0.0	0.0	0.0	-0.0	0.0	0.0	-0.0	1.11599084122474	0.0	-0.0	0.0	0.0	1.1039464445048102
Casp2	0.0	-0.0	-0.0	-0.0	0.0	0.0	0.0	-0.0	-0.0	0.0	0.0	0.0	-0.0	0.0	0.0	-0.0	-0.0	-0.0	-0.0	0.0	-0.8405870069018342	-0.0	-0.0	0.0	-0.0	0.0	0.0	-0.0	0.0
Casp3	0.43890588176223905	0.0	0.0	0.0	0.0	-0.0	-0.0	0.0	-0.0	-0.0	0.0	0.0	-0.0	0.0	0.0	0.0	-0.0	-0.0	0.0	0.0	-0.0	-0.0	0.0	0.0	-0.0	-0.0	0.0	-0.0	0.0
Casp4	0.0	-0.0	-0.0	0.0	-0.0	0.0	-0.0	-0.0	-0.0	0.0	0.0	0.0	-0.0	0.0	-0.0	0.0	0.0	4.45272215241403	-0.0	-0.0	0.0	-0.0	-0.0	1.0805084658981299	-0.0	0.0	-0.0	0.0	1.1094218020384399
Casp6	0.7098109250987991	-0.0	-0.0	0.0	-0.0	-0.0	-0.0	-0.0	0.0	0.0	0.0	-0.0	-0.0	0.0	-0.0	0.0	0.0	-0.0	0.0	0.0	0.0	-0.0	0.0	0.0	-0.0	0.0	-0.0	-0.0	0.0
Casp7	-0.372906446835901	0.0	0.0	0.0	0.0	-0.0	-0.0	-0.0	0.0	-0.0	-0.0	-0.0	0.0	0.0	0.0	0.0	-0.0	-0.0	0.0	-0.0	0.0	0.0	0.0	0.0	0.0	-0.0	-0.0	-0.0	0.0
Casp8	0.969745312286465	-0.0	-0.0	0.0	0.0	-0.0	-0.0	-0.0	-0.0	-0.0	0.0	0.0	-0.0	0.0	0.0	0.0	0.0	-0.0	0.0	0.0	0.0	0.0	0.0	0.0	0.0	-0.0	0.0	0.0	0.0
Casp8ap2	0.0	0.0	-0.0	-0.0	-0.0	-0.0	-0.0	-0.0	-0.0	0.0	0.0	0.0	-0.0	0.0	0.0	-0.0	-0.0	-0.0	0.0	0.0	-1.9039867228254	-0.0	-0.0	0.0	-0.0	0.0	-0.0	0.0	0.0
Casp9	0.517177357464476	0.0	0.0	0.0	-0.0	-0.0	-0.0	-0.0	-0.0	-0.0	0.0	-0.0	-0.0	0.0	-0.0	-0.0	0.0	-0.0	0.0	0.0	-0.33494097676383	-0.0	0.0	-0.0	-0.0	-0.0	-0.0	-0.0	-0.0
Casq1	0.0	0.0	-0.0	0.0	-0.0	0.0	0.0	-0.0	0.0	0.0	-0.0	-0.0	0.0	-0.0	-0.0	-0.0	-0.0	-0.0	0.0	-0.0	0.0	-0.0	0.0	-0.8697153641818259	-0.0	0.0	0.0	-0.0	-0.0
Casr	-1.53327984416576	-0.0	-0.0	0.0	0.0	0.0	0.0	0.0	0.0	0.0	0.0	-0.0	-0.0	-0.0	-0.0	0.0	0.0	6.886137911414191	-0.0	-1.1104519822785601	-0.0	0.0	0.0	-0.0	-0.0	-0.0	0.0	0.0	-0.0
Cass4	1.2185877205148998	0.0	-0.0	0.0	-0.0	0.0	0.0	0.0	-0.0	-0.0	0.0	-0.0	0.0	-0.0	-0.0	-0.0	0.0	0.0	-0.0	0.0	-0.0	-0.0	0.0	-0.0	-0.0	-0.0	0.0	-0.0	-0.0
Cast	2.86635129545809	-0.0	-0.0	0.0	-0.0	-0.0	-0.0	-0.0	0.0	0.0	0.0	-0.0	-0.0	-0.0	-0.0	0.0	0.0	0.0	0.0	-0.0	-1.5804040385416398	-0.0	-0.0	0.861944548381478	-0.0	0.0	0.0	-0.0	0.8721017980996371
Casz1	0.968620106637569	-0.0	-0.0	0.0	-0.0	-0.0	-0.0	0.0	0.0	-0.0	-0.0	0.0	0.0	-0.0	0.0	0.0	0.0	2.9658349989112205	-0.5066404835906579	-0.6129907548645551	-0.7905675994783091	-0.0	0.0	0.0	0.0	0.0	-0.0	0.0	0.0
Cat	0.43672973895982	0.0	0.0	-0.0	0.0	0.0	0.0	0.0	0.0	0.0	-0.0	0.0	0.0	0.0	1.1403790572783798	0.0	-0.0	-0.0	0.0	-0.0	0.0	0.0	0.0	-0.0	0.0	0.0	-0.0	-0.0	-0.0
Catip	0.0	0.0	0.0	-0.0	0.0	0.0	0.0	-0.0	-0.0	-0.0	-0.0	-0.0	-0.0	-0.0	-0.0	0.0	-0.0	0.0	0.0	0.0	1.79416138893893	0.0	0.0	0.0	0.0	0.0	-0.0	-0.0	-0.0
Catsper2	0.0	-0.0	0.0	-0.0	-0.0	-0.0	-0.0	-0.0	0.0	0.0	0.0	-0.0	-0.0	0.0	-0.0	0.0	0.0	0.0	0.0	0.0	0.775859713141665	-0.0	0.0	-0.0	0.0	-0.0	-0.0	-0.0	-0.0
Catsper4	-0.0	-0.0	-0.0	-0.0	0.0	-0.0	0.0	-0.0	-0.0	0.0	0.0	0.0	-0.0	-0.0	0.0	-0.0	-0.0	3.48458732092812	0.0	0.0	0.0	-0.0	0.0	0.0	0.0	0.0	0.0	0.0	0.0
Catsperd	0.0	-0.0	-0.0	-0.0	-0.0	-0.0	-0.0	0.0	0.0	0.0	0.0	0.0	0.0	0.0	-0.0	0.0	0.0	0.0	0.0	-0.0	2.15558769622967	0.0	0.0	-0.0	-0.0	-0.0	0.0	0.0	-0.0
Catsperg1	0.0	0.0	0.0	0.0	-0.0	-0.0	-0.0	-0.0	-0.0	-0.0	0.0	-0.0	-0.0	-0.0	-0.0	0.0	-0.0	0.0	0.0	-0.0	1.6776575724492198	0.0	0.0	-0.0	0.0	-0.0	-0.0	-0.0	-0.0
Catsperg2	-0.0	-0.0	0.0	0.0	-0.0	0.0	0.0	0.0	-0.0	0.0	-0.0	0.0	-0.0	-0.0	0.0	-0.0	-0.0	3.42572110108185	0.0	-0.0	1.6050407388276002	0.0	0.0	0.0	-0.0	-0.0	0.0	-0.0	0.0
Cav1	-2.18583961356129	-0.0	-0.0	0.0	0.0	-0.0	0.0	0.0	0.0	0.0	0.0	0.0	0.0	0.0	-0.0	0.0	0.0	-0.0	0.0	-0.0	-0.6629955875431579	0.0	-0.0	-0.0	0.0	-0.0	0.0	-0.0	-0.0
Cav2	-1.62853381158546	0.0	0.0	-0.0	-0.0	-0.0	-0.0	0.0	0.0	0.0	0.0	0.0	-0.0	-0.0	0.0	0.0	0.0	0.0	-0.621335572676036	0.0	-0.9721205623595831	0.0	0.0	0.0	-0.0	-0.0	0.0	-0.0	0.0
Cav3	0.0	0.0	0.0	0.0	-0.0	0.0	0.0	0.0	0.0	0.0	-0.0	-0.0	-0.0	-0.0	0.0	0.0	0.0	0.0	0.0	0.0	0.0	-0.0	0.0	-1.07845539090752	-0.0	-0.0	0.0	0.0	-1.060014055507
Cbarp	-1.81861369047952	0.0	0.0	0.0	0.0	0.0	0.0	0.0	0.0	-0.0	-0.0	-0.0	0.0	-0.0	0.0	-0.0	0.0	0.0	-0.0	-0.0	0.533821300762231	0.0	0.0	0.0	0.0	0.0	0.0	-0.0	0.0
Cbfa2t2	0.72824207494938	-0.0	0.0	0.0	0.0	-0.0	-0.0	-0.0	0.0	0.0	0.0	-0.0	-0.0	0.0	0.0	-0.0	-0.0	-0.0	-0.0	0.0	-1.07999185158811	-0.0	-0.0	0.0	-0.0	0.0	0.0	0.0	-0.0
Cbfa2t3	1.20045604218429	-0.5127685831506741	-0.0	0.0	-0.0	0.0	0.0	-0.0	-0.0	0.0	0.0	0.0	-0.0	0.0	-0.0	-0.0	0.0	-0.0	-0.0	0.0	-0.0	-0.0	-0.0	-0.0	0.0	0.0	0.0	-0.0	-0.0
Cbl	-0.22415959979889102	-0.0	-0.0	-0.0	-0.0	-0.0	-0.0	0.0	0.0	0.0	0.0	-0.0	-0.0	-0.0	0.0	-0.0	-0.0	-0.0	0.0	0.0	-0.831779834158846	0.0	-0.0	1.41467106373328	0.0	0.0	-0.0	0.0	1.4145588891193102
Cblb	1.13908833776829	-0.0	0.0	0.0	-0.0	-0.0	-0.0	-0.0	-0.0	0.0	0.0	-0.0	-0.0	0.0	-0.0	0.0	0.0	0.0	0.0	0.0	-0.7096595428121399	-0.0	-0.0	-0.505829224081938	-0.0	-0.0	-0.0	0.0	-0.48211156169781
Cblc	-0.0	0.0	0.0	-0.0	-0.0	0.0	-0.0	-0.0	-0.0	0.0	-0.0	0.0	-0.0	0.0	0.0	-0.0	0.0	4.75021424820933	0.0	0.0	0.0	-0.0	0.0	0.0	-0.0	0.0	-0.0	0.0	0.0
Cbll1	-0.35599480940714	-0.0	-0.0	-0.0	0.0	-0.0	-0.0	0.0	-0.0	0.0	0.0	0.0	0.0	0.0	0.0	0.0	-0.0	-0.0	0.0	0.0	-0.0	-0.0	-0.0	-0.0	-0.0	-0.0	0.0	0.0	-0.0
Cbln1	-0.0	0.0	0.0	0.0	-0.0	0.0	-0.0	-0.0	-0.0	0.0	-0.0	-0.0	0.0	-0.0	0.0	0.0	-0.0	-0.0	-0.0	-0.85722944098195	0.0	-0.0	0.0	-0.0	-0.0	-0.0	0.0	-0.0	-0.0
Cbln2	-2.53579530145819	-0.0	0.0	0.0	0.0	0.0	-0.0	0.0	0.0	-0.0	-0.0	0.0	0.0	0.0	0.0	0.0	0.0	-0.0	-0.0	-0.0	-0.796628466141775	0.0	0.0	0.0	-0.0	-0.0	-0.0	-0.0	0.0
Cbln3	0.910822839714143	-0.0	-0.0	-0.0	-0.0	0.0	0.0	-0.0	-0.0	-0.0	-0.0	0.0	0.0	0.0	-0.0	0.0	0.0	0.0	-0.0	-0.0	0.0	-0.0	0.0	0.0	0.0	-0.0	-0.0	0.0	-0.0
Cbln4	-2.9273789731937794	-0.0	-0.0	-0.0	0.0	0.0	0.0	0.0	0.0	-0.0	-0.0	0.0	0.0	-0.0	0.0	-0.0	0.0	0.0	0.0	-0.0	-0.0	0.0	0.0	-0.0	-0.0	0.0	0.0	-0.0	-0.0
Cbr1	-0.815122310270772	0.0	-0.0	0.0	0.0	0.0	0.0	0.0	0.0	0.0	-0.0	0.0	0.0	0.0	2.28202169855491	-0.0	0.0	0.0	0.0	-0.0	-0.257469115383695	0.0	0.0	-0.0	-0.0	0.0	0.0	0.0	-0.0
Cbr2	-0.0	0.0	0.0	0.0	-0.0	0.0	-0.0	-0.0	0.0	0.0	-0.0	0.0	-0.0	0.0	0.0	0.0	0.0	0.0	-0.0	-0.0	-0.0	-0.0	0.0	-0.622519958068439	-0.0	0.0	0.0	0.0	-0.6133647925375699
Cbr3	-0.665709051285665	-0.0	-0.0	0.0	-0.0	-0.0	0.0	-0.0	-0.0	-0.0	-0.0	0.0	0.0	0.0	6.4528428284040595	-0.0	0.0	0.0	-0.0	0.0	-0.0	0.0	0.0	0.749242296604342	0.0	0.0	0.0	0.0	0.7104271374869169
Cbs	1.28944232239102	-0.0	0.0	-0.0	0.0	0.0	0.0	0.0	0.0	-0.0	-0.0	-0.0	0.0	0.0	-0.0	-0.0	-0.0	-0.0	-0.0	0.0	0.0	-0.0	-0.0	-0.0	0.0	0.0	0.0	-0.0	-0.0
Cbwd1	-0.0	0.0	-0.0	-0.0	-0.0	-0.0	-0.0	0.0	0.0	0.0	0.0	0.0	0.0	0.0	-0.0	0.0	0.0	0.0	0.0	0.0	-0.680362158181349	-0.0	0.0	0.0	-0.0	0.0	0.0	0.0	0.0
Cbx3	-0.0	0.0	0.0	-0.0	0.0	-0.0	-0.0	0.0	-0.0	-0.0	0.0	0.0	0.0	0.0	0.0	0.0	-0.0	-0.0	0.0	-0.0	0.797928647324136	0.0	0.0	0.0	-0.0	-0.0	0.0	0.0	0.0
Cbx3-ps6	-0.0	-0.0	0.0	0.0	-0.0	-0.0	0.0	0.0	0.0	-0.0	0.0	-0.0	-0.0	-0.0	0.0	-0.0	0.0	-0.0	-0.0	0.0	-7.680667868528451	0.0	-0.0	0.0	0.0	0.0	0.0	0.0	-0.0
Cbx4	-0.0	0.0	0.0	0.0	0.0	-0.0	-0.0	-0.0	-0.0	0.0	0.0	0.0	0.0	0.0	-0.0	-0.0	-0.0	0.0	0.0	-0.0	-0.0	-0.0	0.0	-0.0	0.0	0.0	0.0	-0.0	-0.435808469590794
Cbx5	-0.197231270072244	0.0	0.0	-0.0	-0.0	-0.0	-0.0	0.0	0.0	0.0	0.0	-0.0	-0.0	-0.0	0.0	-0.0	-0.0	-0.0	0.0	0.0	-0.574023390782481	0.0	-0.0	0.0	0.0	0.0	-0.0	0.0	0.0
Cbx6	0.0	0.0	0.0	0.0	0.0	-0.0	0.0	0.0	-0.0	-0.0	-0.0	0.0	-0.0	0.0	2.85857875910388	-0.0	-0.0	-0.0	-0.25175166652360503	0.0	0.8032997326845379	0.0	0.0	-0.768609657564646	0.0	0.0	0.0	0.0	-0.752269026038015
Cbx7	0.0	-0.0	-0.0	0.0	-0.0	0.0	0.0	-0.0	-0.0	0.0	0.0	-0.0	0.0	0.0	-0.0	-0.627117790413208	0.0	-0.0	-0.0	-0.0	0.29021603828621007	-0.0	-0.0	-0.6637413330697521	0.0	0.0	0.0	0.0	-0.611033329637187
Cby1	-0.0	0.0	0.0	-0.0	0.0	-0.0	-0.0	0.0	-0.0	-0.0	-0.0	0.0	-0.0	0.0	0.0	-0.0	0.0	-0.0	-0.0	0.0	0.253120770914408	0.0	0.0	-0.0	0.0	-0.0	-0.0	-0.0	-0.0
Cc2d1a	-0.0	-0.0	0.0	0.0	0.0	0.0	-0.0	-0.0	-0.0	-0.0	-0.0	-0.0	0.0	-0.0	0.0	-0.0	0.0	0.0	-0.0	-0.0	0.7749337454737191	0.0	0.0	-0.0	0.0	-0.0	0.0	0.0	-0.0
Cc2d1b	0.0	-0.0	-0.0	0.0	0.0	0.0	0.0	-0.0	0.0	-0.0	-0.0	-0.0	0.0	-0.0	-0.0	0.0	0.0	-0.0	-0.0	-0.0	0.8854449222280799	-0.0	0.0	0.0	0.0	-0.0	-0.0	-0.0	0.0
Cc2d2a	-0.266678451312826	0.0	-0.0	0.0	-0.0	0.0	0.0	-0.0	0.0	-0.0	0.0	-0.0	-0.0	-0.0	-0.0	-0.0	-0.0	-0.0	-0.0	-0.0	-0.461817956010712	-0.0	-0.0	0.0	0.0	0.0	0.0	-0.0	0.0
Cc2d2b	-3.13109904262874	-0.0	-0.0	0.0	-0.0	0.0	-0.0	0.0	-0.0	-0.0	0.0	0.0	-0.0	-0.0	-0.0	0.0	0.0	0.0	-0.0	-0.0	-0.0	0.0	-0.0	-0.0	-0.0	-0.0	0.0	0.0	-0.0
Ccar1	0.0	-0.0	-0.0	-0.0	0.0	-0.0	-0.0	-0.0	-0.0	0.0	0.0	0.0	-0.0	-0.0	-0.0	0.0	0.0	-0.0	0.0	0.0	-0.0	-0.0	-0.0	0.898314738522467	-0.0	0.164292418216546	-0.0	0.0	0.9045811922167779
Ccbe1	-0.0	0.0	0.0	0.0	-0.0	0.0	-0.0	-0.0	0.0	-0.0	0.0	-0.0	-0.0	0.0	0.0	0.0	0.0	1.33596565454504	0.0	0.0	-0.0	0.0	-0.0	-0.0	-0.0	-0.0	-0.0	0.0	-0.0
Ccbl1	-0.5895863841571911	-0.0	-0.0	0.0	0.0	0.0	0.0	-0.0	-0.0	0.0	-0.0	-0.0	0.0	0.0	-0.8346615501816441	-0.0	0.0	0.0	0.0	-0.0	0.5538581579977121	-0.0	0.0	-0.0	0.0	-0.0	-0.0	0.0	-0.0
Ccdc102a	5.457186315384179	0.0	0.0	-0.0	0.0	-0.0	0.0	-0.0	-0.0	-0.0	-0.0	-0.0	-0.0	0.0	0.0	0.0	-0.0	-0.0	-0.0	-0.0	0.0	0.0	0.0	-0.0	0.0	0.0	-0.0	-0.0	-0.0
Ccdc106	-1.0395753889184398	0.0	0.0	-0.0	0.0	-0.0	-0.0	0.0	-0.0	0.0	0.0	0.0	0.0	0.0	-0.0	-0.0	-0.0	0.0	-0.0	0.0	0.6130051002930971	0.0	0.0	-0.0	-0.0	-0.0	0.0	0.0	-0.0
Ccdc107	-0.0	0.0	-0.0	-0.0	-0.0	-0.0	-0.0	0.0	-0.0	0.0	-0.0	0.0	0.0	0.0	-0.0	-0.0	-0.0	0.7966189657166479	0.0	-0.0	1.77321919287806	0.0	0.0	-0.0	0.0	-0.0	0.0	0.0	-0.0
Ccdc108	0.0	-0.0	-0.0	-0.0	-0.0	0.0	-0.0	0.0	0.0	0.0	-0.0	-0.0	-0.0	-0.0	-0.0	1.1925617859103301	-0.0	0.0	0.0	0.0	0.9849781377595459	0.0	0.0	0.0	-0.0	0.0	-0.0	-0.0	0.0
Ccdc109b	1.8786809948001102	0.0	-0.0	0.0	0.0	-0.0	-0.0	0.0	0.0	-0.0	0.0	0.0	0.0	-0.0	-0.0	-0.0	0.0	0.0	0.0	0.0	0.967112109335928	0.0	0.0	-0.0	0.0	0.0	-0.0	0.0	-0.0
Ccdc112	-0.682017716333845	0.0	0.0	-0.0	0.0	-0.0	-0.0	-0.0	-0.0	-0.0	0.0	0.0	0.0	-0.0	0.0	-0.0	-0.0	0.0	0.0	0.0	-0.0	0.0	-0.0	0.0	-0.0	0.0	0.0	0.0	0.0
Ccdc113	-0.0	0.0	-0.0	0.0	-0.0	-0.0	-0.0	-0.0	0.0	-0.0	-0.0	-0.0	0.0	0.0	0.0	0.0	0.0	0.0	0.0	0.0	0.976941739114899	0.0	0.0	0.0	-0.0	0.0	-0.0	-0.0	0.0
Ccdc114	0.0	-0.0	-0.0	-0.0	-0.0	0.0	-0.0	0.0	0.0	-0.0	0.0	-0.0	-0.0	-0.0	-0.0	0.0	-0.0	0.0	0.0	-0.0	0.780025922281207	0.0	0.0	-0.0	0.0	0.0	-0.0	0.0	-0.0
Ccdc115	-0.0	0.0	0.0	0.0	-0.0	-0.0	-0.0	0.0	-0.0	0.0	-0.0	0.0	-0.0	0.0	-0.0	0.0	-0.0	-0.0	0.0	-0.0	0.7323314521167991	-0.0	0.0	0.0	-0.0	-0.0	0.0	0.0	0.0
Ccdc116	0.0	-0.0	-0.0	-0.0	-0.0	-0.0	0.0	-0.0	0.0	-0.0	0.0	-0.0	0.0	-0.0	-0.0	-0.0	0.0	0.0	-0.0	-0.0	1.21539776204768	0.0	0.0	0.0	0.0	-0.0	0.0	0.0	0.0
Ccdc117	-0.32013548263271396	-0.0	-0.0	-0.0	-0.0	-0.0	-0.0	0.0	0.0	0.0	0.0	0.0	0.0	0.0	0.0	-0.0	-0.0	-0.0	-0.0	0.0	-0.530398690579427	-0.0	-0.0	0.0	0.0	0.0	-0.0	0.0	0.0
Ccdc12	-0.0	0.0	-0.0	-0.0	-0.0	0.0	0.0	-0.0	-0.0	-0.0	-0.0	-0.0	-0.0	-0.0	0.0	-0.0	0.0	0.0	-0.0	-0.0	1.09406149198566	-0.0	0.0	0.0	0.0	-0.0	-0.0	0.0	0.0
Ccdc120	-0.876337982106665	-0.0	-0.0	-0.0	0.0	0.0	-0.0	-0.0	-0.0	0.0	-0.0	0.0	0.0	0.0	-0.0	-0.0	-0.0	0.0	-0.0	-0.0	0.0	-0.0	-0.0	0.0	0.0	0.0	0.0	-0.0	0.0
Ccdc122	1.52807897358275	0.0	-0.0	-0.0	0.0	0.0	-0.0	-0.0	0.0	0.0	0.0	-0.0	0.0	0.0	-0.0	0.0	-0.0	0.0	0.0	-0.0	0.0	0.0	0.0	0.0	-0.0	-0.0	-0.0	-0.0	0.0
Ccdc124	-0.0	0.0	0.0	0.0	-0.0	0.0	0.0	0.0	-0.0	-0.0	-0.0	-0.0	0.0	-0.0	0.0	0.0	0.0	0.0	-0.0	-0.0	0.89754386360006	0.0	0.0	0.0	0.0	-0.212277023046096	0.0	-0.0	0.0
Ccdc125	1.4672613764473799	0.0	0.0	0.0	0.0	0.0	0.0	-0.0	0.0	0.0	0.0	-0.0	0.0	-0.0	-0.0	-0.0	0.0	0.0	0.0	-0.0	0.0	-0.0	-0.0	0.0	0.0	-0.0	0.0	0.0	0.0
Ccdc126	-0.0	-0.0	-0.0	-0.0	-0.0	-0.0	0.0	-0.0	0.0	-0.0	0.0	0.0	-0.0	-0.0	-0.0	0.0	-0.0	-0.0	0.0	-0.0	-0.718846062612174	-0.0	0.0	-0.0	-0.0	0.0	0.0	-0.0	-0.0
Ccdc127	-0.0	-0.0	-0.0	-0.0	-0.0	-0.0	0.0	-0.0	0.0	-0.0	0.0	0.0	-0.0	-0.0	0.0	-0.0	0.0	-0.0	-0.0	0.0	-0.211782316856165	-0.0	-0.0	0.0	-0.0	-0.0	-0.0	0.0	0.0
Ccdc129	0.0	0.0	0.0	0.0	0.0	0.0	-0.0	-0.0	0.0	-0.0	-0.0	-0.0	-0.0	-0.0	0.0	-0.0	0.0	0.0	-0.0	0.0	-1.05178263385165	-0.0	-0.0	-0.0	0.0	0.0	-0.0	-0.0	-0.0
Ccdc130	0.0	-0.0	0.0	0.0	0.0	-0.0	0.0	0.0	-0.0	-0.0	-0.0	-0.0	-0.0	0.0	-0.0	-0.0	0.0	0.0	0.0	-0.0	0.8817593954112671	0.0	0.0	0.0	-0.0	-0.0	0.0	0.0	0.0
Ccdc134	-0.95660924764672	-0.0	-0.0	-0.0	-0.0	0.0	0.0	0.0	-0.0	0.0	-0.0	0.0	0.0	0.0	-0.0	-0.0	0.0	-0.0	-0.0	-0.0	1.1597889165113	-0.0	0.0	0.0	0.0	0.0	-0.0	0.0	0.0
Ccdc136	3.5153908650696004	-0.0	-0.0	0.0	-0.0	0.0	-0.0	0.0	-0.0	-0.0	-0.0	-0.0	0.0	0.0	-0.0	0.0	-0.0	-0.0	0.336399251222685	-0.566766067426546	-0.0	-0.0	0.0	-0.0	0.0	0.0	0.0	-0.0	-0.0
Ccdc141	1.76973258867352	-0.0	-0.0	-0.0	-0.0	0.0	0.0	-0.0	0.0	-0.0	0.0	0.0	0.0	-0.0	-0.0	0.0	0.0	0.0	0.0	-0.0	-0.8216348332866469	-0.0	-0.0	0.0	-0.0	0.46660897261073997	-0.0	-0.0	0.0
Ccdc142	0.0	0.0	0.0	-0.0	-0.0	-0.0	-0.0	-0.0	0.0	-0.0	0.0	-0.0	0.0	0.0	-0.0	-0.0	0.0	-0.0	0.0	-0.0	-1.7852499111295	-0.0	-0.0	0.0	0.0	0.0	-0.0	-0.0	0.0
Ccdc144b	0.0	-0.0	0.0	-0.0	-0.0	-0.0	-0.0	0.0	-0.0	-0.0	-0.0	0.0	0.0	0.0	-0.0	-0.0	-0.0	3.0831323220100098	-0.0	0.0	0.9380581824177959	-0.0	0.0	0.0	0.0	-0.0	0.0	0.0	0.0
Ccdc146	0.0	-0.0	-0.0	-0.0	-0.0	0.0	0.0	0.0	0.0	0.0	-0.0	-0.0	0.0	-0.0	-0.0	0.0	0.0	4.92879390063709	0.0	-0.0	0.0	0.0	0.0	-0.0	-0.0	0.0	-0.0	-0.0	-0.0
Ccdc149	-0.985986068531636	0.0	-0.0	-0.0	-0.0	0.0	0.0	0.0	0.0	-0.0	-0.0	0.0	-0.0	0.0	0.0	-0.0	-0.0	0.0	-0.0	0.0	0.0	0.0	-0.0	0.0	-0.0	0.0	-0.0	0.0	0.0
Ccdc150	-0.0	0.0	0.0	-0.0	-0.0	0.0	0.0	0.0	-0.0	-0.0	0.0	-0.0	-0.0	-0.0	0.0	0.0	0.0	3.1492591191729398	0.0	-0.0	0.0	0.0	0.0	0.0	-0.0	0.0	-0.0	-0.0	0.0
Ccdc151	-0.0	0.0	0.0	-0.0	-0.0	0.0	0.0	0.0	0.0	-0.0	-0.0	-0.0	0.0	-0.0	0.0	0.0	0.0	0.0	0.0	0.0	1.07008643762179	0.0	0.0	0.0	0.0	0.0	-0.0	0.0	0.0
Ccdc152	2.52565085594999	0.0	-0.0	-0.0	0.0	-0.0	-0.0	0.0	0.0	0.0	0.0	0.0	0.0	-0.0	0.0	0.0	0.0	0.0	0.0	-0.0	0.0	0.0	-0.0	-0.0	-0.0	-0.0	0.0	0.0	-0.0
Ccdc153	-0.0	-0.0	0.0	-0.0	-0.0	0.0	0.0	0.0	0.0	0.0	-0.0	-0.0	0.0	-0.0	0.0	0.0	0.0	0.0	0.0	-0.0	1.8105679206536698	0.0	0.0	-0.0	0.0	0.0	-0.0	-0.0	-0.0
Ccdc155	-0.0	-0.0	-0.0	0.0	0.0	0.0	0.0	-0.0	-0.0	-0.0	0.0	-0.0	0.0	-0.0	-0.0	0.0	-0.0	0.0	-0.0	0.0	0.969177157261354	0.0	0.0	-0.0	-0.0	-0.0	0.0	-0.0	-0.0
Ccdc157	1.32423500490651	0.0	0.0	0.0	0.0	0.0	-0.0	-0.0	0.0	0.0	0.0	-0.0	-0.0	0.0	-0.0	0.0	-0.0	0.0	-0.0	-0.0	-0.0	-0.0	-0.0	-0.0	0.0	0.0	-0.0	0.0	-0.0
Ccdc159	0.0	-0.0	-0.0	0.0	-0.0	-0.0	-0.0	-0.0	-0.0	-0.0	0.0	-0.0	-0.0	-0.0	-0.0	-0.0	-0.0	0.0	-0.0	0.0	-0.90646528147102	-0.0	-0.0	0.0	-0.0	-0.0	0.0	0.0	0.0
Ccdc162	0.0	0.0	-0.0	-0.0	-0.0	0.0	0.0	0.0	0.0	0.0	0.0	-0.0	-0.0	-0.0	-0.0	0.0	0.0	3.4643193815568103	0.7678741724099108	-0.0	0.0	0.0	0.0	0.0	-0.0	0.0	-0.0	-0.0	0.0
Ccdc163	0.0	0.0	-0.0	0.0	-0.0	0.0	0.0	-0.0	-0.0	-0.0	-0.0	-0.0	0.0	0.0	-0.0	0.0	-0.0	-0.0	-0.0	-0.0	0.515869448832537	-0.0	0.0	0.0	-0.0	-0.0	0.0	-0.0	0.0
Ccdc166	-0.8066039788285129	-0.0	-0.0	-0.0	-0.0	0.0	0.0	-0.0	-0.0	-0.0	-0.0	-0.0	0.0	0.0	-0.0	-0.0	-0.0	0.0	0.0	-0.0	0.0	-0.0	0.0	-0.0	-0.0	-0.0	0.0	0.0	-0.0
Ccdc167	-0.0	-0.0	-0.0	-0.0	0.0	0.0	0.0	-0.0	-0.0	0.0	-0.0	-0.0	-0.0	0.0	0.0	-0.0	-0.0	-0.0	-0.0	0.0	-0.514832254779557	-0.0	-0.0	0.0	-0.0	-0.0	-0.0	-0.0	0.0
Ccdc171	0.0	-0.0	-0.0	-0.0	-0.0	0.0	0.0	-0.0	0.0	0.0	0.0	0.0	-0.0	-0.0	-0.0	0.0	0.0	0.0	0.0	0.0	-0.78113620309985	0.0	-0.0	0.0	0.0	-0.0	0.0	-0.0	0.0
Ccdc173	0.0	-0.0	0.0	-0.0	-0.0	-0.0	-0.0	0.0	0.0	-0.0	-0.0	-0.0	-0.0	0.0	-0.0	0.0	0.0	0.0	0.0	0.0	0.702759375177343	0.0	0.0	0.0	-0.0	-0.0	0.0	-0.0	0.0
Ccdc177	-1.4709875118901399	0.0	0.0	-0.0	0.0	0.0	-0.0	-0.0	0.0	-0.0	-0.0	-0.0	-0.0	-0.0	0.0	0.0	0.0	-0.0	-0.0	0.0	0.0	-0.0	-0.0	-0.0	0.0	0.0	0.0	-0.0	-0.0
Ccdc180	0.0	0.0	0.0	-0.0	0.0	0.0	0.0	0.0	0.0	0.0	-0.0	-0.0	0.0	-0.0	-0.0	0.0	0.0	0.0	0.0	-0.0	1.74374713863525	0.0	0.0	-0.0	0.0	0.0	-0.0	0.0	-0.0
Ccdc181	-0.418161375541878	0.0	0.0	-0.0	-0.0	-0.0	-0.0	-0.0	0.0	-0.0	-0.0	-0.0	0.0	-0.0	0.0	0.0	-0.0	-0.0	0.0	0.0	0.499112718399375	0.0	0.0	0.0	-0.0	-0.0	-0.0	0.0	0.0
Ccdc183	0.0	-0.0	-0.0	0.0	-0.0	-0.0	-0.0	0.0	0.0	0.0	-0.0	0.0	0.0	-0.0	-0.0	-0.0	-0.0	0.0	-0.0	0.0	1.5829046493945	0.0	0.0	-0.0	0.0	-0.0	0.0	0.0	-0.0
Ccdc184	-1.8811330793845502	0.0	0.0	-0.0	-0.0	0.0	-0.0	0.0	0.0	0.0	-0.0	0.0	0.0	-0.0	0.0	0.0	-0.0	0.0	-0.0	-0.860713667845313	-0.0	0.0	0.0	-0.0	-0.0	-0.0	0.0	0.0	-0.0
Ccdc186	0.2451732547278	0.0	-0.0	-0.0	-0.0	-0.0	-0.0	-0.0	0.0	0.0	0.0	-0.0	-0.0	0.0	-0.0	0.0	-0.0	0.0	-0.0	-0.0	-0.719492393099601	-0.0	-0.0	0.0	-0.0	0.0	-0.0	-0.0	0.0
Ccdc187	0.0	-0.0	-0.0	-0.0	0.0	0.0	-0.0	-0.0	0.0	-0.0	0.0	-0.0	-0.0	-0.0	0.0	-0.0	-0.0	0.0	0.0	-0.0	-2.64607326015598	0.0	-0.0	0.0	-0.0	0.0	-0.0	0.0	0.0
[truncated: 12,900 more rows]
