# Supplementary material for: A Comprehensive and Integrative Approach to MeCP2 Disease Transcriptomics
Source: Int J Mol Sci. 2023 Mar 7;24(6):5122. doi: 10.3390/ijms24065122 (PMC10049497; doi:10.3390/ijms24065122)
Supplement: Supplementary file 1 [file ijms-24-05122-s001.zip › ijms-2192040-supplementary/TableS5_MeCP2_other_metadata.xlsx]

## Sheet: Human
First Author	Names	GEO #	Disease	Organism	Cont.ID	Sex	Age	Tissue	Cell_line	Strain	cellular_fraction	Mutation	Cell_type
Ohashi	Counts_107399_1_FDR	GSE107399	Rett	Homo sapiens	1	F	NA	NA	iPSC	NA	Whole-Cell	Mutant	iPSC
Ohashi	Counts_107399_2_FDR	GSE107399	Rett	Homo sapiens	2	F	NA	NA	NPC	NA	Whole-Cell	Mutant	NPC
Ohashi	Counts_107399_3_FDR	GSE107399	Rett	Homo sapiens	3	F	NA	NA	Neuron	NA	Whole-Cell	Mutant	Neuron
Renthal	Counts_113902_1_FDR	GSE113902	Rett	Homo sapiens	1	F	NA	Occipital-Cortex	NA	NA	Nucleus	Mosaic	NA
Aldinger	Counts_128380_1_FDR	GSE128380	Rett	Homo sapiens	1	F	NA	Cingulate-Cortex	NA	NA	Whole-Cell	NA	NA
Aldinger	Counts_128380_2_FDR	GSE128380	Rett	Homo sapiens	2	F	NA	Temporal-Cortex	NA	NA	Whole-Cell	NA	NA
Tanaka	Counts_51607_1_FDR	GSE51607	Rett	Homo sapiens	1	NA	NA	NA	iPSC	NA	Whole-Cell	T158M	iPSC
Tanaka	Counts_51607_2_FDR	GSE51607	Rett	Homo sapiens	2	NA	NA	NA	iPSC	NA	Whole-Cell	X487W	iPSC
Tanaka	Counts_51607_3_FDR	GSE51607	Rett	Homo sapiens	3	NA	NA	NA	iPSC	NA	Whole-Cell	R306C	iPSC
Tanaka	Counts_51607_4_FDR	GSE51607	Rett	Homo sapiens	4	NA	NA	NA	iPSC	NA	Whole-Cell	E235fs	iPSC
Liu	Counts_57974_1_FDR	GSE57974	Rett	Macaca fascicularis	1	NA	P0	Brain	NA	NA	Whole-Cell	NA	NA
Liu	Counts_57974_2_FDR	GSE57974	MDS	Macaca fascicularis	2	NA	P0	Brain	NA	NA	Whole-Cell	NA	NA
Veeraragavan	Counts_83323_1_FDR	GSE83323	Rett	Rattus norvegicus	1	M	6w	Hypothalamus	NA	NA	Whole-Cell	NA	NA
Bhattacherjee	Counts_87855_1_FDR	GSE87855	Rett	Rattus norvegicus	1	M	4w	Dorsal Root Ganglia	NA	NA	Whole-Cell	NA	Dorsal Root Ganglia
Van der Vaart	Counts_80348_1_FDR	GSE80348	Rett	Danio rerio	1	M	6h after fertilization	Whole Embryo	NA	NA	Whole-Cell	NA	NA
