# Supplementary material for: A Comprehensive and Integrative Approach to MeCP2 Disease Transcriptomics
Source: Int J Mol Sci. 2023 Mar 7;24(6):5122. doi: 10.3390/ijms24065122 (PMC10049497; doi:10.3390/ijms24065122)
Supplement: Supplementary file 1 [file ijms-24-05122-s001.zip › ijms-2192040-supplementary/TableS6_GSEA_results.xlsx]

## Sheet: Sheet1
	Enrichment to Core-Down Genes								Enrichment to Core-Up Genes
Name	SIZE	ES	NES	NOM.p.val	FDR.q.val	FWER.p.val	RANK.AT.MAX	LEADING.EDGE	SIZE	ES	NES	NOM.p.val	FDR.q.val	FWER.p.val	RANK.AT.MAX	LEADING.EDGE
GSE107399_1	1069	0.987825	1.99031	0.212202	0.3221	0.08	5	tags=0%, list=0%, signal=0%	1458	0.981448	1.73247	0.205776	0.301332	0.152	1	tags=0%, list=0%, signal=0%
GSE107399_2	1074	0.947407	1.43482	0.111386	0.1	0.09	20	tags=0%, list=0%, signal=0%	1462	0.933567	1.3523	0.105634	0.1535	0.25	25	tags=0%, list=0%, signal=0%
GSE107399_3	1077	-0.46498	-1.27649	0.0183824	0.0197628	0.005	1159	tags=15%, list=8%, signal=15%	1460	0.422122	1.01573	0.379974	0.369792	0.653	990	tags=10%, list=7%, signal=10%
GSE113902_1	1015	0.921258	0.971319	0.898	0.935335	1	317	tags=5%, list=2%, signal=4%	1401	0.958753	1.0098	0.346	1	0.706	373	tags=6%, list=3%, signal=6%
GSE128380_1	1055	-0.595265	-1.59824	0.00397614	0.00345224	0.002	1473	tags=25%, list=11%, signal=26%	1456	-0.362768	-0.979477	0.408163	0.428654	0.516	1233	tags=14%, list=9%, signal=14%
GSE128380_2	1041	-0.462994	-1.47374	0	0	0	1601	tags=24%, list=12%, signal=25%	1442	0.375051	1.0263	0.389517	0.387167	0.757	1413	tags=16%, list=11%, signal=16%
GSE51607_1	1006	0.445294	0.884388	0.790941	0.883452	0.513	558	tags=5%, list=4%, signal=5%	1404	0.477342	0.979128	0.535565	0.791815	0.332	589	tags=6%, list=4%, signal=6%
GSE51607_2	954	-0.42768	-1.41146	0	0	0	2866	tags=30%, list=22%, signal=36%	1377	-0.257178	-0.857922	0.956914	0.965167	1	2124	tags=15%, list=16%, signal=16%
GSE51607_3	1004	-0.801762	-0.901852	0.811711	0.821978	0.973	104	tags=1%, list=1%, signal=1%	1401	-0.958597	-1.08574	0.286211	0.915832	0.593	105	tags=2%, list=1%, signal=2%
GSE51607_4	957	0.586899	0.948996	0.473088	0.494784	0.423	338	tags=5%, list=3%, signal=4%	1346	0.592684	0.967576	0.477011	0.707326	0.407	295	tags=5%, list=2%, signal=5%
GSE57974_1	1079	-0.530198	-1.39173	0.004111	0.0015	0.004	2168	tags=22%, list=15%, signal=24%	1481	-0.570736	-1.51582	0	0	0	2240	tags=24%, list=16%, signal=26%
GSE57974_2	1079	0.926797	2.04814	0.157667	0.105777	0.073	24	tags=0%, list=0%, signal=0%	1481	-0.496735	-1.3061	0.159004	0.119048	0.175	2266	tags=25%, list=16%, signal=27%
GSE80348_1	575	-0.54906	-1.0792	0.292973	0.803303	0.574	1026	tags=14%, list=11%, signal=15%	855	-0.37707	-0.745373	0.982979	0.982316	0.999	952	tags=10%, list=10%, signal=10%
GSE83323_1	1076	-0.752386	-1.75399	0	0	0	983	tags=27%, list=7%, signal=27%	1437	0.79153	1.9779	0	0	0	870	tags=29%, list=6%, signal=28%
GSE87855_1	1002	-0.650027	-1.30348	0.0300261	0.033904	0.043	663	tags=16%, list=5%, signal=15%	1376	0.534918	1.23655	0.0233918	0.0323209	0.016	992	tags=22%, list=8%, signal=21%
